# Supplementary material for: Genetic–Geographic–Chemical Framework of Polyporus umbellatus Reveals Lineage-Specific Chemotypes for Elite Medicinal Line Breeding
Source: J Fungi (Basel). 2026 Jan 3;12(1):39. doi: 10.3390/jof12010039 (PMC12842702; doi:10.3390/jof12010039)
Supplement: Supplementary file 1 [file jof-12-00039-s001.zip]

Archive with 8 entries (5 files):
- Supplementary Materials/
- Supplementary Materials/Supplementary Material1.xlsx
- Supplementary Materials/Supplementary material2.pdf
- __MACOSX/
- __MACOSX/._Supplementary Materials
- __MACOSX/Supplementary Materials/
- __MACOSX/Supplementary Materials/._Supplementary Material1.xlsx
- __MACOSX/Supplementary Materials/._Supplementary material2.docx
