# Supplementary material for: Genetic–Geographic–Chemical Framework of Polyporus umbellatus Reveals Lineage-Specific Chemotypes for Elite Medicinal Line Breeding
Source: J Fungi (Basel). 2026 Jan 3;12(1):39. doi: 10.3390/jof12010039 (PMC12842702; doi:10.3390/jof12010039)
Supplement: Supplementary file 1 [file jof-12-00039-s001.zip › Supplementary Materials/Supplementary Material1.xlsx]

## Sheet: Table S1
Table S1. Specimen information of Polyporus umbellatus used in this study.
Populations	Sample ID	Experimental IDs		Locality	Latitude	Longitude	Collection date	Sclerotium Type	GenBank accession numbers
		SSR, ITS	SNP						ITS	LSU
Qinling - Daba Mountains	16-4	1SXLB1a	A11	Shaanxi, Liuba	N33°40′22″	E106°59′47″	September, 2023	Unidentified	PX113464	PX112686
	2-2	3SXLY2w	A29	Shaanxi, Lueyang	N33°9′36″	E105°56′14″	September, 2023	Jishiling	PX113481	PX112701
	2-3	3SXLY3w	A47	Shaanxi, Lueyang	N33°9′36″	E105°56′14″	September, 2023	Jishiling	PX113498	PX112722
	3-3	3SXLY4w	—	Shaanxi, Lueyang	N33°12′40″	E106°11′54″	September, 2023	Jishiling	PX113482	PX112702
	14-3	1SXDF1w	A9	Shaanxi, Danfeng	N33°49′41″	E110°38′26″	September, 2023	Zhushiling	PX113462	PX112684
	15-1	1SXDF2w	A10	Shaanxi, Danfeng	N33°49′43″	E110°38′34″	September, 2023	Zhushiling	PX113463	PX112685
	16-1	1SXLB2a	A33	Shaanxi, Liuba	N33°40′22″	E106°59′47″	September, 2023	Zhushiling	PX113486	PX112706
	17-1	1SXZZa	A12	Shaanxi, Zhouzhi	N33°50′35″	E107°47′12″	September, 2023	Zhushiling	PX113465	PX112687
	19-1	1SXZSw	A15	Shaanxi, Zhashui	N33°46′54″	E109°2′27″	November, 2023	Zhushiling	PX113468	PX112690
	2-1	1SXLY1w	A1	Shaanxi, Lueyang	N33°9′36″	E105°56′14″	September, 2023	Zhushiling	PX113456	PX112676
	22-1	1SXBJw	A19	Shaanxi, Baoji	N34°21′16″	E107°23′15″	January, 2024	Zhushiling	PX113472	PX112694
	29-4	1SXLB3a	A23	Shaanxi, Liuba	N33°40′22″	E106°59′47″	September, 2023	Zhushiling	PX113476	PX112697
	3-1	1SXLY5w	A48	Shaanxi, Lueyang	N33°12′40″	E106°11′54″	September, 2023	Zhushiling	PX113506	PX112716
	4-3	3GSKX2a	A3	Gansu, Kangxian	N33°3′59″	E105°46′16″	September, 2023	Jishiling	PX113458	PX112678
	23-1	1GSTSw	A20	Gansu, Tianshui	N34°34′13″	E105°53′23″	January, 2024	Zhushiling	PX113473	PX112695
	4-1	1GSKX2a	A2	Gansu, Kangxian	N33°3′59″	E105°46′16″	September, 2023	Zhushiling	PX113457	PX112677
	5-1	1GSKX3a	A4	Gansu, Kangxian	N33°21′2″	E105°24′42″	September, 2023	Zhushiling	PX113459	PX112679
	5-3	1GSKX4a	A43	Gansu, Kangxian	N33°21′2″	E105°24′42″	September, 2023	Zhushiling	PX113494	PX112715
	18-1	1HNLS1a	A13	Henan, Lushi	N33°53′43″	E110°51′56″	October, 2023	Zhushiling	PX113466	PX112688
	18-3	1HNLS2a	A14	Henan, Lushi	N33°53′43″	E110°51′56″	October, 2023	Zhushiling	PX113467	PX112689
	8-3	3SCWC1w	A7	Sichuan, Wangcang	N32°30′31″	E106°33′43″	September, 2023	Jishiling	PX113460	PX112682
	9-3	3SCWC2w	A31	Sichuan, Wangcang	N32°30′31″	E106°33′43″	September, 2023	Jishiling	PX113484	PX112704
	10-3	1SCWC3w	A8	Sichuan, Wangcang	N32°30′25″	E106°34′14″	September, 2023	Zhushiling	PX113461	PX112683
Taihang Mountains	21-1	1SaXGX1w	A17	Shanxi, Guxian	N36°34′46″	E112°4′48″	April, 2023	Zhushiling	PX113470	PX112692
	21-4	1SaXGX2w	A18	Shanxi, Guxian	N36°34′46″	E112°4′48″	April, 2023	Zhushiling	PX113471	PX112693
Hengduan Mountains	6-3	3SCQC2a	A6	Sichuan, Qingchuan	N32°26′27″	E104°45′53″	September, 2023	Jishiling	PX113500	PX112681
	6-1	1SCQC1a	A5	Sichuan, Qingchuan	N32°26′27″	E104°45′53″	September, 2023	Zhushiling	PX113499	PX112680
	7-3	1SCQC3w	A30	Sichuan, Qingchuan	N32°26′27″	E104°45′53″	September, 2023	Zhushiling	PX113483	PX112703
	32-1	1YNLJ1w	A26	Yunnan, Nujiang	N25°49′30″	E98°59′6″	June, 2024	Zhushiling	PX113501	PX112719
	32-3	1YNLJ2w	A27	Yunnan, Nujiang	N25°49′30″	E98°59′6″	June, 2024	Zhushiling	PX113479	PX112700
	43-1	1XZBMw	—	Tibet, Bomi	N29°26′29″	E96°37′41″	July, 2024	Zhushiling	PX113491	PX112713
	46-1	1XZLLw	A50	Tibet, Lulang	N29°40′29″	E95°42′30″	August, 2024	Zhushiling	PX113508	PX112728
Wumeng Mountains	38-3	3SCJLw	A38	Sichuan, Junlian	N28°9′51″	E104°30′43″	June, 2024	Jishiling	PX113504	PX112710
	1-3	3YNZT2w	A46	Yunnan, Zhaotong	N28°2′11″	E103°51′36″	September, 2023	Jishiling	PX113497	PX112723
	36-3	3YNYLw	A44	Yunnan, Yiliang	N27°37′32″	E104°2′53″	June, 2024	Jishiling	PX113495	PX112724
	37-3	3YNYJw	A37	Yunnan, Yanjin	N28°6′31″	E104°14′5″	June, 2024	Jishiling	PX113503	PX112709
	39-3	3YNPHw	A39	Yunnan, Panhe	N27°30′47″	E103°49′51″	June, 2024	Jishiling	PX113490	PX112711
	40-3	3YNYSw	A49	Yunnan, Yongshan	N28°12′5″	E103°29′57″	June, 2024	Jishiling	PX113507	PX112717
	41-3	3YNDGw	A40	Yunnan, Daguan	N27°44′53″	E103°53′28″	June, 2024	Jishiling	PX113505	PX112712
	1-1	1YNZT1w	A45	Yunnan, Zhaotong	N28°2′11″	E103°51′36″	September, 2023	Zhushiling	PX113496	PX112727
	12-3	3GZHZw	A32	Guizhou, Hezhang	N27°16′13″	E104°20′14″	September, 2023	Jishiling	PX113485	PX112705
Changbai Mountains	28-4	2JLDHw	A22	Jilin, Dunhua	N43°22′22″	E128°13′52″	January, 2024	Unidentified	PX113475	PX112718
	30-4	2JLCB1w	A24	Jilin, Changbaishan	N41°58′38″	E127°41′5″	May, 2024	Unidentified	PX113477	PX112698
	24-3	3JLAT1w	A34	Jilin, Antu	N43°6′24″	E128°54′11″	January, 2024	Jishiling	PX113487	PX112721
	26-3	3JLJHw	—	Jilin, Jiaohe	N43°43′26″	E127°20′41″	January, 2024	Jishiling	PX113502	PX112726
	27-3	3JLWQw	A35	Jilin, Wangqing	N44°18′56″	E126°49′54″	January, 2024	Jishiling	PX113488	PX112707
	31-3	3JLHDw	A25	Jilin, Hadian	N43°15′34″	E127°5′28″	May, 2024	Jishiling	PX113478	PX112699
	33-3	3JLCB2w	A36	Jilin, Changbai	N42°23′30″	E128°4′43″	June, 2024	Jishiling	PX113489	PX112708
	42-3	3JLAT3w	A28	Jilin, Antu	N43°2′13″	E128°45′4″	July, 2024	Jishiling	PX113480	PX112720
	44-3	3JLCB3w	A42	Jilin, Changbai County	N41°45′13″	E128°5′29″	July, 2024	Jishiling	PX113493	PX112725
	45-3	3JLSJw	A41	Jilin, Songjianghe	N42°9′47″	E127°30′58″	July, 2024	Jishiling	PX113492	PX112714
	20-1	1JLBSa	A16	Jilin, Baishan	N41°36′38″	E127°34′25″	January, 2024	Zhushiling	PX113469	PX112691
	25-3	1JLAT2w	A21	Jilin, Antu	N42°47′39″	E128°28′54″	January, 2024	Zhushiling	PX113474	PX112696
Qinling - Daba Mountains		ZL-ShX-1		Zhashui, Shangluo	N33°41′11″	E109°6′51″	April, 2008	Zhushiling	HQ225479	JX110730
		ZL-ShX-2		Zhenan, Shangluo	N33°25′25″	E109°9′13″	April, 2008	Zhushiling	HQ225480	JX110731
		ZL-ShX-3		Shanyang, Shangluo	N33°31′56″	E109°52′57″	April, 2008	Zhushiling	HQ225487	JX110732
		ZL-ShX-4		Danfeng, Shangluo	N33°41′41″	E110°19′39″	May, 2009	Zhushiling	HQ225483	JX110733
		ZL-ShX-5		Hanyin, Ankang	N32°53′35″	E108°30′32″	April, 2008	Jishiling	HQ225484	JX110734
		ZL-ShX-6		Hanyin, Ankang	N32°53′35″	E108°30′32″	April, 2008	Jishiling	JX110713	JX110735
		ZL-ShX-7		Hanyin, Ankang	N32°53′35″	E108°30′32″	April, 2010	Jishiling	JX110714	JX110736
		ZL-ShX-8		Liuba, Ankang	N33°37′4″	E106°55′27″	April, 2010	Zhushiling	HQ225485	JX110737
		ZL-ShX-9		Liuba, Ankang	N33°37′4″	E106°55′27″	April, 2010	Zhushiling	JX110715	JX110738
		ZL-ShX-10		Zhouzhi, Xian	N34°9′48″	E108°13′19″	April, 2010	Zhushiling	HQ225486	JX110739
		ZL-ShX-11		Fengxain, Baoji	N33°54′45″	E106°31′21″	April, 2008	Zhushiling	HQ225481	JX110740
		ZL-ShX-12		Taibai, Baoji	N34°3′30″	E107°19′11″	April, 2008	Zhushiling	HQ225482	JX110741
		ZL-ShX-13		Meixian, Baoji	N34°16′29″	E107°45′7″	April, 2008	Zhushiling	HQ225488	JX110742
		ZL-GS-1		Weixian, Longnan	N34°41′22″	E105°0′14″	May, 2009	Zhushiling	HQ225491	JX110743
		ZL-GS-2		Huixian, Longnan	N33°46′12″	E106°5′15″	May, 2009	Zhushiling	HQ225490	JX110744
		ZL-GS-3		Maijiqu, Tianshui	N34°33′49″	E105°53′41″	May, 2009	Zhushiling	HQ225489	JX110745
		ZL-HN-1		Xixia, Nanyang	N33°18′25″	E111°28′23″	July, 2009	Zhushiling	JX110716	JX110746
		ZL-HN-2		Xixia, Nanyang	N33°18′25″	E111°28′23″	July, 2009	Zhushiling	JX110717	JX110747
		ZL-HN-3		Songshan, Dengfeng	N34°27′35″	E113°2′12″	July, 2009	Zhushiling	HQ225496	JX110748
		ZL-HN-4		Luanchuan, Luoyang	N33°47′11″	E111°36′57″	July, 2009	Zhushiling	JX110718	JX110749
		ZL-HN-5		Luanchuan, Luoyang	N33°47′11″	E111°36′57″	April, 2008	Zhushiling	HQ225495	JX110750
Taihang Mountains		ZL-BJ-1		Yanqing, Beijing	N40°27′25″	E115°58′21″	May, 2009	Zhushiling	JX110729	JX110771
		ZL-HB-1		Fengning, Chengde	N41°12′36″	E116°38′56″	June, 2009	Zhushiling	HQ225498	JX110751
		ZL-HB-2		Luanping, Chengde	N40°56′30″	E117°19′58″	June, 2009	Zhushiling	HQ225497	JX110752
		ZL-HB-3		Yuxian, Zhangjiakou	N40°8′56″	E115°29′55″	June, 2009	Zhushiling	JX110719	JX110753
		ZL-SX-1		Huozhou, Linfen	N36°34′6″	E111°43′25″	May, 2009	Zhushiling	HQ225499	JX110754
		ZL-SX-2		Huiyuan, Datong	N39°49′12″	E113°18′3″	May, 2009	Zhushiling	HQ225500	JX110755
		ZL-SX-3		Lingqiu, Datong	N39°26′33″	E114°14′4″	April, 2011	Zhushiling	JX110720	JX110756
		ZL-SX-4		Guxian, Linfen	N36°16′2″	E111°55′12″	May, 2009	Zhushiling	HQ225501	JX110757
Changbai Mountains		ZL-HLJ-2		Mudanjiang	N44°33′7″	E129°38′0″	June, 2010	Jishiling	HQ225508	JX110765
		ZL-HLJ-3		Xinan, Hailin	N44°35′40″	E129°22′52″	June, 2010	Jishiling	HQ225509	JX110766
		ZL-JL-1		Antu, Yanbian	N42°40′19″	E128°53′59″	August, 2011	Jishiling	HQ225505	JX110767
		ZL-JL-2		Jian, Tonghua	N41°7′32″	E126°11′35″	August, 2011	Jishiling	JX110727	JX110768
		ZL-LN-1		Hengren, Benxi	N41°16′2″	E125°21′41″	June, 2010	Jishiling	HQ225506	JX110769
		ZL-LN-2		Hengren, Benxi	N41°16′2″	E125°21′41″	June, 2010	Jishiling	JX110728	JX110770
Qilian Mountains		ZL-QH-1		Beishan, Huzhu	N36°50′24″	E101°57′22″	May, 2010	Zhushiling	HQ225504	JX110761
		ZL-QH-2		Beishan, Huzhu	N36°50′24″	E101°57′22″	May, 2010	Zhushiling	JX110724	JX110762
		ZL-QH-3		Beishan, Huzhu	N36°50′24″	E101°57′22″	May, 2010	Zhushiling	JX110725	JX110763
Wumeng Mountains		ZL-YN-1		Ludian, Zhaotong	N27°11′12″	E103°33′30″	June, 2009	Zhushiling	JX110722	JX110759
		ZL-YN-2		Ludina, Zhaotong	N27°11′12″	E103°33′30″	June, 2009	Zhushiling	JX110723	JX110760
Hengduan Mountains		ZL-SC-1		Kangding, Ganzi	N30°3′15″	E101°57′51″	August, 2010	Zhushiling	JX110721	JX110758
Lesser Khingan Mountains		ZL-HLJ-1		Langxiang, Tieli	N46°59′7″	E128°26′35″	June, 2010	Jishiling	JX110726	JX110764

## Sheet: Table S2
Table S2. Filtering criteria used for the identification of genomic SSR loci.
SSR Parameter	Filtering Criterion (Retention)
Mononucleotide	≥ 20 repeats
Dinucleotide	≥ 6 repeats
Tri-, Tetra-, Penta-, Hexanucleotide	≥ 5 repeats
Flanking Sequence Length	> 100 bp (upstream and downstream)
Compound SSR Interval	≤ 100 bp (max distance between motifs)
Note: The SSR loci and their corresponding 150 bp flanking sequences were extracted from the genome assembly using the bedtools getfasta program.

## Sheet: Table S3
Table S3. Parameters used for SSR primer design in Primer3.
Parameter	Value / Range
Primer Length	17 – 28 bp
PCR Product Size	100 – 280 bp
Annealing Temperature (Tm)	50 – 60 °C
Max Tm Difference (F/R)	≤ 2 °C
GC Content	40 – 60%
Secondary Structures	Minimized hairpins and primer dimers

## Sheet: Table S4
Table S4. PCR reaction mixtures and thermal cycling conditions.
(A) PCR Reaction Mixture (Total Volume: 25 µL)
Component	Volume
2× Taq Plus Master Mix II (Vazyme)	12.5 µL
Forward Primer (10 µM)	1.0 µL
Reverse Primer (10 µM)	1.0 µL
Genomic DNA (approx. 100 ng/µL)	9.5 µL
ddH2O	To 25 µL
(B) Thermal Cycling Conditions
Step	Temperature	Time (gSSR)	Time (ITS)	Time (LSU)
Initial Denaturation	94°C	2 min	2 min	2 min
Cycling (35 cycles)
Denaturation	94°C	1 min	1 min	1 min
Annealing	Ta (variable)*	30 s	30 s (55°C)	30 s (55°C)
Extension	72°C	45 s	45 s	2 min
Final Extension	72°C	10 min	10 min	10 min
Hold	4°C	∞	∞	∞
*Note: Ta represents the optimal annealing temperature specific to each SSR primer pair.

## Sheet: Table S5
Table S5. Quality control and filtering criteria for raw sequencing data.
Filtering Step	Criteria for Removal
1. Adapter Filtering	Reads containing sequencing adapters were removed.
2. N-Content Filtering	Reads with an uncertain base (N) content exceeding 10% were excluded.
3. Low-Quality Filtering	Reads were eliminated if more than 50% of their bases had a quality value (Q-score) below 10.

## Sheet: Table S6
Table S6. HPLC elution gradient and extraction parameters for sterol analysis.
(A) Gradient Elution Program
Time (min)	Mobile Phase A (%)	Mobile Phase C (%)	Mobile Phase D (%)
	Water	Acetonitrile	Methanol
0 – 25	72	28	0
26 – 42	0	0	100
43 – 50	72	28	0
(B) Chromatographic Conditions
Parameter	Setting
Flow Rate	1.0 mL/min
Column Temperature	30 °C
Injection Volume	20 µL
Detection Wavelengths	283 nm (Ergosterol)	247 nm (Polyporusterone A and B)

## Sheet: Table S7
Table S7. Detailed information on reference standards used for chemical analysis.
Reference Standard	Purity	Lot Number	Supplier
Polyporusterone A	> 98%	WKQ-0008387	Sichuan Weikeqi Biological Technology Co., Ltd.
Polyporusterone B	> 98%	WKQ-0008388	Sichuan Weikeqi Biological Technology Co., Ltd.
Ergosterol	> 98%	SE8200	Beijing Solarbio Science & Technology Co., Ltd.
D-(+)-Glucose Anhydrous	> 98%	SG8510	Beijing Solarbio Science & Technology Co., Ltd.

## Sheet: Table S8
Table S8. Information on 11,035 pairs of SSR primers
ID	SSR nr.	SSR type	SSR	size	start	end	FORWARD PRIMER0 (5'-3')	Tm(°C)	size	REVERSE PRIMER0 (5'-3')	Tm(°C)	size	PRODUCT0 size (bp)	start (bp)	end (bp)	FORWARD PRIMER1 (5'-3')	Tm(°C)	size	REVERSE PRIMER1 (5'-3')	Tm(°C)	size	PRODUCT1 size (bp)	start (bp)	end (bp)	FORWARD PRIMER2 (5'-3')	Tm(°C)	size	REVERSE PRIMER2 (5'-3')	Tm(°C)	size	PRODUCT2 size (bp)	start (bp)	end (bp)	FORWARD PRIMER3 (5'-3')	Tm(°C)	size	REVERSE PRIMER3 (5'-3')	Tm(°C)	size	PRODUCT3 size (bp)	start (bp)	end (bp)	FORWARD PRIMER4 (5'-3')	Tm(°C)	size	REVERSE PRIMER4 (5'-3')	Tm(°C)	size	PRODUCT4 size (bp)
bctg00000000:1-258	1	p6	(CTAACC)18	108	1	108	ACCCTAACCCCCTAACCCTC	59.955	20	CCATTGACCACTCAGCCCAT	60.034	20	137	113	249	AACCCCCTAACCCTCTCTGG	60.253	20	CCATTGACCACTCAGCCCAT	60.034	20	132	118	249	ACCCTAACCCCCTAACCCTC	59.955	20	TAGCCATTGACCACTCAGCC	59.747	20	140	113	252	ACCCTAACCCCCTAACCCTC	59.955	20	TTGGGTGGTTGCAAGACACA	60.324	20	114	113	226	CCCTAACCCCCTAACCCTCT	59.654	20	CCATTGACCACTCAGCCCAT	60.034	20	136
bctg00000000:27988-28307	1	p1	(T)20	20	150	169	CCAGGCACATCAGGTACGTT	60.036	20	GGACTGTCTGGGCATGTTGA	59.963	20	205	83	287	CCAGGCACATCAGGTACGTT	60.036	20	TGTCTGGGCATGTTGACGAA	59.892	20	201	83	283	CCAGGCACATCAGGTACGTT	60.036	20	GGTTGTCTAGGCGGGAGAAC	60.108	20	181	83	263	GCGTCCCCTTATCGCCTATC	60.109	20	GGACTGTCTGGGCATGTTGA	59.963	20	118	170	287	TTCAACCCACCCCTCTTTCG	59.89	20	GGACTGTCTGGGCATGTTGA	59.963	20	187
bctg00000000:121390-121714	1	p5	(GTGTG)5	25	150	174	GCACTGCACCATACCAAACC	59.756	20	TGGGATGGATCTCTCTGCCA	60.031	20	223	2	224	GCACTGCACCATACCAAACC	59.756	20	GGATGGATCTCTCTGCCAGC	59.965	20	221	2	222	GCACTGCACCATACCAAACC	59.756	20	GCATCTGGTGGGACAGTAGG	59.821	20	203	2	204	TTGCAGTTTGGTGTGGTGTG	59.47	20	TGGGATGGATCTCTCTGCCA	60.031	20	101	124	224	GCACTGCACCATACCAAACC	59.756	20	CACCACACCACACCAAACTG	59.545	20	145
bctg00000000:160773-161087	1	p3	(CAT)5	15	150	164	GATCAGTCCAAGTCCCCTGC	60.107	20	ATGTCATTTGCCCCTCTGCA	59.96	20	163	58	220	CTTCAGCAGTGGGTGGAACT	59.891	20	ATGTCATTTGCCCCTCTGCA	59.96	20	195	26	220	TGCAGAGGGGCAAATGACAT	59.96	20	TCCAAGGTCAATTGCACCCA	59.813	20	113	201	313	AGGCACTCAGTCTGGCTTTG	60.251	20	ATGTCATTTGCCCCTCTGCA	59.96	20	219	2	220	GATCAGTCCAAGTCCCCTGC	60.107	20	TCCAAGGTCAATTGCACCCA	59.813	20	256
bctg00000000:164922-165233	1	p2	(CA)6	12	150	161	GCACTGAGCCCCTTTCATCT	60.035	20	TGCAAGGATGGGCAGTCATT	59.96	20	150	1	150	GCACTGAGCCCCTTTCATCT	60.035	20	TGCTCAGGTGGATGGGACTA	59.957	20	274	1	274	AATGACTGCCCATCCTTGCA	59.96	20	TGCTCAGGTGGATGGGACTA	59.957	20	144	131	274	GCACTGAGCCCCTTTCATCT	60.035	20	CTCCTTGCTCAGGTGGATGG	60.107	20	279	1	279	AATGACTGCCCATCCTTGCA	59.96	20	CTCCTTGCTCAGGTGGATGG	60.107	20	149
bctg00000000:169037-169357	1	p1	(T)21	21	150	170	ATCTTGGAGCGATGTCTGCC	60.179	20	ACTGAGGTGAGCGCATACAG	59.826	20	117	73	189	CACTCGGCCTATCTTGGAGC	60.25	20	ACTGAGGTGAGCGCATACAG	59.826	20	127	63	189	GCACTCGGCCTATCTTGGAG	60.25	20	ACTGAGGTGAGCGCATACAG	59.826	20	128	62	189	GGCCTATCTTGGAGCGATGT	59.605	20	ACTGAGGTGAGCGCATACAG	59.826	20	122	68	189	ATCTTGGAGCGATGTCTGCC	60.179	20	CTGAGGTGAGCGCATACAGA	59.543	20	116
bctg00000000:184330-184644	1	p3	(TGA)5	15	150	164	GATGATGATGAGCGGCAGGA	59.966	20	AACACCTTGAGACGACTGCC	60.25	20	128	153	280	ACGGCTGACTGCACTTTTCT	60.179	20	GAACATCGCCCAACTCGTTG	59.834	20	138	112	249	ATCCCACACAGAGTCAACGC	60.321	20	TCCTGCCGCTCATCATCATC	59.966	20	111	62	172	CACTGGCTGTATCCCACACA	59.675	20	TCCTGCCGCTCATCATCATC	59.966	20	121	52	172	ACACTGGCTGTATCCCACAC	59.675	20	TCCTGCCGCTCATCATCATC	59.966	20	122
bctg00000000:192878-193320	1	c	(ACC)8actaacaattgtactt(ACTA)10accaaccaaccaactaactaactaaccaaccaaccaacc(AACT)6	143	150	292	ATAACCACCACCACCACCAC	59.888	20	TCCCCCAGTGATGTCAAAGC	59.962	20	269	146	414	CACCACCACCACCACTAACA	59.818	20	TCCCCCAGTGATGTCAAAGC	59.962	20	255	160	414	CCAGGCAATAACCACCACCA	60.252	20	TCCCCCAGTGATGTCAAAGC	59.962	20	276	139	414	AGGCAATAACCACCACCACC	60.252	20	TCCCCCAGTGATGTCAAAGC	59.962	20	274	141	414	CACCACCACCACCACTAACA	59.818	20	TGCAGTGGTCAGGGTCTTTG	60.179	20	280
bctg00000000:246442-246755	1	p2	(GA)7	14	150	163	GAGAGAGAGAGAAGGGGGCA	60.033	20	TGGTGTGCTCAAGCTACCTG	59.965	20	111	151	261	GAGAGAAGGGGGCACTCAAC	60.036	20	TGGTGTGCTCAAGCTACCTG	59.965	20	105	157	261	TGCTCTTTGAGGCAGCACTT	60.179	20	TGCCCCCTTCTCTCTCTCTC	60.033	20	164	7	170	AGAGAGAAGGGGGCACTCAA	60.179	20	TGGTGTGCTCAAGCTACCTG	59.965	20	106	156	261	TGCTCTTTGAGGCAGCACTT	60.179	20	TGGTGTGCTCAAGCTACCTG	59.965	20	255
bctg00000000:278557-278870	1	p2	(GC)7	14	150	163	TGCGAGCATCAAGTAGCACA	60.037	20	AGCCTGATGGTGCGTTACAA	59.964	20	116	117	232	TGCGAGCATCAAGTAGCACA	60.037	20	ACGCACCCTCGTATCCATTC	59.896	20	170	117	286	TGCGAGCATCAAGTAGCACA	60.037	20	CGTAGCCTGATGGTGCGTTA	60.179	20	119	117	235	TGCGAGCATCAAGTAGCACA	60.037	20	CGGTAAACGCACCCTCGTAT	60.179	20	176	117	292	TGGCAATTGGAGACTCACCG	60.322	20	ACGCACCCTCGTATCCATTC	59.896	20	122
bctg00000000:306168-306481	1	p2	(AT)7	14	150	163	TGTGTTGTGGGCAAGCAATG	59.896	20	GCAGATTTCTTTGCCTGGCC	60.108	20	122	0	121	TGTGTTGTGGGCAAGCAATG	59.896	20	AAGTACTGGGTGGGCAGTTG	59.89	20	256	0	255	GGCCAGGCAAAGAAATCTGC	60.108	20	AAGTACTGGGTGGGCAGTTG	59.89	20	154	102	255	TGTGTTGTGGGCAAGCAATG	59.896	20	TACAGTAGCTGGGTGGGTGA	59.884	20	278	0	277	GGCCAGGCAAAGAAATCTGC	60.108	20	TACAGTAGCTGGGTGGGTGA	59.884	20	176
bctg00000000:316211-316522	1	p2	(AT)6	12	150	161	GCCTTGACCTTCAGGAGCAT	60.035	20	TCTCGTTTGAGCTCACCGAC	60.039	20	109	5	113	GAACGCCTTGACCTTCAGGA	59.965	20	TCTCGTTTGAGCTCACCGAC	60.039	20	113	1	113	AACGCCTTGACCTTCAGGAG	59.965	20	TCTCGTTTGAGCTCACCGAC	60.039	20	112	2	113	AGAACGCCTTGACCTTCAGG	59.965	20	TCTCGTTTGAGCTCACCGAC	60.039	20	114	0	113	GCCTTGACCTTCAGGAGCAT	60.035	20	TCGTTTGAGCTCACCGACAA	59.897	20	107
bctg00000000:476763-477077	1	p3	(CAC)5	15	150	164	AGGGCTTCCAGAATGTCAGC	60.035	20	TTTTGGACTGGTGGGCACTT	60.033	20	122	123	244	CCACAGGGCTTCCAGAATGT	59.961	20	TTTTGGACTGGTGGGCACTT	60.033	20	126	119	244	GTACTTCCAATGGGCCCACA	59.961	20	TTTTGGACTGGTGGGCACTT	60.033	20	141	104	244	GAAGGATTAGCTCTGGGGCC	59.89	20	TTTTGGACTGGTGGGCACTT	60.033	20	239	6	244	GGAAGGATTAGCTCTGGGGC	59.89	20	TTTTGGACTGGTGGGCACTT	60.033	20	240
bctg00000000:496941-497255	1	p3	(CAT)5	15	150	164	CCGTTTCCTGGCCCAAAATG	60.037	20	CTCTCAGAGCCATGACAGCC	60.179	20	143	46	188	CCGTTTCCTGGCCCAAAATG	60.037	20	CCTCTCAGAGCCATGACAGC	60.179	20	144	46	189	CCGTTTCCTGGCCCAAAATG	60.037	20	CCATGACAGCCCCAAGATGA	59.743	20	134	46	179	CCGTTTCCTGGCCCAAAATG	60.037	20	GGAGGTCAAGCGGTGATTGT	60.322	20	255	46	300	CTTTTTGGGGCAGCATGAGG	59.752	20	CTCTCAGAGCCATGACAGCC	60.179	20	186
bctg00000000:591133-591447	1	p3	(TGA)5	15	150	164	TCGATGTCAGCCGGAACAAA	59.966	20	TGACTCAGCTGCTCAACTGG	59.966	20	203	73	275	CTTGGGTCAGACCTCGGTTC	60.037	20	TGACTCAGCTGCTCAACTGG	59.966	20	238	38	275	TCGATGTCAGCCGGAACAAA	59.966	20	AGCCCGATTCGTACGTCTTC	59.9	20	240	73	312	CTTGGGTCAGACCTCGGTTC	60.037	20	AGCCCGATTCGTACGTCTTC	59.9	20	275	38	312	TCGATGTCAGCCGGAACAAA	59.966	20	TTCGGTGGCGGAGGTATCTA	60.107	20	159
bctg00000000:609419-609743	1	p1	(A)25	25	150	174	CCCATAGTTTTGCGACTGGC	59.548	20	CTGTGCGGTATGGTATCCCC	59.965	20	129	102	230	CGCAGACCACTCATGTACCC	60.46	20	CTGTGCGGTATGGTATCCCC	59.965	20	146	85	230	TGGGGCAGTTACTATCGCAG	59.536	20	CTGTGCGGTATGGTATCCCC	59.965	20	161	70	230	CCCATAGTTTTGCGACTGGC	59.548	20	GCATTGGGCAGCATGTAGTG	59.898	20	184	102	285	CGCAGACCACTCATGTACCC	60.46	20	GCATTGGGCAGCATGTAGTG	59.898	20	201
bctg00000000:611216-611527	1	p2	(CG)6	12	150	161	AATCACACTCAAGCTCGGGG	60.036	20	AGACAGAAGCATGGACAGCC	60.036	20	139	46	184	CGCAATCACACTCAAGCTCG	59.906	20	AGACAGAAGCATGGACAGCC	60.036	20	142	43	184	GGCTGTCCATGCTTCTGTCT	60.036	20	TGTGCAAATTTCTCCCCCGA	59.889	20	110	165	274	AATCACACTCAAGCTCGGGG	60.036	20	TGTGCAAATTTCTCCCCCGA	59.889	20	229	46	274	CGCAATCACACTCAAGCTCG	59.906	20	TGTGCAAATTTCTCCCCCGA	59.889	20	232
bctg00000000:623961-624275	1	p3	(TGA)5	15	150	164	AGCGGAGATGACCCAGATGA	60.398	20	CCACAATGCCACCATCTCCT	60.034	20	100	15	114	CATTCAGTGATGGGGGTGGG	60.396	20	ATCATCATCAACCTGGCCCC	59.813	20	116	43	158	AGCGGAGATGACCCAGATGA	60.398	20	ATCATCATCAACCTGGCCCC	59.813	20	144	15	158	GCGGAGATGACCCAGATGAA	59.534	20	ATCATCATCAACCTGGCCCC	59.813	20	143	16	158	AGCGGAGATGACCCAGATGA	60.398	20	ACCACAATGCCACCATCTCC	60.324	20	101
bctg00000000:703364-703678	1	p3	(TCT)5	15	150	164	GCGCGTTATCCTCTGAACCT	60.179	20	TAGGAGCAGCAATCGCGAAT	59.895	20	170	90	259	AGCGCGTTATCCTCTGAACC	60.179	20	TAGGAGCAGCAATCGCGAAT	59.895	20	171	89	259	GCGCGTTATCCTCTGAACCT	60.179	20	CTAGCTGCTGAAGGGATGCA	59.82	20	130	90	219	AGCGCGTTATCCTCTGAACC	60.179	20	CTAGCTGCTGAAGGGATGCA	59.82	20	131	89	219	GCGCGTTATCCTCTGAACCT	60.179	20	GTGGATTGGTATGCGGGTCT	59.82	20	148
bctg00000000:703754-704071	1	p3	(GGC)6	18	150	167	GTGTTTGCGCCTTCCTCAAG	60.04	20	CGCTGAGGAAGGTGGTATCC	59.895	20	167	21	187	GTGTTTGCGCCTTCCTCAAG	60.04	20	CCGCTGAGGAAGGTGGTATC	59.895	20	168	21	188	AGGAACTTGAACGAGGGCTG	59.965	20	TATAGTCCTGCCGCTGAGGA	59.815	20	105	94	198	CAGGAACTTGAACGAGGGCT	59.965	20	TATAGTCCTGCCGCTGAGGA	59.815	20	106	93	198	GTGTTTGCGCCTTCCTCAAG	60.04	20	TATAGTCCTGCCGCTGAGGA	59.815	20	178
bctg00000000:723009-723320	1	p2	(TA)6	12	150	161	AGAAATGCACGAGGCTCGAA	60.037	20	TGCGGTAGGTGGCTAGTACT	60.034	20	162	82	243	CATCCCTGCAGCTGCTATGA	59.892	20	TGCGGTAGGTGGCTAGTACT	60.034	20	126	118	243	GACCAGATACGATCGAGGCC	59.759	20	TGCGGTAGGTGGCTAGTACT	60.034	20	240	4	243	GGACCAGATACGATCGAGGC	59.759	20	TGCGGTAGGTGGCTAGTACT	60.034	20	241	3	243	TCTGGGAGAAATGCACGAGG	59.75	20	TGCGGTAGGTGGCTAGTACT	60.034	20	168
bctg00000000:772326-772637	1	p2	(AG)6	12	150	161	GCAGAGACTTGCCAGCACTA	60.037	20	ACTGATGTTGCACTGGAGCT	59.601	20	154	63	216	CACCTCAATGTTGCTGTGCC	60.039	20	ACTGATGTTGCACTGGAGCT	59.601	20	205	12	216	GCAGAGACTTGCCAGCACTA	60.037	20	GACTGATGTTGCACTGGAGC	59.199	20	155	63	217	CACCTCAATGTTGCTGTGCC	60.039	20	GACTGATGTTGCACTGGAGC	59.199	20	206	12	217	GCACCTCAATGTTGCTGTGC	60.665	20	ACTGATGTTGCACTGGAGCT	59.601	20	206
bctg00000000:786450-786761	1	p2	(AG)6	12	150	161	CAGGCCACAGTCCTCAAGAC	60.321	20	AGTGCACATGGAGTTAGCCC	60.035	20	124	10	133	ATGTAACCCAGGCCACAGTC	59.672	20	AGTGCACATGGAGTTAGCCC	60.035	20	132	2	133	CAGGCCACAGTCCTCAAGAC	60.321	20	GTGCACATGGAGTTAGCCCA	60.322	20	123	10	132	ATGTAACCCAGGCCACAGTC	59.672	20	GTGCACATGGAGTTAGCCCA	60.322	20	131	2	132	CAGGCCACAGTCCTCAAGAC	60.321	20	TGCACATGGAGTTAGCCCAT	59.375	20	122
bctg00000000:805923-806237	1	p3	(CAA)5	15	150	164	CTGTGCCCACATCACCATCT	60.035	20	ATGAAGGGGGCATTGTCAGG	60.033	20	198	56	253	CAGTAGCAGCTGGACCAACA	59.965	20	ATGAAGGGGGCATTGTCAGG	60.033	20	120	134	253	ACAGTAGCAGCTGGACCAAC	59.965	20	ATGAAGGGGGCATTGTCAGG	60.033	20	121	133	253	ACAATGCCAGTGGAGTCAGG	59.963	20	ATGAAGGGGGCATTGTCAGG	60.033	20	141	113	253	CAGGACAGTAGCAGCTGGAC	60.108	20	ATGAAGGGGGCATTGTCAGG	60.033	20	125
bctg00000000:810731-811190	1	c	(ACC)7actaacaattgtactt(ACTA)13accaactaactaactaactacccaaccaaccaacc(AACT)9	160	150	309	ATAACCACCACCACCACCAC	59.888	20	AGTTGGTTGGTTGGTTGGGT	59.958	20	131	146	276	CACCACCACCACCACTAACA	59.818	20	AGTTGGTTGGTTGGTTGGGT	59.958	20	120	157	276	ATAACCACCACCACCACCAC	59.888	20	TGGGCCTTGTGCAAGTGTAT	59.888	20	198	146	343	CCAGGCAATAACCACCACCA	60.252	20	AGTTGGTTGGTTGGTTGGGT	59.958	20	138	139	276	AGGCAATAACCACCACCACC	60.252	20	AGTTGGTTGGTTGGTTGGGT	59.958	20	136
bctg00000000:810731-811190	2	p4	(TTAG)5	20	426	445	ATAACCACCACCACCACCAC	59.888	20	AGTTGGTTGGTTGGTTGGGT	59.958	20	131	146	276	CACCACCACCACCACTAACA	59.818	20	AGTTGGTTGGTTGGTTGGGT	59.958	20	120	157	276	ATAACCACCACCACCACCAC	59.888	20	TGGGCCTTGTGCAAGTGTAT	59.888	20	198	146	343	CCAGGCAATAACCACCACCA	60.252	20	AGTTGGTTGGTTGGTTGGGT	59.958	20	138	139	276	AGGCAATAACCACCACCACC	60.252	20	AGTTGGTTGGTTGGTTGGGT	59.958	20	136
bctg00000000:811007-811421	1	p4	(TAAC)9	36	1	36	AGTTGGTTGGTTGGTTGGGT	59.958	20	CCTCCAGGGCCAGTGAAATT	59.96	20	183	220	402	TTGTGCCCTCACTTTGCTCA	60.107	20	ACCCAACCAACCAACCAACT	59.958	20	152	88	239	AGTTGGTTGGTTGGTTGGGT	59.958	20	GCGGATGGGGAGTATATGGC	60.108	20	120	220	339	TGTGCCCTCACTTTGCTCAT	59.889	20	ACCCAACCAACCAACCAACT	59.958	20	151	89	239	ATACACTTGCACAAGGCCCA	59.888	20	ACCCAACCAACCAACCAACT	59.958	20	192
bctg00000000:811007-811421	2	c	(TTAG)5attagttagttagttagttg(GTTA)8gttggttggttggttggg(TATTT)5	115	150	264	AGTTGGTTGGTTGGTTGGGT	59.958	20	CCTCCAGGGCCAGTGAAATT	59.96	20	183	220	402	TTGTGCCCTCACTTTGCTCA	60.107	20	ACCCAACCAACCAACCAACT	59.958	20	152	88	239	AGTTGGTTGGTTGGTTGGGT	59.958	20	GCGGATGGGGAGTATATGGC	60.108	20	120	220	339	TGTGCCCTCACTTTGCTCAT	59.889	20	ACCCAACCAACCAACCAACT	59.958	20	151	89	239	ATACACTTGCACAAGGCCCA	59.888	20	ACCCAACCAACCAACCAACT	59.958	20	192
bctg00000000:816689-817101	1	c	(GTTA)19gtaagtacaattgtta(GTG)7	113	150	262	AAGCTGTTGGTTGGTTGGGT	60.325	20	ATAACCACCACCACCACCAC	59.888	20	155	112	266	GAAGCTGTTGGTTGGTTGGG	59.611	20	ATAACCACCACCACCACCAC	59.888	20	156	111	266	AGATGCTGGTGACATGCTGG	60.394	20	ATAACCACCACCACCACCAC	59.888	20	193	74	266	AAGCTGTTGGTTGGTTGGGT	60.325	20	CACCACCACCACCACTAACA	59.818	20	144	112	255	GAAGCTGTTGGTTGGTTGGG	59.611	20	CACCACCACCACCACTAACA	59.818	20	145
bctg00000000:931993-932307	1	p3	(GAG)5	15	150	164	GTCAAAAGACTGCACAGCCG	60.041	20	TGTTGAGCCTCAGCCTTCTG	59.964	20	233	41	273	GGAGGAGGAGGGAGAGATCC	59.886	20	TGTTGAGCCTCAGCCTTCTG	59.964	20	120	154	273	GTCAAAAGACTGCACAGCCG	60.041	20	GGATCTCTCCCTCCTCCTCC	59.886	20	133	41	173	GATGAGGAGGAGGAGGAGGG	60.179	20	TGTTGAGCCTCAGCCTTCTG	59.964	20	128	146	273	GGATGAGGAGGAGGAGGAGG	60.179	20	TGTTGAGCCTCAGCCTTCTG	59.964	20	129
bctg00000000:935536-935865	1	p1	(A)30	30	150	179	TTCCCCAAACATGTCCCTCG	59.962	20	AGTTCAATTGACCGGCGCTA	60.037	20	107	35	141	TAGCGCCGGTCAATTGAACT	60.037	20	CTCCGAACTCAAGGGACGTC	60.109	20	180	122	301	TTCCCCAAACATGTCCCTCG	59.962	20	CTCCGAACTCAAGGGACGTC	60.109	20	267	35	301	ATCGCGGACCACTCATGTAC	59.898	20	CTCCGAACTCAAGGGACGTC	60.109	20	219	83	301	TAGCGCCGGTCAATTGAACT	60.037	20	TGCCGTGTCCATGTTTCTGT	60.179	20	150
bctg00000000:957238-957552	1	p3	(GGC)5	15	150	164	CGCGACCTCAGTCTGAGTAC	59.903	20	GATCGTGTACCAGGTCGTCC	59.9	20	172	12	183	CGCGACCTCAGTCTGAGTAC	59.903	20	GGATCGTGTACCAGGTCGTC	59.9	20	173	12	184	CGCGACCTCAGTCTGAGTAC	59.903	20	ATCGTTCTCGGCCTTCTTGG	60.108	20	129	12	140	CGCGACCTCAGTCTGAGTAC	59.903	20	CTTCGCAGTCTTGGATCCGT	60.109	20	266	12	277	CGCGACCTCAGTCTGAGTAC	59.903	20	TTCGCAGTCTTGGATCCGTC	60.109	20	265
bctg00000000:983667-983992	1	p2	(GT)13	26	150	175	TGCTTGTGGTGCAATGAAGC	59.968	20	GCACCAGACACAGAATCCCA	59.963	20	156	122	277	TGCTTGTGGTGCAATGAAGC	59.968	20	AAGAAGAAGCCTCGACCAGC	60.037	20	196	122	317	CCCTACCCGCTTGTTTACGT	60.037	20	GCTTCATTGCACCACAAGCA	59.968	20	104	38	141	CTTTCCCCTACCCGCTTGTT	59.962	20	GCTTCATTGCACCACAAGCA	59.968	20	109	33	141	ATGAAGCTCGAACGGTGTGT	59.966	20	GCACCAGACACAGAATCCCA	59.963	20	143
bctg00000000:1008422-1008733	1	p2	(GA)6	12	150	161	ATGGGCGTCGATAACCCTTC	59.894	20	AGTTACCGTCCTGCTCATGC	60.108	20	114	12	125	GAATGGGCGTCGATAACCCT	59.894	20	AGTTACCGTCCTGCTCATGC	60.108	20	116	10	125	GCATGAGCAGGACGGTAACT	60.108	20	TCATCTGCGTACATCGTGCA	59.828	20	191	106	296	ATGGGCGTCGATAACCCTTC	59.894	20	CGCTTCGACTACGCCTACAA	60.179	20	240	12	251	GAATGGGCGTCGATAACCCT	59.894	20	CGCTTCGACTACGCCTACAA	60.179	20	242
bctg00000000:1074158-1074469	1	p2	(AT)6	12	150	161	TTTTATGTCCGGGCCCTTCC	60.034	20	GCGAGCGCAACGAAACATAT	59.974	20	151	117	267	TTTTATGTCCGGGCCCTTCC	60.034	20	ATGGGGTATAGGCAGGTGGT	60.029	20	133	117	249	TTTTATGTCCGGGCCCTTCC	60.034	20	GCGCAACGAAACATATGGGG	60.248	20	147	117	263	TTTTATGTCCGGGCCCTTCC	60.034	20	CGACGCACCCCCTGTAATAG	60.249	20	185	117	301	CCGCCGCATGTTGTTTCATT	60.388	20	GCGAGCGCAACGAAACATAT	59.974	20	261
bctg00000000:1160427-1160742	1	p2	(TC)8	16	150	165	TCATGGTCCCATTTCCCTGC	60.033	20	ATGCAGGCTAGGGATGAGGA	60.105	20	204	102	305	TCATGGTCCCATTTCCCTGC	60.033	20	GGTTGAGATGCAGGCTAGGG	60.179	20	211	102	312	CAAGGGTCAAGGGTTGGGAA	59.813	20	ATGCAGGCTAGGGATGAGGA	60.105	20	250	56	305	AAGGGTCAAGGGTTGGGAAC	59.812	20	ATGCAGGCTAGGGATGAGGA	60.105	20	249	57	305	GGGTCAAGGGTTGGGAACTC	60.251	20	ATGCAGGCTAGGGATGAGGA	60.105	20	247
bctg00000000:1190691-1191078	1	c	(CAG)5gtctttgtctagtgtt(AGC)5aggaggaggaggtctttgtctagtgtt(AGC)5	88	150	237	TGTGTCTAGGAGTCCGGGAG	60.034	20	TTGCTCCTTCAGAGGCACTG	59.964	20	206	74	279	TGTGTCTAGGAGTCCGGGAG	60.034	20	CACTTGCTCCTTCAGAGGCA	59.964	20	209	74	282	TGTGTCTAGGAGTCCGGGAG	60.034	20	ACTTGCTCCTTCAGAGGCAC	59.964	20	208	74	281	TGTGTCTAGGAGTCCGGGAG	60.034	20	ACACTTGCTCCTTCAGAGGC	59.964	20	210	74	283	TGTGTCTAGGAGTCCGGGAG	60.034	20	CTCCTTCAGAGGCACTGGTG	60.037	20	203
bctg00000000:1210910-1211236	1	p3	(ATA)9	27	150	176	GCCCGGTGGAAAAGTCAAAC	59.968	20	GATCTGTGACATGGGTGCCA	60.035	20	173	46	218	GCCCGGTGGAAAAGTCAAAC	59.968	20	TGATCTGTGACATGGGTGCC	60.035	20	174	46	219	GCCCGGTGGAAAAGTCAAAC	59.968	20	TCCCAAAGCAACCTCTGGAC	59.89	20	250	46	295	GCCCGGTGGAAAAGTCAAAC	59.968	20	ACCTCTGGACAAGTAGGGCT	59.883	20	240	46	285	GCCCGGTGGAAAAGTCAAAC	59.968	20	ATGGGTGCCATTGTGTGACA	60.179	20	163
bctg00000000:1214132-1214445	1	p2	(AT)7	14	150	163	TTCACAAAACCCCACCCCTC	60.106	20	CCTGCTGAGTGAGAAGAGGG	59.464	20	106	87	192	CCTTCATTCCTGCCTTGGGT	59.96	20	ACACTCCTCCTTGAGCCAAG	59.31	20	157	122	278	ACCTTCATTCCTGCCTTGGG	59.96	20	ACACTCCTCCTTGAGCCAAG	59.31	20	158	121	278	TTCACAAAACCCCACCCCTC	60.106	20	ACACTCCTCCTTGAGCCAAG	59.31	20	192	87	278	TGCACCTTCATTCCTGCCTT	59.887	20	ACACTCCTCCTTGAGCCAAG	59.31	20	161
bctg00000000:1255924-1256235	1	p2	(TG)6	12	150	161	TGTGTGTGTGGGTATCTGCC	59.964	20	TGTTATGCAGAGCCTCCAGC	60.108	20	134	151	284	GTGTGTGTGGGTATCTGCCT	59.675	20	TGTTATGCAGAGCCTCCAGC	60.108	20	133	152	284	TGTGTGTGTGGGTATCTGCC	59.964	20	CCTCCAGCTCCAGTCCATCT	60.69	20	122	151	272	TGTGTGTGTGGGTATCTGCC	59.964	20	CCAGCTCCAGTCCATCTTCA	59.093	20	119	151	269	TCTCATGTGTGTGTGTGGGT	59.163	20	TGTTATGCAGAGCCTCCAGC	60.108	20	141
bctg00000000:1367069-1367391	1	p1	(T)23	23	150	172	TTGGAGTGATGTCTGCCACC	59.963	20	ACCAGAGCACTACCCAATGC	60.035	20	179	54	232	TTGGAGTGATGTCTGCCACC	59.963	20	CCAGAGCACTACCCAATGCA	60.035	20	178	54	231	TTGGAGTGATGTCTGCCACC	59.963	20	AGCACTACCCAATGCACTGG	60.323	20	174	54	227	GAGTGATGTCTGCCACCCAG	60.392	20	ACCAGAGCACTACCCAATGC	60.035	20	176	57	232	GAGTGATGTCTGCCACCCAG	60.392	20	CCAGAGCACTACCCAATGCA	60.035	20	175
bctg00000000:1379043-1379354	1	p2	(AG)6	12	150	161	AAGAGCTCCTTTGCATGGCT	59.961	20	CCTTCCCCTCATTTGCCAGA	59.667	20	108	10	117	AAGAGCTCCTTTGCATGGCT	59.961	20	TCCTTCCCCTCATTTGCCAG	59.667	20	109	10	118	GAAGAGCTCCTTTGCATGGC	59.545	20	CCTTCCCCTCATTTGCCAGA	59.667	20	109	9	117	GAAGAGCTCCTTTGCATGGC	59.545	20	TCCTTCCCCTCATTTGCCAG	59.667	20	110	9	118	GAGCTCCTTTGCATGGCTGA	60.679	20	CCTTCCCCTCATTTGCCAGA	59.667	20	106
bctg00000000:1573236-1573551	1	p2	(AT)8	16	150	165	GTGTTCCCTGACTGACGGAG	60.038	20	GAGGCAGAAGGTGAGTTCCC	60.036	20	157	52	208	CTCCAGTACGGCGAGTTTGT	60.039	20	GAGGCAGAAGGTGAGTTCCC	60.036	20	178	31	208	TCCAGTACGGCGAGTTTGTC	60.039	20	GAGGCAGAAGGTGAGTTCCC	60.036	20	177	32	208	GTGTTCCCTGACTGACGGAG	60.038	20	TCCCCCGTTGTGTAACTGTG	59.893	20	141	52	192	CTCCAGTACGGCGAGTTTGT	60.039	20	TCCCCCGTTGTGTAACTGTG	59.893	20	162
bctg00000000:1599213-1599527	1	p3	(CAA)5	15	150	164	CCGACGGACATCCAACATCT	59.824	20	TTGGTAGTACTCCCTCCGGG	60.033	20	125	27	151	CCGACGGACATCCAACATCT	59.824	20	TCGTCCTGGTCGTTGTTGTT	59.824	20	149	27	175	GCATCATCAGACGAGCGACT	60.249	20	TCGTCCTGGTCGTTGTTGTT	59.824	20	103	73	175	CCGACGGACATCCAACATCT	59.824	20	GTATACGGGGGTAGGGAGGG	60.252	20	104	27	130	CCGACGGACATCCAACATCT	59.824	20	GGTATACGGGGGTAGGGAGG	60.252	20	105
bctg00000000:1622754-1623068	1	p3	(TCA)5	15	150	164	GTCCTCTGTCCGCTTGAACA	59.966	20	CCGATGATAACCTCTGGGGC	59.965	20	138	102	239	GTCCTCTGTCCGCTTGAACA	59.966	20	GCCGATGATAACCTCTGGGG	59.965	20	139	102	240	GTCCTCTGTCCGCTTGAACA	59.966	20	GCTCACCAGACAGCCAAGAT	60.036	20	190	102	291	GTCCTCTGTCCGCTTGAACA	59.966	20	GTTTGTCGGGCTGAATCACG	59.834	20	113	102	214	TTGTCATGGGCCAACATGGT	60.179	20	TGTTCAAGCGGACAGAGGAC	59.966	20	105
bctg00000000:1646959-1647274	1	p2	(TA)8	16	150	165	AGGTGGTGGTGGTAAGAGGA	59.807	20	CTAGCGCCGGCCAAATTAAC	59.971	20	105	90	194	TGTGTTGGCAGAGTAAGGGC	60.251	20	CTAGCGCCGGCCAAATTAAC	59.971	20	180	15	194	AGGTGGTGGTGGTAAGAGGA	59.807	20	CGCCGGCCAAATTAACTGAG	59.901	20	101	90	190	TGTGTTGGCAGAGTAAGGGC	60.251	20	CGCCGGCCAAATTAACTGAG	59.901	20	176	15	190	GTTGAGTGCCTGAGAGGTGG	60.321	20	CTAGCGCCGGCCAAATTAAC	59.971	20	119
bctg00000000:1667156-1667470	1	p3	(CCT)5	15	150	164	GCTGCTTTGTCCATGCTCTG	59.829	20	CTCAAGGTTGTGGTGGTCGA	59.894	20	273	22	294	GTCTCTCCCTCCTCCTCCTC	59.815	20	CTCAAGGTTGTGGTGGTCGA	59.894	20	153	142	294	GCTGCTTTGTCCATGCTCTG	59.829	20	CCGCGATTGACAAACTGCAT	59.831	20	241	22	262	TGCACCTTAGTGGCTGCTTT	60.179	20	CCGCGATTGACAAACTGCAT	59.831	20	253	10	262	GCTGCTTTGTCCATGCTCTG	59.829	20	GCCTCACTCAAGGTTGTGGT	60.179	20	279
bctg00000000:1684342-1684662	1	p1	(T)21	21	150	170	AGGCAGCTTTCGACGAGAAA	59.966	20	ATCGCGGACCACTCATGTAC	59.898	20	177	59	235	AGGCAGCTTTCGACGAGAAA	59.966	20	CATGGATGGGGAGTACGTGG	59.893	20	207	59	265	GATCGAGAGGCAGCTTTCGA	59.899	20	ATCGCGGACCACTCATGTAC	59.898	20	184	52	235	GATCGAGAGGCAGCTTTCGA	59.899	20	CATGGATGGGGAGTACGTGG	59.893	20	214	52	265	ACCTGTTGTGGGTTGTCCTG	60.107	20	ATCGCGGACCACTCATGTAC	59.898	20	230
bctg00000000:1689843-1690166	1	p1	(T)24	24	150	173	TGGCTCAGATCGGACAATCG	59.897	20	TTCTTGAGGTCAGCTAGCGC	60.109	20	178	36	213	TAGACACTGGCGACATGCTG	60.109	20	TTCTTGAGGTCAGCTAGCGC	60.109	20	123	91	213	CGAGAGTCAGCCATCGACAA	59.829	20	TTCTTGAGGTCAGCTAGCGC	60.109	20	160	54	213	GCTGGCTCAGATCGGACAAT	60.179	20	TTCTTGAGGTCAGCTAGCGC	60.109	20	180	34	213	TGGCTCAGATCGGACAATCG	59.897	20	CCAGCTTCTTCTCTCACGCT	59.754	20	101
bctg00000000:1702208-1702525	1	p3	(ACG)6	18	150	167	AAACAAATTCATGGGCGCCC	60.036	20	GGCTAAATGTGCGCAAGAGG	59.901	20	216	52	267	AAACAAATTCATGGGCGCCC	60.036	20	ACGGTAACCAGAAGATGCGG	60.108	20	241	52	292	GTCGAATCGAGTTGCCGTTG	59.907	20	GGCTAAATGTGCGCAAGAGG	59.901	20	193	75	267	GTCGAATCGAGTTGCCGTTG	59.907	20	ACGGTAACCAGAAGATGCGG	60.108	20	218	75	292	CGAATCGAGTTGCCGTTGTG	60.179	20	GGCTAAATGTGCGCAAGAGG	59.901	20	191
bctg00000000:1716092-1716406	1	p3	(GTG)5	15	150	164	GCGGGCAAAGCAAGTAACAA	59.969	20	ACCTTGTGCCTGGATGACTG	59.963	20	125	106	230	AAGACAAGGACAAGAGCGGG	59.965	20	ACCTTGTGCCTGGATGACTG	59.963	20	140	91	230	GCGGGCAAAGCAAGTAACAA	59.969	20	ATTTGCGAATTTGCCGGGAC	60.109	20	174	106	279	GCGGGCAAAGCAAGTAACAA	59.969	20	GAGAGCGTTGCTTCGTGTTG	60.111	20	101	106	206	AAGACAAGGACAAGAGCGGG	59.965	20	ATTTGCGAATTTGCCGGGAC	60.109	20	189
bctg00000000:1717848-1718183	1	p3	(CCT)12	36	150	185	TTGTTGGCGGTTGCAATCAG	59.968	20	TTGGTTCGTAGGACGTGGTG	59.968	20	131	78	208	CTTGTTGGCGGTTGCAATCA	59.968	20	TTGGTTCGTAGGACGTGGTG	59.968	20	132	77	208	ACTTGTTGGCGGTTGCAATC	59.968	20	TTGGTTCGTAGGACGTGGTG	59.968	20	133	76	208	TTGTTGGCGGTTGCAATCAG	59.968	20	TGGCAGATGTGAGTGGCAAT	59.961	20	209	78	286	CTTGTTGGCGGTTGCAATCA	59.968	20	TGGCAGATGTGAGTGGCAAT	59.961	20	210
bctg00000000:1731708-1732046	1	p3	(GGA)13	39	150	188	TGGGAATGGGTAGTCCGAGT	59.958	20	AATGAGCGTCGTCATTTGCG	59.905	20	112	7	118	TGGGAATGGGTAGTCCGAGT	59.958	20	CTTCTCCCTCCTCCTCCTCC	60.106	20	189	7	195	TGGGAATGGGTAGTCCGAGT	59.958	20	CCTTCTCCCTCCTCCTCCTC	60.106	20	190	7	196	TGGGAATGGGTAGTCCGAGT	59.958	20	CTACCTCCAGCCCACAATGG	60.107	20	142	7	148	TGGGAATGGGTAGTCCGAGT	59.958	20	CCTACCTCCAGCCCACAATG	60.107	20	143
bctg00000000:1753180-1753494	1	p3	(CTC)5	15	150	164	AACTCCTCGCATCTCCTCCT	60.033	20	AGGCGTTGGGAAACTGAGAG	59.965	20	173	137	309	ACCGTCCTCTCCTCATTCGA	60.034	20	AGGCGTTGGGAAACTGAGAG	59.965	20	100	210	309	CCCTCGCATTCACAACTCCT	60.036	20	TCGAATGAGGAGAGGACGGT	60.034	20	106	124	229	CCCTCGCATTCACAACTCCT	60.036	20	AGGCGTTGGGAAACTGAGAG	59.965	20	186	124	309	CAACACCGTCCTCTCCTCAC	60.038	20	AGGCGTTGGGAAACTGAGAG	59.965	20	134
bctg00000000:1755140-1755461	1	p1	(T)22	22	150	171	TTTTGCCTTGTTTGGGGTGC	60.107	20	GAGGTCAACAGACGCATCCA	60.037	20	127	167	293	GAGGAACCCCGTGTCTGTTC	60.321	20	GAGGTCAACAGACGCATCCA	60.037	20	235	59	293	GAGGAACCCCGTGTCTGTTC	60.321	20	GCACCCCAAACAAGGCAAAA	60.107	20	128	59	186	TTTTGCCTTGTTTGGGGTGC	60.107	20	AGGTCAACAGACGCATCCAC	60.321	20	126	167	292	TGCCCGAGCCTTTTCCTTTT	60.469	20	GAGGTCAACAGACGCATCCA	60.037	20	192
bctg00000000:1784960-1785274	1	p3	(TAT)5	15	150	164	GAATGACGTCGATGAAGCGC	60.044	20	TGGCTCGCTGTTTGTATCCA	59.677	20	130	83	212	GAATGACGTCGATGAAGCGC	60.044	20	ACAGTTGCAGACTCATCCCC	59.674	20	231	83	313	GCGCAAGTGCTCTCCTCTAT	59.896	20	TGGCTCGCTGTTTGTATCCA	59.677	20	114	99	212	GCGCAAGTGCTCTCCTCTAT	59.896	20	ACAGTTGCAGACTCATCCCC	59.674	20	215	99	313	CGAATGACGTCGATGAAGCG	59.775	20	TGGCTCGCTGTTTGTATCCA	59.677	20	131
bctg00000000:1809615-1809929	1	p3	(TAT)5	15	150	164	TGCACAGTCCCATGTACAGG	59.675	20	TGATGGCTGGGTTTCAAGCA	60.179	20	151	85	235	CCATAGCACTGGCCTCTGTG	60.463	20	TGATGGCTGGGTTTCAAGCA	60.179	20	228	8	235	TGCACAGTCCCATGTACAGG	59.675	20	ACTGCAGAACTGATGGCTGG	60.322	20	161	85	245	GGTCAACATGCACAGTCCCA	60.537	20	TGATGGCTGGGTTTCAAGCA	60.179	20	159	77	235	TGGTCAACATGCACAGTCCC	60.537	20	TGATGGCTGGGTTTCAAGCA	60.179	20	160
bctg00000000:1811815-1812129	1	p3	(TGA)5	15	150	164	CTGTCTGCTGATGCACCTGA	60.037	20	ACTTGCCAGTGTGTGTCCAA	60.035	20	250	15	264	CTGTCTGCTGATGCACCTGA	60.037	20	AACTTGCCAGTGTGTGTCCA	60.035	20	251	15	265	CTGTCTGCTGATGCACCTGA	60.037	20	TGGCAATGGTCCTACACACC	59.962	20	181	15	195	CTGTCTGCTGATGCACCTGA	60.037	20	GGTGGCAATGGTCCTACACA	59.962	20	183	15	197	TGTGTAGGACCATTGCCACC	59.962	20	AAGGGAAGAGGCAATGGTGG	59.96	20	134
bctg00000000:1863985-1864299	1	p3	(TCG)5	15	150	164	TCTGTTCCGATCCCCATCCT	60.031	20	CTCATCCGCAAGAGTCCCTC	59.896	20	103	117	219	CGAGATAGGGGACGTTTGGG	59.896	20	CTCATCCGCAAGAGTCCCTC	59.896	20	160	60	219	CCGAGATAGGGGACGTTTGG	59.896	20	CTCATCCGCAAGAGTCCCTC	59.896	20	161	59	219	TAATTGATCGGGGCCGTGTC	60.179	20	AGGATGGGGATCGGAACAGA	60.031	20	126	11	136	GATAGGGGACGTTTGGGGTG	60.107	20	CTCATCCGCAAGAGTCCCTC	59.896	20	157
bctg00000000:1867777-1868088	1	p2	(TC)6	12	150	161	AGTCGTCATCTGCATCACGT	59.472	20	TGAGGTGAGAATGGCGCAAT	60.035	20	177	82	258	AGTCGTCATCTGCATCACGT	59.472	20	ATGAGGTGAGAATGGCGCAA	60.035	20	178	82	259	TAGCCGCCGGATTGTCATTC	60.532	20	TGAGGTGAGAATGGCGCAAT	60.035	20	246	13	258	TAGCCGCCGGATTGTCATTC	60.532	20	ATGAGGTGAGAATGGCGCAA	60.035	20	247	13	259	AGTCGTCATCTGCATCACGT	59.472	20	ATAAGGCGCGATCAGAGACG	60.04	20	159
bctg00000000:1875079-1875390	1	p2	(TC)6	12	150	161	AGCCACCGGATTGTCATTCG	60.744	20	TGAGGTGAGAATGGCGCAAT	60.035	20	245	14	258	AGCCACCGGATTGTCATTCG	60.744	20	ATGAGGTGAGAATGGCGCAA	60.035	20	246	14	259	AGCCACCGGATTGTCATTCG	60.744	20	CAGATGCTAGTATCGCGCGA	60.11	20	201	14	214	AGCCACCGGATTGTCATTCG	60.744	20	TCGCAGATGCTAGTATCGCG	60.11	20	204	14	217	AGCCACCGGATTGTCATTCG	60.744	20	AGATGCTAGTATCGCGCGAG	59.833	20	200
bctg00000000:1915566-1915886	1	p1	(A)21	21	150	170	ACCAGAGCACTACCCAATGC	60.035	20	TTGGAGTGATGTCTGCCACC	59.963	20	181	81	261	CCAGAGCACTACCCAATGCA	60.035	20	TTGGAGTGATGTCTGCCACC	59.963	20	180	82	261	ACTGAGGTGAGCGCATACAG	59.826	20	TTGGAGTGATGTCTGCCACC	59.963	20	140	122	261	ACCAGAGCACTACCCAATGC	60.035	20	GAGTGATGTCTGCCACCCAG	60.392	20	178	81	258	CCAGAGCACTACCCAATGCA	60.035	20	GAGTGATGTCTGCCACCCAG	60.392	20	177
bctg00000000:1943001-1943314	1	p2	(AG)7	14	150	163	AGCGATGGTGAAAGTGAGGG	60.036	20	ATTACAAGCGCAGTGGTGGA	59.964	20	184	43	226	AGCGATGGTGAAAGTGAGGG	60.036	20	CTATGCAGGACCGCTGCTAA	59.895	20	264	43	306	TCCACCACTGCGCTTGTAAT	59.964	20	CTATGCAGGACCGCTGCTAA	59.895	20	100	207	306	AGCGATGGTGAAAGTGAGGG	60.036	20	TGTGTGAGGAGAGGGTGTCA	60.106	20	226	43	268	AGCGATGGTGAAAGTGAGGG	60.036	20	CAGGCATGTGTGAGGAGAGG	60.108	20	232
bctg00000000:1954723-1955043	1	p3	(TCG)7	21	150	170	GGGAGCATTTGAGGTGTGGA	59.962	20	GCACCCATTCTGTGACGAGA	60.037	20	132	7	138	GGGAGCATTTGAGGTGTGGA	59.962	20	CATCATGTCGGCCTCTACGG	60.319	20	112	7	118	GGGAGCATTTGAGGTGTGGA	59.962	20	TGCACCCATTCTGTGACGAG	60.321	20	133	7	139	GGGAGCATTTGAGGTGTGGA	59.962	20	CTGCACCCATTCTGTGACGA	60.321	20	134	7	140	GGGAGCATTTGAGGTGTGGA	59.962	20	CGACTGCACCCATTCTGTGA	60.321	20	137
bctg00000000:1988592-1988907	1	p2	(TA)8	16	150	165	AGTGGTAAAGCTGCAGTGCT	59.891	20	GCGGACAGGGAGCTTGATTA	59.822	20	143	89	231	AGTGGTAAAGCTGCAGTGCT	59.891	20	TTACGCCTTCAAGCTGCACT	60.25	20	121	89	209	CAGTGGTAAAGCTGCAGTGC	59.761	20	GCGGACAGGGAGCTTGATTA	59.822	20	144	88	231	CGCAAACACTAAAGGCAGGG	59.759	20	GCGGACAGGGAGCTTGATTA	59.822	20	122	110	231	CAGTGGTAAAGCTGCAGTGC	59.761	20	TTACGCCTTCAAGCTGCACT	60.25	20	122
bctg00000000:2012211-2012534	1	p3	(GAG)8	24	150	173	GAAAGCTTTGGTGGAGCAGC	60.039	20	ACCTCCCGTTCTCCTCTCTC	60.034	20	187	48	234	GCACGAGAAAGCTTTGGTGG	60.04	20	ACCTCCCGTTCTCCTCTCTC	60.034	20	193	42	234	GAAAGCTTTGGTGGAGCAGC	60.039	20	TCCCTGTCCTCTGTCCTCTG	59.96	20	245	48	292	GAAAGCTTTGGTGGAGCAGC	60.039	20	GTCCCTGTCCTCTGTCCTCT	59.96	20	246	48	293	GCACGAGAAAGCTTTGGTGG	60.04	20	TCCCTGTCCTCTGTCCTCTG	59.96	20	251
bctg00000000:2022853-2023255	1	c	(AAT)5aacc(AACT)21	103	150	252	TAGTGCCGGCCAATTGAACT	59.962	20	TGAGAGGGGCTTGGGTAGAT	59.657	20	273	118	390	TAGTGCCGGCCAATTGAACT	59.962	20	TTTGCCAGCCTTCAGATCCA	59.595	20	180	118	297	TAGTGCCGGCCAATTGAACT	59.962	20	GTGAGAGGGGCTTGGGTAGA	60.618	20	274	118	391	TAGTGCCGGCCAATTGAACT	59.962	20	TTGCCAGCCTTCAGATCCAT	59.373	20	179	118	296	TGGATCTGAAGGCTGGCAAA	59.595	20	TGAGAGGGGCTTGGGTAGAT	59.657	20	113
bctg00000000:2092935-2093246	1	p2	(TC)6	12	150	161	GCACACACACAAGCAAGGAG	59.97	20	GGCAAGGAGACATGGGCTTA	59.744	20	162	77	238	TTGCACACACACAAGCAAGG	59.827	20	GGCAAGGAGACATGGGCTTA	59.744	20	164	75	238	CCTTGCACACACACAAGCAA	59.827	20	GGCAAGGAGACATGGGCTTA	59.744	20	166	73	238	GCACACACACAAGCAAGGAG	59.97	20	GTAGGCAAGGAGACATGGGC	60.465	20	165	77	241	TTGCACACACACAAGCAAGG	59.827	20	GTAGGCAAGGAGACATGGGC	60.465	20	167
bctg00000000:2108606-2108917	1	p2	(CT)6	12	150	161	CCTGCAGACTTCACCACCTT	59.891	20	CAGGCCATGGTCCTCAAGAC	60.394	20	110	193	302	ACTGACATTGCACCAGAGCT	59.601	20	AAGGTGGTGAAGTCTGCAGG	59.891	20	120	93	212	AACCTGCAGACTTCACCACC	60.179	20	CAGGCCATGGTCCTCAAGAC	60.394	20	112	191	302	ACTGACATTGCACCAGAGCT	59.601	20	GGTGGTGAAGTCTGCAGGTT	60.179	20	118	93	210	ACTGACATTGCACCAGAGCT	59.601	20	GTGGCAGAGACTCACCAGTG	60.32	20	157
bctg00000000:2125404-2125724	1	p3	(TCC)7	21	150	170	CACCCTCCATTTCCTCCACC	60.034	20	GGGAAGTGGCAGGTCAAGAA	59.89	20	136	174	309	CACCCTCCATTTCCTCCACC	60.034	20	GGCAGGTCAAGAAGGAGGAG	59.748	20	129	174	302	ACCCTCCATTTCCTCCACCT	60.179	20	GGGAAGTGGCAGGTCAAGAA	59.89	20	135	175	309	CATCCTCCTCCTCCTCCTCC	60.179	20	GGGAAGTGGCAGGTCAAGAA	59.89	20	163	147	309	CTGCCACAACTTCCACCTCA	60.179	20	GGGAAGTGGCAGGTCAAGAA	59.89	20	196
bctg00000000:2136739-2137063	1	p1	(A)25	25	150	174	CGGGGAGTTCGTTCGTCTAG	59.902	20	GCACCACCTGGAGGCTATTT	60.034	20	125	66	190	AAATAGCCTCCAGGTGGTGC	60.034	20	GGGGTTTTGCAAAGCTTCGT	59.896	20	106	171	276	CCGCGGTTCTTTTATCCCCT	60.107	20	GCACCACCTGGAGGCTATTT	60.034	20	161	30	190	CCGCGCTCGCTGATTTAAAA	59.904	20	GGGGTTTTGCAAAGCTTCGT	59.896	20	144	133	276	CGGGGAGTTCGTTCGTCTAG	59.902	20	GGGGTTTTGCAAAGCTTCGT	59.896	20	211
bctg00000000:2186867-2187182	1	p2	(TC)8	16	150	165	TCCTGTTCGTCGCACTTTCA	59.897	20	TGGATCTGCCTTCGGAGAGA	60.033	20	179	0	178	TCCTGTTCGTCGCACTTTCA	59.897	20	CAAGGTGGTGGATCTGCCTT	59.961	20	187	0	186	CCAGCTGACCCAATCCTGAG	60.107	20	CAAGGTGGTGGATCTGCCTT	59.961	20	100	87	186	AAGGCAGATCCACCACCTTG	59.961	20	CGGGCAGTAAACGAAAACGG	60.111	20	111	167	277	AAGGCAGATCCACCACCTTG	59.961	20	GTAAACGAAAACGGGTCGCC	60.111	20	105
bctg00000000:2207747-2208064	1	p3	(TGT)6	18	150	167	GACATCTGGGGTGTCAGTGG	60.036	20	TCCAACCCTTCCCCTGTACA	60.104	20	156	63	218	GGACATCTGGGGTGTCAGTG	60.036	20	TCCAACCCTTCCCCTGTACA	60.104	20	157	62	218	GACATCTGGGGTGTCAGTGG	60.036	20	ACCCTTCCCCTGTACAGTCA	59.807	20	152	63	214	GGACATCTGGGGTGTCAGTG	60.036	20	ACCCTTCCCCTGTACAGTCA	59.807	20	153	62	214	GACATCTGGGGTGTCAGTGG	60.036	20	CCCTGTACAGTCATTGGGGG	59.744	20	145
bctg00000000:2271711-2272022	1	p2	(CT)6	12	150	161	ATGAGGAGAGCTCGGGAAGT	60.033	20	GGGGTGGCAGTAGAGAGAGA	60.033	20	166	6	171	ATGAGGAGAGCTCGGGAAGT	60.033	20	ATGCCGACACCTAGACTCCT	60.033	20	244	6	249	ATGAGGAGAGCTCGGGAAGT	60.033	20	TTCCGAAGTCCGTTTCCTGG	59.966	20	107	6	112	CCAGGAAACGGACTTCGGAA	59.966	20	ATGCCGACACCTAGACTCCT	60.033	20	157	93	249	ATGAGGAGAGCTCGGGAAGT	60.033	20	TTGGGAAGGTATGCCGACAC	60.036	20	254
bctg00000000:2330808-2331123	1	p2	(TA)8	16	150	165	TGCACCCAAAAATGCGGAAG	59.967	20	ATGCCAGATTCACCACAGCA	59.961	20	246	53	298	GCACCCAAAAATGCGGAAGT	59.967	20	ATGCCAGATTCACCACAGCA	59.961	20	245	54	298	CAGTCCCATCCCATGCAGTT	60.034	20	ATGCCAGATTCACCACAGCA	59.961	20	210	89	298	TGCACCCAAAAATGCGGAAG	59.967	20	TGCAGGGCTTTCTCATGGTT	59.887	20	163	53	215	TGCACCCAAAAATGCGGAAG	59.967	20	TTGCAGGGCTTTCTCATGGT	59.887	20	164
bctg00000000:2352423-2352734	1	p2	(TG)6	12	150	161	GCAAGTCAGGGTCTCCTCAC	60.037	20	CCCATCCTCACACACACACA	59.892	20	151	18	168	GTCTTTCCCCCTCACAGTGG	59.963	20	CCCATCCTCACACACACACA	59.892	20	106	63	168	GCAAGTCAGGGTCTCCTCAC	60.037	20	ACCCATCCTCACACACACAC	59.891	20	152	18	169	GTCTTTCCCCCTCACAGTGG	59.963	20	ACCCATCCTCACACACACAC	59.891	20	107	63	169	TCAGGGTCTCCTCACTCAGG	59.96	20	CCCATCCTCACACACACACA	59.892	20	146
bctg00000000:2390153-2390482	1	p6	(TTCAAG)5	30	150	179	ATGGCAGAAACCCCGATAGC	60.179	20	GGTGTTAACAACGCGTGTGT	59.626	20	102	197	298	TCTATGGACCCCAGAGCAGA	59.363	20	GCTATCGGGGTTTCTGCCAT	60.179	20	142	75	216	ATGGCAGAAACCCCGATAGC	60.179	20	AGGTGTTAACAACGCGTGTG	59.346	20	103	197	299	CCTATGGCAGAAACCCCGAT	59.526	20	GGTGTTAACAACGCGTGTGT	59.626	20	105	194	298	ATCCTATGGCAGAAACCCCG	59.526	20	GGTGTTAACAACGCGTGTGT	59.626	20	107
bctg00000000:2442797-2443110	1	p2	(TG)7	14	150	163	CGACGAGTCATGGTACGTGT	59.833	20	AAAGGGCCTGCTGGTATTCC	60.033	20	103	127	229	CGACGAGTCATGGTACGTGT	59.833	20	GACAAAGGGCCTGCTGGTAT	60.034	20	106	127	232	TGCGTCGAGGATACACTGTG	59.83	20	AAAGGGCCTGCTGGTATTCC	60.033	20	217	13	229	TGCGTCGAGGATACACTGTG	59.83	20	GACAAAGGGCCTGCTGGTAT	60.034	20	220	13	232	CGACGAGTCATGGTACGTGT	59.833	20	ATGCGCAATGACCGACAAAG	59.831	20	119
bctg00000000:2443081-2443398	1	p3	(AAT)6	18	150	167	GAAGGAAACCTGCAGTCGGA	59.965	20	GCCGTCAACGTTAACATCCG	59.906	20	237	28	264	GGAAACCTGCAGTCGGATCA	60.036	20	GCCGTCAACGTTAACATCCG	59.906	20	234	31	264	GAAGGAAACCTGCAGTCGGA	59.965	20	ACCGCTCGTTCCTTTCAACA	60.179	20	181	28	208	GGAAACCTGCAGTCGGATCA	60.036	20	ACCGCTCGTTCCTTTCAACA	60.179	20	178	31	208	GATCAACCGAGCCTGCTGTA	59.824	20	GCCGTCAACGTTAACATCCG	59.906	20	219
bctg00000000:2521264-2521578	1	p3	(TCG)5	15	150	164	GATGAGACGTAGCGGGTCTG	59.97	20	TTGTCACAGAAATTCCGCGC	59.763	20	169	40	208	AGAGTCCGGTGTAGCATTGC	60.108	20	TTGTCACAGAAATTCCGCGC	59.763	20	114	95	208	TCACAAGAGAGGGAGGGGTT	59.806	20	TTGTCACAGAAATTCCGCGC	59.763	20	141	68	208	ATCACAAGAGAGGGAGGGGT	59.581	20	TTGTCACAGAAATTCCGCGC	59.763	20	142	67	208	ACGGGGAGGATGAGACGTAG	60.466	20	TTGTCACAGAAATTCCGCGC	59.763	20	177
bctg00000000:2600092-2600406	1	p3	(GAT)5	15	150	164	GGACCGCGTATGTACAGAGG	59.97	20	TGCTCAGCGCCAGACTAAAA	59.965	20	234	32	265	GGACCGCGTATGTACAGAGG	59.97	20	TTGCTCAGCGCCAGACTAAA	59.965	20	235	32	266	GGGACCGCGTATGTACAGAG	59.97	20	TGCTCAGCGCCAGACTAAAA	59.965	20	235	31	265	GGGACCGCGTATGTACAGAG	59.97	20	TTGCTCAGCGCCAGACTAAA	59.965	20	236	31	266	GGACCGCGTATGTACAGAGG	59.97	20	TCACCTGCGTACTTGCTCAG	60.038	20	247
bctg00000000:2645226-2645540	1	p3	(GCT)5	15	150	164	GCTGCTGCTTTCAAGTTGCT	59.968	20	GTCCAGGTCCAGCTGACAAG	60.321	20	120	155	274	GCTGCTGCTTTCAAGTTGCT	59.968	20	CAAGTCCAGGTCCAGCTGAC	60.321	20	123	155	277	GCTGCTGCTGCTTTCAAGTT	59.968	20	GTCCAGGTCCAGCTGACAAG	60.321	20	123	152	274	GCTGCTGCTGCTTTCAAGTT	59.968	20	CAAGTCCAGGTCCAGCTGAC	60.321	20	126	152	277	CTGCTGCTGCTGCTTTCAAG	60.387	20	AAAGCCAAAAACGACGTCGG	59.972	20	101
bctg00000000:2651940-2652253	1	p2	(GA)7	14	150	163	TCATGCCCTGGAACGTCTTC	60.036	20	AAGACAAAGGTACAGCCCCG	59.964	20	220	25	244	TCATGCCCTGGAACGTCTTC	60.036	20	CTGCTCGGCCAAGAAAGGTA	60.036	20	179	25	203	TCATGCCCTGGAACGTCTTC	60.036	20	CTCGGCCAAGAAAGGTACGT	60.038	20	176	25	200	CGGAAGAGCAAGCAGTTTGG	59.761	20	AAGACAAAGGTACAGCCCCG	59.964	20	141	104	244	CGGAAGAGCAAGCAGTTTGG	59.761	20	CTGCTCGGCCAAGAAAGGTA	60.036	20	100
bctg00000000:2691172-2691489	1	p3	(TGC)6	18	150	167	AGAGGAGGCGAAGAAGCAAC	60.037	20	AGTTGAGTCAGGCGTGATCG	60.109	20	142	122	263	AGGAGGCGAAGAAGCAACAA	59.891	20	AGTTGAGTCAGGCGTGATCG	60.109	20	140	124	263	AGAGGAGGCGAAGAAGCAAC	60.037	20	GGGTGGTGCCAAAGACTCAT	60.251	20	169	122	290	CAAGAAGATGCTGCTGCTGC	60.179	20	AGTTGAGTCAGGCGTGATCG	60.109	20	123	141	263	GAAGAGGAGGCGAAGAAGCA	59.752	20	AGTTGAGTCAGGCGTGATCG	60.109	20	144
bctg00000000:2703550-2703863	1	p2	(GA)7	14	150	163	GCGCGAGTGAGAGAAGTCAT	60.179	20	CTCGAGGCCTGTCAACACTT	59.966	20	241	52	292	GCGCGAGTGAGAGAAGTCAT	60.179	20	TTTCCTCGAGGCCTGTCAAC	59.965	20	245	52	296	GCGCGAGTGAGAGAAGTCAT	60.179	20	CGAGTGTAAAGCTGGGCTGA	60.037	20	219	52	270	GCGCGAGTGAGAGAAGTCAT	60.179	20	GCGCAGGGTTCCATTTCATC	59.899	20	186	52	237	GTTCATCGACTCGGAGCTCC	60.249	20	CTCGAGGCCTGTCAACACTT	59.966	20	262
bctg00000000:2720843-2721157	1	p3	(GAT)5	15	150	164	AAGGACGCAATCAAGGAGGG	60.035	20	CGTGGAGATTCTCGGTCCAG	59.899	20	279	32	310	ATTGCACGTCCAGAGGAGTG	60.037	20	GACGTGGAGATTCTCGGTCC	59.899	20	208	105	312	ATTGCACGTCCAGAGGAGTG	60.037	20	CGTGGAGATTCTCGGTCCAG	59.899	20	206	105	310	AAGGACGCAATCAAGGAGGG	60.035	20	AGCGTCAAACTTCACGACCT	59.896	20	257	32	288	ATTGCACGTCCAGAGGAGTG	60.037	20	AGCGTCAAACTTCACGACCT	59.896	20	184
bctg00000000:2764050-2764361	1	p2	(CG)6	12	150	161	GCTCGAGCCTGAGATGAGAC	59.969	20	GGCCGCCAAAAAGCAAGTAA	59.967	20	116	8	123	GCTCGAGCCTGAGATGAGAC	59.969	20	AGTAAATGGCAAGGACGCGA	60.037	20	101	8	108	AGCTCGAGCCTGAGATGAGA	60.107	20	GGCCGCCAAAAAGCAAGTAA	59.967	20	117	7	123	AGAGCTCGAGCCTGAGATGA	60.107	20	GGCCGCCAAAAAGCAAGTAA	59.967	20	119	5	123	TGAGAGCTCGAGCCTGAGAT	60.107	20	GGCCGCCAAAAAGCAAGTAA	59.967	20	121
bctg00000000:2818725-2819042	1	p2	(AT)9	18	150	167	GTAGCGAATGTTGTGCAGGC	60.179	20	AATCATGCGACGAATGCAGC	59.971	20	201	65	265	GTAGCGAATGTTGTGCAGGC	60.179	20	ACGGCAGCGTTCTGATACAA	60.038	20	219	65	283	GTAGCGAATGTTGTGCAGGC	60.179	20	AACGGCAGCGTTCTGATACA	60.038	20	220	65	284	CTTAGTCGCCCCGCACTATC	60.319	20	AATCATGCGACGAATGCAGC	59.971	20	143	123	265	AATCGGTTTGTCGCAACACC	59.69	20	ACGGCAGCGTTCTGATACAA	60.038	20	113
bctg00000000:2841917-2842230	1	p2	(GC)7	14	150	163	CCTATCCGCGAAACCAACCT	60.108	20	CACGCGGACAGAGAGAAGAG	60.179	20	149	92	240	CCTATCCGCGAAACCAACCT	60.108	20	TGGTAAATAGAGCGGTGGGC	59.821	20	177	92	268	TGCCGCCTCCAAACTTTGTA	60.179	20	CACGCGGACAGAGAGAAGAG	60.179	20	121	120	240	TCCGCGAAACCAACCTTTCT	60.179	20	CACGCGGACAGAGAGAAGAG	60.179	20	145	96	240	TGCCGCCTCCAAACTTTGTA	60.179	20	TGGTAAATAGAGCGGTGGGC	59.821	20	149
bctg00000000:2847878-2848189	1	p2	(AT)6	12	150	161	GTACTGGGAGGACAAGACGC	60.109	20	GCTTTCGGTCGAGGTGAGAA	60.039	20	170	25	194	GCGTACTGGGAGGACAAGAC	60.109	20	GCTTTCGGTCGAGGTGAGAA	60.039	20	172	23	194	CGTACTGGGAGGACAAGACG	59.829	20	GCTTTCGGTCGAGGTGAGAA	60.039	20	171	24	194	TTCTCACCTCGACCGAAAGC	60.039	20	CCAAGCTGTGACGGCGTATA	60.179	20	107	175	281	GTACTGGGAGGACAAGACGC	60.109	20	GGTGAGAAGGTCGCGAGAAT	59.826	20	158
bctg00000000:2886841-2887161	1	p1	(T)21	21	150	170	TCCAGGGCCAGTGAGGATTA	59.956	20	AAAGGAGTACAGCAGGGAGC	59.384	20	251	16	266	GGGAGTGCATCGAGCTGATT	60.179	20	AAAGGAGTACAGCAGGGAGC	59.384	20	183	84	266	CAGATGGGGAGTGCATCGAG	60.25	20	AAAGGAGTACAGCAGGGAGC	59.384	20	189	78	266	TTGCAGATGGGGAGTGCATC	60.395	20	AAAGGAGTACAGCAGGGAGC	59.384	20	192	75	266	CTTGCAGATGGGGAGTGCAT	60.395	20	AAAGGAGTACAGCAGGGAGC	59.384	20	193
bctg00000000:2970723-2971056	1	p1	(T)34	34	150	183	GGGCACAACGTTGAAGACAC	59.971	20	CGCGGTTCATTCATCCCCTA	59.894	20	183	117	299	CATACCGAGGAGCTATCGCG	60.179	20	GTGTCTTCAACGTTGTGCCC	59.971	20	108	29	136	CATACCGAGGAGCTATCGCG	60.179	20	CGCGGTTCATTCATCCCCTA	59.894	20	271	29	299	TACCGAGGAGCTATCGCGAT	60.321	20	GTGTCTTCAACGTTGTGCCC	59.971	20	106	31	136	ATACCGAGGAGCTATCGCGA	60.321	20	GTGTCTTCAACGTTGTGCCC	59.971	20	107
bctg00000000:2997163-2997483	1	p3	(TCA)7	21	150	170	TGAGACCCGAGTTTTCAGCC	59.965	20	GGTACCGTCCTGAGCCTCTA	60.107	20	189	39	227	AGACCCGAGTTTTCAGCCTG	59.965	20	GGTACCGTCCTGAGCCTCTA	60.107	20	187	41	227	TGAGACCCGAGTTTTCAGCC	59.965	20	GACTTACCGCGAGCTTCTCA	59.829	20	233	39	271	AGACCCGAGTTTTCAGCCTG	59.965	20	GACTTACCGCGAGCTTCTCA	59.829	20	231	41	271	TGAGACCCGAGTTTTCAGCC	59.965	20	CCTGAGCCTCTATTTGCGGT	59.821	20	181
bctg00000000:3067787-3068106	1	p1	(T)20	20	150	169	TTGGAGTGATGTCTGCCACC	59.963	20	CCAAGAGGGTGATGCATGGT	60.034	20	201	45	245	TTGGAGTGATGTCTGCCACC	59.963	20	ATGCATGCCCAACTCACTGA	59.961	20	180	45	224	TTGGAGTGATGTCTGCCACC	59.963	20	TGATGCATGCCCAACTCACT	59.961	20	182	45	226	TTGGAGTGATGTCTGCCACC	59.963	20	GTGATGCATGCCCAACTCAC	59.828	20	183	45	227	TTGGAGTGATGTCTGCCACC	59.963	20	ACTGAGGTGAGCGCATACAG	59.826	20	144
bctg00000000:3114652-3114981	1	p3	(CTC)10	30	150	179	TGCAATCGACGAGTGAACCA	59.967	20	AGGAAGGGGAAGAGACGGTT	60.179	20	106	6	111	TGCAATCGACGAGTGAACCA	59.967	20	GATGGAGGAGGAGGAGGAGG	60.179	20	177	6	182	GTCCGTCCAAACCGTCTCTT	59.967	20	GATGGAGGAGGAGGAGGAGG	60.179	20	100	83	182	TTGCCCGTTCGCTCCTTATT	60.036	20	GATGGAGGAGGAGGAGGAGG	60.179	20	147	36	182	TTATTGCCCGTTCGCTCCTT	60.036	20	GATGGAGGAGGAGGAGGAGG	60.179	20	150
bctg00000000:3117542-3117855	1	p2	(TG)7	14	150	163	TTCCGAGCAATTGGGGAGAC	60.035	20	ATGATGCCAATCCCGCAAGA	60.107	20	167	46	212	CGCATGCAAATTAGGGTGGG	59.897	20	ATGATGCCAATCCCGCAAGA	60.107	20	195	18	212	CCGCATGCAAATTAGGGTGG	59.897	20	ATGATGCCAATCCCGCAAGA	60.107	20	196	17	212	CGCATGCAAATTAGGGTGGG	59.897	20	CTTGCGACTCACGTCTTTGC	60.111	20	102	18	119	CCGCATGCAAATTAGGGTGG	59.897	20	CTTGCGACTCACGTCTTTGC	60.111	20	103
bctg00000000:3117987-3118301	1	p3	(GAA)5	15	150	164	ACCTTCGCTGAGTTTCTGCA	59.893	20	TAAAGATCGACGGCGCTCTC	59.971	20	155	66	220	GCAGGGGCCCATACGATATC	60.108	20	TAAAGATCGACGGCGCTCTC	59.971	20	117	104	220	ACCTTCGCTGAGTTTCTGCA	59.893	20	GGTTGGACTCCGGAGACAAG	60.037	20	181	66	246	GCAGGGGCCCATACGATATC	60.108	20	GGTTGGACTCCGGAGACAAG	60.037	20	143	104	246	CAGGGGCCCATACGATATCG	59.824	20	TAAAGATCGACGGCGCTCTC	59.971	20	116
bctg00000000:3147132-3147449	1	p3	(TGC)6	18	150	167	GATGCTGGTCCTCGGACTTT	59.749	20	GTGAGGTGAGGTTTACCCGG	60.037	20	238	59	296	GATGCTGGTCCTCGGACTTT	59.749	20	ACCCGGTTCATGCTTTGTCT	59.89	20	224	59	282	AACTTGGGATGCTGGTCCTC	59.67	20	GTGAGGTGAGGTTTACCCGG	60.037	20	245	52	296	GCTACTGTTGCTGCTGTTGC	60.386	20	GTGAGGTGAGGTTTACCCGG	60.037	20	165	132	296	GCTGCTGTTGCTACTGTTGC	60.386	20	GTGAGGTGAGGTTTACCCGG	60.037	20	201
bctg00000000:3159649-3159963	1	p3	(TCA)5	15	150	164	ACACAAGGAGAGCTGGTTCG	59.966	20	TTGGTGAAGGTCCAGACACG	59.894	20	108	36	143	ACACAAGGAGAGCTGGTTCG	59.966	20	ATGCCGACACAGATTCTGGG	60.108	20	153	36	188	TTCGAGAGCACTGCGACAAT	60.038	20	ATGCCGACACAGATTCTGGG	60.108	20	137	52	188	ACACAAGGAGAGCTGGTTCG	59.966	20	CGACACAGATTCTGGGGGAG	59.823	20	149	36	184	TTCGAGAGCACTGCGACAAT	60.038	20	CGACACAGATTCTGGGGGAG	59.823	20	133
bctg00000000:3162926-3163246	1	p1	(T)21	21	150	170	CCTGTCAATCCTGGCGACTT	60.036	20	ACGCGGATCACTCATGTACC	59.898	20	100	114	213	CCTGTCAATCCTGGCGACTT	60.036	20	TGGGGTGATTACATACGCGG	59.895	20	114	114	227	CTGGCTCCTGTCAATCCTGG	60.107	20	ACGCGGATCACTCATGTACC	59.898	20	106	108	213	CTGGCTCCTGTCAATCCTGG	60.107	20	TGGGGTGATTACATACGCGG	59.895	20	120	108	227	GTTTTGTAGCACGCATCCCC	59.83	20	ACGCGGATCACTCATGTACC	59.898	20	152
bctg00000000:3174511-3174831	1	p3	(TCC)7	21	150	170	CTCTGCATCCTCCTCCTCCT	60.106	20	GAGGAATTGGGGAAGTGGCA	59.96	20	177	142	318	TCTGCATCCTCCTCCTCCTC	60.106	20	GAGGAATTGGGGAAGTGGCA	59.96	20	176	143	318	CTCTGCATCCTCCTCCTCCT	60.106	20	AGGAATTGGGGAAGTGGCAG	59.96	20	176	142	317	TCTGCATCCTCCTCCTCCTC	60.106	20	AGGAATTGGGGAAGTGGCAG	59.96	20	175	143	317	CTCTGCATCCTCCTCCTCCT	60.106	20	GGGAAGTGGCAGGTCAAGAA	59.89	20	168
bctg00000000:3182406-3182720	1	p3	(GAC)5	15	150	164	AAGCCCCGTTGTAGACATGG	60.035	20	AGAGGATGTCAGTGCAGTGC	60.037	20	176	127	302	AAGCCCCGTTGTAGACATGG	60.035	20	GCAGAGGATGTCAGTGCAGT	60.037	20	178	127	304	GACATGGATGACGACGACGA	59.902	20	AGAGGATGTCAGTGCAGTGC	60.037	20	163	140	302	GACATGGATGACGACGACGA	59.902	20	GCAGAGGATGTCAGTGCAGT	60.037	20	165	140	304	AGACATGGATGACGACGACG	59.901	20	AGAGGATGTCAGTGCAGTGC	60.037	20	164
bctg00000000:3203773-3204087	1	p3	(GAT)5	15	150	164	ATTGCAGCTGAGCCAACTCT	59.962	20	CTTTGCTTTCCTTGCGCCTT	59.967	20	128	101	228	ATTGCAGCTGAGCCAACTCT	59.962	20	GCTGGAGGTGAAGGAAGGAC	60.036	20	176	101	276	ATAAAGGGACGCAAGGGAGC	60.107	20	CTTTGCTTTCCTTGCGCCTT	59.967	20	179	50	228	ATTGCAGCTGAGCCAACTCT	59.962	20	AACAACGGCCCTTTGCTTTC	59.896	20	138	101	238	ATTGCAGCTGAGCCAACTCT	59.962	20	GAACAACGGCCCTTTGCTTT	59.896	20	139
bctg00000000:3243155-3243475	1	p1	(T)21	21	150	170	CGAAAGACAGACACCCGTCA	59.968	20	GGGGCCAGCAAAACTCATTG	60.037	20	219	83	301	TCGAAAGACAGACACCCGTC	59.687	20	GGGGCCAGCAAAACTCATTG	60.037	20	220	82	301	CGAAAGACAGACACCCGTCA	59.968	20	TGGGGAGTATATGGCGTGGT	60.399	20	157	83	239	CGAAAGACAGACACCCGTCA	59.968	20	TCCCTTGTGGATGGGGAGTA	59.58	20	168	83	250	CGAAAGACAGACACCCGTCA	59.968	20	TGGGGCCAGCAAAACTCATT	60.472	20	220
bctg00000000:3253095-3253417	1	p1	(A)23	23	150	172	GCTCGTGTACCCGTAGCTTT	60.109	20	AGATGCAGCAAGAGCACCAT	60.034	20	161	118	278	GGTACTTACGCAGAACCGCT	60.109	20	AGATGCAGCAAGAGCACCAT	60.034	20	178	101	278	GCTCGTGTACCCGTAGCTTT	60.109	20	GCACCATCGATGATTGTCGC	60.042	20	148	118	265	GGTACTTACGCAGAACCGCT	60.109	20	GCACCATCGATGATTGTCGC	60.042	20	165	101	265	TACTTACGCAGAACCGCTCG	60.179	20	AGATGCAGCAAGAGCACCAT	60.034	20	176
bctg00000000:3304649-3304962	1	p2	(AT)7	14	150	163	AGCTTGAGCAGGGTATACGC	59.895	20	AGGGTCTGTGACAATGAGCG	60.037	20	100	116	215	CAGCAGCTTGAGCAGGGTAT	60.107	20	AGGGTCTGTGACAATGAGCG	60.037	20	104	112	215	ACGCGTACGCATAGTGCATA	59.97	20	CACGATGTGGCCTCGTACAT	60.179	20	168	132	299	TACGCGTACGCATAGTGCAT	59.97	20	CACGATGTGGCCTCGTACAT	60.179	20	169	131	299	ATACGCGTACGCATAGTGCA	59.97	20	CACGATGTGGCCTCGTACAT	60.179	20	170
bctg00000000:3320435-3320833	1	c	(ACC)6actaacaattgtacttacttactg(ACTA)5accaactaactaacctg(ACTA)5	99	150	248	ATAACCACCACCACCACCAC	59.888	20	GTGATTGCATTTGGGTGGGC	60.392	20	215	146	360	CACCACCACCACCACTAACA	59.818	20	GTGATTGCATTTGGGTGGGC	60.392	20	207	154	360	CCAGGCAATAACCACCACCA	60.252	20	GTGATTGCATTTGGGTGGGC	60.392	20	222	139	360	AGGCAATAACCACCACCACC	60.252	20	GTGATTGCATTTGGGTGGGC	60.392	20	220	141	360	ATAACCACCACCACCACCAC	59.888	20	GCCTTGTGCAAGTGTGTGAT	59.33	20	197
bctg00000000:3320736-3321230	1	c	(GTTA)15gtaagtaagtacaattgtta(GTG)25a(TGG)7tga(TGG)5	195	150	344	TTGTGCCCTCACTTTGCTCA	60.107	20	CACCACCACCACCACTAACA	59.818	20	179	65	243	TGTGCCCTCACTTTGCTCAT	59.889	20	CACCACCACCACCACTAACA	59.818	20	178	66	243	TCTTGTGCCCTCACTTTGCT	59.817	20	CACCACCACCACCACTAACA	59.818	20	181	63	243	TGTTAGTGGTGGTGGTGGTG	59.818	20	CCAGGCAATAACCACCACCA	60.252	20	131	224	354	GCCCACCCAAATGCAATCAC	60.392	20	CACCACCACCACCACTAACA	59.818	20	204
bctg00000000:3423415-3423730	1	p2	(TG)8	16	150	165	CTAGCAGGTCAGGGTCTCCT	60.033	20	AATGACTGCCCATCCTTGCA	59.96	20	168	15	182	GCTCAGGCAGATGGGACTAC	59.894	20	AATGACTGCCCATCCTTGCA	59.96	20	147	36	182	ACAGACTAGCAGGTCAGGGT	59.885	20	AATGACTGCCCATCCTTGCA	59.96	20	173	10	182	CTAGCAGGTCAGGGTCTCCT	60.033	20	CCTTGCACACACACACACAC	60.179	20	155	15	169	GCTCAGGCAGATGGGACTAC	59.894	20	CCTTGCACACACACACACAC	60.179	20	134
bctg00000000:3435174-3435485	1	p2	(AT)6	12	150	161	TTGAATGCCACGACAGACGA	59.967	20	AGTCGGAAAGCGACGAATGA	59.757	20	102	115	216	TTGAATGCCACGACAGACGA	59.967	20	CTGGAGGTAACCCAACAGGC	60.323	20	153	115	267	GCCACGACAGACGACAGTAA	60.04	20	CTGGAGGTAACCCAACAGGC	60.323	20	147	121	267	TTGAATGCCACGACAGACGA	59.967	20	GGGCCGGTGGTAGTAGGTAT	60.471	20	129	115	243	GCTTATGGGACCTGTCTGGC	60.465	20	TTACTGTCGTCTGTCGTGGC	60.04	20	105
bctg00000000:3438718-3439047	1	p2	(AT)15	30	150	179	CCCCGCGAAGACTTGTATGA	59.825	20	TGTATGTGCTTACTGGCCCG	60.108	20	232	31	262	CCCCCGCGAAGACTTGTATG	60.81	20	TGTATGTGCTTACTGGCCCG	60.108	20	233	30	262	CCCCGCGAAGACTTGTATGA	59.825	20	CGCTCGTCTCAGTAGTGGAT	58.982	20	214	31	244	CCCCGCGAAGACTTGTATGA	59.825	20	CCGCTCGTCTCAGTAGTGGA	61.025	20	215	31	245	CCCCGCGAAGACTTGTATGA	59.825	20	TATGTGCTTACTGGCCCGC	60.153	19	230
bctg00000000:3446193-3446510	1	p3	(TCG)6	18	150	167	CAGTACTTCCTCCCGGGGTA	60.033	20	AACCATTCATGCCCACCGAT	60.033	20	132	171	302	TCACCGAGATAGGGGACGTT	60.034	20	AACCATTCATGCCCACCGAT	60.033	20	247	56	302	CGAGATAGGGGACGTTTGGG	59.896	20	AACCATTCATGCCCACCGAT	60.033	20	243	60	302	CCGAGATAGGGGACGTTTGG	59.896	20	AACCATTCATGCCCACCGAT	60.033	20	244	59	302	GTTCTGGTCCGATCCCCATC	59.893	20	AACCATTCATGCCCACCGAT	60.033	20	188
bctg00000000:3478654-3478965	1	p2	(AT)6	12	150	161	AGTCGGAAAGCGACGAATGA	59.757	20	TTGAATGCCACGACAGACGA	59.967	20	102	93	194	CTGGAGGTAACCCAACAGGC	60.323	20	TTGAATGCCACGACAGACGA	59.967	20	153	42	194	CTGGAGGTAACCCAACAGGC	60.323	20	GCCACGACAGACGACAGTAA	60.04	20	147	42	188	GGGCCGGTGGTAGTAGGTAT	60.471	20	TTGAATGCCACGACAGACGA	59.967	20	129	66	194	TTACTGTCGTCTGTCGTGGC	60.04	20	GCTTATGGGACCTGTCTGGC	60.465	20	105
bctg00000000:3584079-3584393	1	p3	(GAG)5	15	150	164	CAGTGGCAGTAGCAGTGGAA	59.965	20	ATGTGCGTTCTCACCTCTGG	60.037	20	134	108	241	CAGTGGCAGTAGCAGTGGAA	59.965	20	CCATGTGCGTTCTCACCTCT	60.037	20	136	108	243	TGAAGTGGCAGTGGCAGTAG	59.965	20	ATGTGCGTTCTCACCTCTGG	60.037	20	142	100	241	TGAAGTGGCAGTGGCAGTAG	59.965	20	CCATGTGCGTTCTCACCTCT	60.037	20	144	100	243	AGACGATGAAGTGGCAGTGG	60.037	20	ATGTGCGTTCTCACCTCTGG	60.037	20	148
bctg00000000:3673829-3674158	1	p3	(GAG)10	30	150	179	AGGCTGAGGACATACCACCT	59.957	20	GACGGGGCGTGTATAGAGTG	59.97	20	122	186	307	CTGTTAGGACACAGAGGCGG	60.109	20	GACGGGGCGTGTATAGAGTG	59.97	20	104	204	307	CCTGTTAGGACACAGAGGCG	60.109	20	GACGGGGCGTGTATAGAGTG	59.97	20	105	203	307	AACCCAGGCCAAGAGGAAAG	59.887	20	GACGGGGCGTGTATAGAGTG	59.97	20	223	85	307	AGGCTGAGGACATACCACCT	59.957	20	AGACGGGGCGTGTATAGAGT	60.107	20	123
bctg00000000:3679583-3679894	1	p2	(TA)6	12	150	161	CCTTGTCCGAGTTCCCTGAC	60.037	20	TAACCCCTCCCGGAATTTGC	60.034	20	124	66	189	CCTTGTCCGAGTTCCCTGAC	60.037	20	GGTTGAGGGTCTACAACGCA	59.966	20	181	66	246	CCTTGTCCGAGTTCCCTGAC	60.037	20	TGGTTGAGGGTCTACAACGC	59.966	20	182	66	247	GCCAAGTGCGGCGATTTTAT	59.899	20	GGTTGAGGGTCTACAACGCA	59.966	20	115	132	246	GCCAAGTGCGGCGATTTTAT	59.899	20	TGGTTGAGGGTCTACAACGC	59.966	20	116
bctg00000000:3827784-3828101	1	p3	(CCT)6	18	150	167	ATGCCACACACACACTTCCA	60.107	20	TATGACGCAAGGGTGGAAGG	59.748	20	187	118	304	CACTTCCACTCTCTGCTCCC	59.751	20	TATGACGCAAGGGTGGAAGG	59.748	20	175	130	304	CATGCCACACACACACTTCC	59.688	20	TATGACGCAAGGGTGGAAGG	59.748	20	188	117	304	ATGCCACACACACACTTCCA	60.107	20	GCGGTGGAGGCAGCATATAG	60.672	20	143	118	260	GAGAGGCCGTCTAGACCGAT	60.536	20	GGGAGCAGAGAGTGGAAGTG	59.751	20	109
bctg00000000:3964058-3964372	1	p3	(TGC)5	15	150	164	GCCTGCCCCCATAATGAAGT	60.106	20	TGTCCCAGTGGTGAATGCTC	59.963	20	239	44	282	TGCCTGCCCCCATAATGAAG	60.106	20	TGTCCCAGTGGTGAATGCTC	59.963	20	240	43	282	GCCTGCCCCCATAATGAAGT	60.106	20	GCATGGCATTTGTGTCCCAG	60.109	20	251	44	294	GCCTGCCCCCATAATGAAGT	60.106	20	CTGGGCATGGCATTTGTGTC	60.109	20	255	44	298	TGCCTGCCCCCATAATGAAG	60.106	20	GCATGGCATTTGTGTCCCAG	60.109	20	252
bctg00000000:4006527-4006844	1	p3	(GCT)6	18	150	167	CGAAAGTTGGGGTGGAGACA	59.892	20	GTGCAGCAAATTCGCAGTCA	60.04	20	114	87	200	CGAAAGTTGGGGTGGAGACA	59.892	20	ATGGTGCAGCAAATTCGCAG	60.109	20	117	87	203	TGACTGCGAATTTGCTGCAC	60.04	20	CTAGCAACTACCGCAGACCC	60.179	20	126	181	306	CGAAAGTTGGGGTGGAGACA	59.892	20	GTTTCGCGACCTGTCAATGG	59.834	20	153	87	239	CGAAAGTTGGGGTGGAGACA	59.892	20	GAATGGTGTTTCGCGACCTG	59.834	20	160
bctg00000000:4051373-4051687	1	p3	(CGG)5	15	150	164	ACAAGACCCTGCTGGACATG	59.963	20	TGCCCAGCTACAAGAGTGTG	59.965	20	132	72	203	CACAAGACCCTGCTGGACAT	59.963	20	TGCCCAGCTACAAGAGTGTG	59.965	20	133	71	203	ACAAGACCCTGCTGGACATG	59.963	20	GCCCAGCTACAAGAGTGTGT	59.965	20	131	72	202	ACAAGACCCTGCTGGACATG	59.963	20	GTGCCCAGCTACAAGAGTGT	59.965	20	133	72	204	CACAAGACCCTGCTGGACAT	59.963	20	GCCCAGCTACAAGAGTGTGT	59.965	20	132
bctg00000000:4073993-4074307	1	p3	(TCG)5	15	150	164	CGTCGATGTTCTCTCCCTCG	59.972	20	GATGATGACGACGACGACGA	59.974	20	111	61	171	CGTCGATGTTCTCTCCCTCG	59.972	20	CCTCGTATAGCTCCCGGAGA	59.964	20	167	61	227	CGATATCTCGCTTCGCCACT	60.04	20	GATGATGACGACGACGACGA	59.974	20	145	27	171	CGATATCTCGCTTCGCCACT	60.04	20	CCTCGTATAGCTCCCGGAGA	59.964	20	201	27	227	GTACCAAACGCGTTGACACC	60.042	20	CCTCGTATAGCTCCCGGAGA	59.964	20	136
bctg00000000:4096914-4097225	1	p2	(AT)6	12	150	161	GTATTGGTGGGAGGGAAGGC	60.107	20	GGAACAGCAAGCGGAGTAGT	60.037	20	146	50	195	CGACAGAGAGGATGCCTGTG	60.179	20	GGAACAGCAAGCGGAGTAGT	60.037	20	112	84	195	ATTCTCAGCGCTGCTCTTCA	59.751	20	GGAACAGCAAGCGGAGTAGT	60.037	20	195	1	195	TTCTCAGCGCTGCTCTTCAG	60.39	20	GGAACAGCAAGCGGAGTAGT	60.037	20	194	2	195	ATTCTCAGCGCTGCTCTTCA	59.751	20	CACAGGCATCCTCTCTGTCG	60.179	20	103
bctg00000000:4139334-4139648	1	p3	(TCA)5	15	150	164	CATCACTTGGAACATTGCTGGG	60.094	22	GGGACCAATGGAAAGCAGCA	60.9	20	101	159	259	ATCACTTGGAACATTGCTGGG	58.826	21	GGGACCAATGGAAAGCAGCA	60.9	20	100	160	259	CATCACTTGGAACATTGCTGGG	60.094	22	GGACCAATGGAAAGCAGCAT	58.811	20	100	159	258	CATCACTTGGAACATTGCTGGG	60.094	22	GGACCAATGGAAAGCAGCATT	59.448	21	100	159	258	TCATCACTTGGAACATTGCTGG	59.179	22	GGGACCAATGGAAAGCAGCA	60.9	20	102
bctg00000000:4182930-4183244	1	p3	(ACG)5	15	150	164	CGACCTCGCATCATCCATCA	59.967	20	TCTGTTCCGATCCCCATCCT	60.031	20	136	64	199	CGACCTCGCATCATCCATCA	59.967	20	GGGGGTATTTGGGGTGTCTG	60.034	20	186	64	249	CCCTTCATGCCTACCAACGT	60.035	20	TCTGTTCCGATCCCCATCCT	60.031	20	184	16	199	ACCCTTCATGCCTACCAACG	60.035	20	TCTGTTCCGATCCCCATCCT	60.031	20	185	15	199	TGACCTCGAACCCTTCATGC	60.036	20	TCTGTTCCGATCCCCATCCT	60.031	20	194
bctg00000000:4231247-4231558	1	p2	(GA)6	12	150	161	GGGGGCTAGGAATGCATGAA	59.814	20	TACCCCAGCTTGTCCTCCTT	60.179	20	142	84	225	GGGGGCTAGGAATGCATGAA	59.814	20	TGTGTCCTTCACCCCCTAGT	59.807	20	101	84	184	GGGGGCTAGGAATGCATGAA	59.814	20	CCAGCTTGTCCTCCTTGCAT	60.323	20	138	84	221	AGGAATGCATGAAGGGTGCT	59.666	20	TACCCCAGCTTGTCCTCCTT	60.179	20	135	91	225	GAGACCAGGGGGCTAGGAAT	60.401	20	TACCCCAGCTTGTCCTCCTT	60.179	20	149
bctg00000000:4249547-4249862	1	p2	(CT)8	16	150	165	CCTCCTTGTGTCATCACCCC	60.035	20	AAGACCAGGGGGCTAGGAAT	59.954	20	138	100	237	GAAAGCTGTGGAGGTACCCC	60.035	20	AAGACCAGGGGGCTAGGAAT	59.954	20	165	73	237	GGAAAGCTGTGGAGGTACCC	60.035	20	AAGACCAGGGGGCTAGGAAT	59.954	20	166	72	237	CCAGCTTGTCCTCCTTGTGT	59.891	20	AAGACCAGGGGGCTAGGAAT	59.954	20	147	91	237	AACCCTGGAAAGCTGTGGAG	59.889	20	AAGACCAGGGGGCTAGGAAT	59.954	20	172
bctg00000000:4322254-4322577	1	p1	(T)24	24	150	173	ACCTGTTGGGGGTTGTTCTG	60.106	20	ACATGTCCCTTGCAGATGGG	60.034	20	273	6	278	CACCTGTTGGGGGTTGTTCT	60.106	20	ACATGTCCCTTGCAGATGGG	60.034	20	274	5	278	ACCTGTTGGGGGTTGTTCTG	60.106	20	TCCCTTGCAGATGGGGAGTA	59.956	20	268	6	273	CACCTGTTGGGGGTTGTTCT	60.106	20	TCCCTTGCAGATGGGGAGTA	59.956	20	269	5	273	GGGGGTTGTTCTGACAGCTT	60.179	20	ACATGTCCCTTGCAGATGGG	60.034	20	266
bctg00000000:4335955-4336280	1	p1	(T)26	26	150	175	TGGGTGTTAGCGACATGGTC	60.037	20	GAAGGACGAGGCCCATATGG	59.965	20	227	92	318	TGGGTGTTAGCGACATGGTC	60.037	20	GGAAGGACGAGGCCCATATG	59.965	20	228	92	319	CAAGAGGCAGCGACACAAAC	60.041	20	GAAGGACGAGGCCCATATGG	59.965	20	274	45	318	CAAGAGGCAGCGACACAAAC	60.041	20	GGAAGGACGAGGCCCATATG	59.965	20	275	45	319	TGGGTGTTAGCGACATGGTC	60.037	20	AGGAAGGACGAGGCCCATAT	60.105	20	229
bctg00000000:4342154-4342483	1	p6	(TCTCCT)5	30	150	179	TTGCGCTTTCTGGGGATAGG	60.107	20	GCGTTAGTTGGGACAGGGAA	59.964	20	200	28	227	TTGCGCTTTCTGGGGATAGG	60.107	20	GGAAGGCGTTAGTTGGGACA	59.964	20	205	28	232	TTGCGCTTTCTGGGGATAGG	60.107	20	AAGGCGTTAGTTGGGACAGG	59.964	20	203	28	230	TCCTTCTCCTTCTCCTCCGG	60.033	20	TGGTGACCGATGACGAAGAC	59.757	20	142	163	304	TCCTTCTCCTTCTCCTCCGG	60.033	20	GTGGTGACCGATGACGAAGA	59.757	20	143
bctg00000000:4373748-4374077	1	p3	(TCG)10	30	150	179	CCTGATCTCGGACTTCGTCG	59.972	20	TCAACGAAGAGAACGCGGAA	59.969	20	129	135	263	CCTGATCTCGGACTTCGTCG	59.972	20	AACGAAGAGAACGCGGAACT	59.968	20	127	135	261	CCTGATCTCGGACTTCGTCG	59.972	20	CTCCACGAGCTCCTTCATCC	59.896	20	106	135	240	CCTGATCTCGGACTTCGTCG	59.972	20	CCTCCACGAGCTCCTTCATC	59.896	20	107	135	241	CTTTCTCCGCCATTCCCCAT	60.107	20	TCAACGAAGAGAACGCGGAA	59.969	20	149
bctg00000000:4396271-4396582	1	p2	(GA)6	12	150	161	ACGGTGGAGAGAGAGAGACC	60.035	20	TGCTTTGTTGCACTTCGACG	59.973	20	158	143	300	ACGGTGGAGAGAGAGAGACC	60.035	20	GCTTTGTTGCACTTCGACGT	59.972	20	157	143	299	ACGAACGGTGGAGAGAGAGA	59.964	20	TGCTTTGTTGCACTTCGACG	59.973	20	162	139	300	ACGAACGGTGGAGAGAGAGA	59.964	20	GCTTTGTTGCACTTCGACGT	59.972	20	161	139	299	TGAGACCTTCCCATTTCCGC	60.035	20	GGTCTCTCTCTCTCCACCGT	60.035	20	155
bctg00000000:4418609-4418920	1	p2	(CA)6	12	150	161	AGGCACGTTCTCTCTCCTCT	59.961	20	GCCTCCTTGTACGCCTTCTT	60.036	20	105	94	198	GCACGTTCTCTCTCCTCTCG	59.902	20	GCCTCCTTGTACGCCTTCTT	60.036	20	103	96	198	AAGAAGGCGTACAAGGAGGC	60.036	20	CACGTCGTTGATGGGTACGA	60.11	20	117	179	295	AGGCACGTTCTCTCTCCTCT	59.961	20	CACGTCGTTGATGGGTACGA	60.11	20	202	94	295	AAGAAGGCGTACAAGGAGGC	60.036	20	ACGTCGTTGATGGGTACGAG	59.83	20	116
bctg00000000:4420723-4421040	1	p3	(CGA)6	18	150	167	GACGTCATGCCCTCCTCAAA	60.036	20	GTCGAGCACAGGTTCTCCTC	60.109	20	144	78	221	GACGTCATGCCCTCCTCAAA	60.036	20	GAGGTCGAGCACAGGTTCTC	60.109	20	147	78	224	CTCCTCAAACAGCGTCTCCA	59.682	20	GTCGAGCACAGGTTCTCCTC	60.109	20	133	89	221	CTCCTCAAACAGCGTCTCCA	59.682	20	GAGGTCGAGCACAGGTTCTC	60.109	20	136	89	224	CGTCATGCCCTCCTCAAACA	60.322	20	GTCGAGCACAGGTTCTCCTC	60.109	20	142
bctg00000000:4424016-4424331	1	p2	(GA)8	16	150	165	GGAGAGGTGCGAGAGAGAGA	60.107	20	CCAATCGCGTATCATCCCCA	59.965	20	146	139	284	GGAGAGGTGCGAGAGAGAGA	60.107	20	ACCAATCGCGTATCATCCCC	59.965	20	147	139	285	GATGCTGGGAACGAGAAGCT	60.108	20	CCAATCGCGTATCATCCCCA	59.965	20	242	43	284	GATGCTGGGAACGAGAAGCT	60.108	20	ACCAATCGCGTATCATCCCC	59.965	20	243	43	285	GGAGAGGTGCGAGAGAGAGA	60.107	20	ATCATCCCCAGAAGCAAGGC	60.106	20	136
bctg00000000:4425148-4425461	1	p2	(GA)7	14	150	163	CTCATGAGACTCAGCGACCC	59.898	20	GACTCGGGCTCAGGAAAAGT	59.678	20	189	35	223	CTCATGAGACTCAGCGACCC	59.898	20	GCTATCACCATCCATCCGCT	59.677	20	251	35	285	CGGAAGCGTCTCATGTCTCA	59.829	20	GACTCGGGCTCAGGAAAAGT	59.678	20	205	19	223	CTCATGAGACTCAGCGACCC	59.898	20	GGACTCGGGCTCAGGAAAAG	60.392	20	190	35	224	CGGAAGCGTCTCATGTCTCA	59.829	20	GCTATCACCATCCATCCGCT	59.677	20	267
bctg00000000:4425739-4426053	1	p3	(CTT)5	15	150	164	TCATGCAGGAGCTCCTTTGG	60.035	20	TCGGCGGACATGCTTTACTT	60.037	20	143	116	258	CTCACAACACTCCCCTCCAC	59.965	20	TCGGCGGACATGCTTTACTT	60.037	20	226	33	258	CACTCACAACACTCCCCTCC	59.965	20	TCGGCGGACATGCTTTACTT	60.037	20	228	31	258	TCATGCAGGAGCTCCTTTGG	60.035	20	GCTCATCACTCGATAGGGCC	60.038	20	114	116	229	CTCACAACACTCCCCTCCAC	59.965	20	GCTCATCACTCGATAGGGCC	60.038	20	197
bctg00000000:4429108-4429422	1	p3	(GCG)5	15	150	164	TTCTCCTTCTCTGCTGCTGC	60.037	20	ATGCGACATCCTGCAAGACA	60.036	20	168	131	298	CCGTTCAATCAAGGTCCGGA	60.037	20	GCAGCAGCAGAGAAGGAGAA	60.037	20	144	7	150	TGTACTCCTCTCTGCTGCCT	59.96	20	ATGCGACATCCTGCAAGACA	60.036	20	190	109	298	CCGTTCAATCAAGGTCCGGA	60.037	20	AGGCAGCAGAGAGGAGTACA	59.96	20	122	7	128	GCCGCTTCCTCCTCAATCTT	60.107	20	ATGCGACATCCTGCAAGACA	60.036	20	129
bctg00000000:4440441-4440755	1	p3	(ACC)5	15	150	164	CTCTTACCACCACCACCACC	59.964	20	TGGGGTGAACTTGCATGACA	59.815	20	126	144	269	CCTCTTACCACCACCACCAC	59.964	20	TGGGGTGAACTTGCATGACA	59.815	20	127	143	269	CTCTTACCACCACCACCACC	59.964	20	ATGCTGGGGTGAACTTGCAT	60.252	20	130	144	273	CCTCTTACCACCACCACCAC	59.964	20	ATGCTGGGGTGAACTTGCAT	60.252	20	131	143	273	CTCTTACCACCACCACCACC	59.964	20	TCTCAGCCCAACTACCATGC	59.747	20	146
bctg00000000:4448944-4449266	1	p1	(T)23	23	150	172	AGGCAGCTTTCGACGAGAAA	59.966	20	TCAAACATGTCCCTTGCGGA	59.89	20	200	58	257	GATCAGGCAATCGAGAGGCA	59.894	20	ACCCCTTTTTCAGGCAGCTT	60.106	20	107	43	149	GATCAGGCAATCGAGAGGCA	59.894	20	AACCCCTTTTTCAGGCAGCT	60.106	20	108	43	150	GGCTCAGATCAGGCAATCGA	59.894	20	ACCCCTTTTTCAGGCAGCTT	60.106	20	113	37	149	GGCTCAGATCAGGCAATCGA	59.894	20	AACCCCTTTTTCAGGCAGCT	60.106	20	114
bctg00000000:4460774-4461088	1	p3	(GAT)5	15	150	164	TGCGCGGATGATGATGATGA	59.966	20	TGTAGATTGCGCTTCGTCCA	59.755	20	130	143	272	ACTGCGCGGATGATGATGAT	59.966	20	TGTAGATTGCGCTTCGTCCA	59.755	20	132	141	272	TGCGCGGATGATGATGATGA	59.966	20	GATTGCGCTTCGTCCATTCG	60.315	20	126	143	268	ACTGCGCGGATGATGATGAT	59.966	20	GATTGCGCTTCGTCCATTCG	60.315	20	128	141	268	GTCGAGACGTGGCAAGATCA	60.109	20	TGTAGATTGCGCTTCGTCCA	59.755	20	192
bctg00000000:4624874-4625193	1	p2	(TA)10	20	150	169	GCAAGGCTTCAGGTGGAGAT	60.035	20	CCAACCGTTCTCGCTCGATA	59.9	20	196	71	266	GCAAGGCTTCAGGTGGAGAT	60.035	20	AACCGTTCTCGCTCGATACC	59.9	20	194	71	264	GCAAGGCTTCAGGTGGAGAT	60.035	20	CGATACCGTTCTCGCTCGAT	59.765	20	133	71	203	GCAAGGCTTCAGGTGGAGAT	60.035	20	CGATACCGTTCTCGCTCGAT	59.765	20	149	71	219	GCAAGGCTTCAGGTGGAGAT	60.035	20	CGATACCGTTCTCGCTCGAT	59.765	20	165
bctg00000000:4655405-4655719	1	p3	(GCT)5	15	150	164	GAAGAAGGCATTGGCTGCTG	59.827	20	TGCTCAGAGGACGAGTAGCT	60.035	20	141	136	276	GTCTACGTCGAGGAACACCG	60.179	20	TGCTCAGAGGACGAGTAGCT	60.035	20	173	104	276	GAAGAAGGCATTGGCTGCTG	59.827	20	GTGCTCAGAGGACGAGTAGC	59.9	20	142	136	277	GAAGAAGGCATTGGCTGCTG	59.827	20	AGGATGACGAATCGGAAGGC	59.895	20	119	136	254	GTCTACGTCGAGGAACACCG	60.179	20	GTGCTCAGAGGACGAGTAGC	59.9	20	174
bctg00000000:4695371-4695688	1	p3	(GTA)6	18	150	167	TCAGGGATGGCTGAAACACC	59.962	20	AAAGAGGTCCATGCGAAGGG	60.035	20	122	15	136	CCCTTCGCATGGACCTCTTT	60.035	20	TTTTGGCGACGAATTGGCTC	59.76	20	100	117	216	TCAGGGATGGCTGAAACACC	59.962	20	TTTTGGCGACGAATTGGCTC	59.76	20	202	15	216	CCCTTCGCATGGACCTCTTT	60.035	20	GCTGGAAGAAGGTGAGCGTA	59.753	20	131	117	247	TCAGGGATGGCTGAAACACC	59.962	20	GCTGGAAGAAGGTGAGCGTA	59.753	20	233
bctg00000000:4755417-4755731	1	p3	(GAT)5	15	150	164	AAAGTGGCAAAACGTCGCTC	59.971	20	GGGAGAGGTTAAGCGCAGTT	60.036	20	214	21	234	AGGGCATCCATCTGGGTAGT	60.03	20	GGGAGAGGTTAAGCGCAGTT	60.036	20	136	99	234	AGTGGCAAAACGTCGCTCTA	59.967	20	GGGAGAGGTTAAGCGCAGTT	60.036	20	212	23	234	AAAGTGGCAAAACGTCGCTC	59.971	20	CGCAGTTTGAAGGTTCGTGG	60.041	20	201	21	221	AGGGCATCCATCTGGGTAGT	60.03	20	CGCAGTTTGAAGGTTCGTGG	60.041	20	123
bctg00000000:4765032-4765346	1	p3	(AAT)5	15	150	164	CGCGAGTTTTCATAGCAGCC	59.973	20	TGGAGAAAAGGCAGGCTGAG	59.963	20	262	20	281	CCGCGAGTTTTCATAGCAGC	59.973	20	TGGAGAAAAGGCAGGCTGAG	59.963	20	263	19	281	GCCGCGAGTTTTCATAGCAG	59.973	20	TGGAGAAAAGGCAGGCTGAG	59.963	20	264	18	281	CGCGAGTTTTCATAGCAGCC	59.973	20	ATCTCGAGACAGCCCTGCTA	60.106	20	217	20	236	CCGCGAGTTTTCATAGCAGC	59.973	20	ATCTCGAGACAGCCCTGCTA	60.106	20	218
bctg00000000:4766138-4766461	1	p3	(CAG)8	24	150	173	GTACAAGGCGCTCCCTACTC	59.897	20	ATATTGTCCGCCTTGCTGCT	60.107	20	162	26	187	GAGTACAAGGCGCTCCCTAC	59.897	20	ATATTGTCCGCCTTGCTGCT	60.107	20	164	24	187	CGCTCCCTACTCAAGTGCTC	60.179	20	ATATTGTCCGCCTTGCTGCT	60.107	20	154	34	187	GTACAAGGCGCTCCCTACTC	59.897	20	GATATTGTCCGCCTTGCTGC	59.691	20	163	26	188	GTACAAGGCGCTCCCTACTC	59.897	20	GCGACATTGCTTCCATAGGC	59.691	20	266
bctg00000000:4816791-4817114	1	p4	(CAGA)6	24	150	173	TTGTAATTTTGGGCCTGCGG	59.394	20	GTCCAACTCAGAAGTGCCGA	59.966	20	162	34	195	TTGTAATTTTGGGCCTGCGG	59.394	20	CGAGGCTCTGTCTGTCTGTC	59.83	20	145	34	178	TTGTAATTTTGGGCCTGCGG	59.394	20	TCCAACTCAGAAGTGCCGAG	59.682	20	161	34	194	TGTTTCTGGGAGGGGTTTGT	59.069	20	GTCCAACTCAGAAGTGCCGA	59.966	20	178	18	195	TTTGTAATTTTGGGCCTGCGG	59.999	21	GTCCAACTCAGAAGTGCCGA	59.966	20	163
bctg00000000:4855099-4855413	1	p3	(GTC)5	15	150	164	TCACTGTCGACTGTGCGAAA	59.898	20	AACAAACTCGACGACGACGA	59.972	20	149	24	172	TTCACTGTCGACTGTGCGAA	59.898	20	AACAAACTCGACGACGACGA	59.972	20	150	23	172	TCGTCGTCGTCGAGTTTGTT	59.972	20	ATTTCACTCATTGCTGCGGC	59.828	20	146	153	298	ACCAGTCACTGAAGCTGAGC	59.965	20	ATTTCACTCATTGCTGCGGC	59.828	20	207	92	298	TCGTCGTCGTCGAGTTTGTT	59.972	20	CACCAGGCCAGAGGATGATG	60.179	20	112
bctg00000000:4856757-4857074	1	p2	(AT)9	18	150	167	GAATTTTCATCGCCCTCGCC	59.971	20	GAGGGGGTTTTGCGACCATA	60.035	20	130	54	183	TCACAGGTTGCGCAGAGAAT	59.965	20	GAGGGGGTTTTGCGACCATA	60.035	20	146	38	183	GAATTTTCATCGCCCTCGCC	59.971	20	GCCCTCGTTAGTCCGAAGAG	59.899	20	153	54	206	TCACAGGTTGCGCAGAGAAT	59.965	20	GCCCTCGTTAGTCCGAAGAG	59.899	20	169	38	206	TCGAACGTTCCGAACACCTT	59.897	20	GAGGGGGTTTTGCGACCATA	60.035	20	173
bctg00000000:4862883-4863197	1	p3	(CAG)5	15	150	164	GGACTCTCCCGATAGACCGA	59.892	20	AGTGCTCGGGTTCCTTGATG	60.036	20	121	23	143	GGACTCTCCCGATAGACCGA	59.892	20	CAGTGCTCGGGTTCCTTGAT	60.036	20	122	23	144	ATCAAGGAACCCGAGCACTG	60.036	20	GTCGTCATGGGAGGGTGTAC	59.825	20	114	125	238	CATCAAGGAACCCGAGCACT	60.036	20	GTCGTCATGGGAGGGTGTAC	59.825	20	115	124	238	ATCAAGGAACCCGAGCACTG	60.036	20	ATCGTGATCGTCGGGTTTCC	60.179	20	186
bctg00000000:4897716-4898054	1	p3	(GGA)13	39	150	188	GTCATTGGAGGCTGAGGAGG	59.82	20	ATCCTCCTCATTGGCTGTGC	60.107	20	177	95	271	GTCATTGGAGGCTGAGGAGG	59.82	20	GCATCCTCCTCATTGGCTGT	60.107	20	179	95	273	GGTCATTGGAGGCTGAGGAG	59.82	20	ATCCTCCTCATTGGCTGTGC	60.107	20	178	94	271	GGTCATTGGAGGCTGAGGAG	59.82	20	GCATCCTCCTCATTGGCTGT	60.107	20	180	94	273	GTCATTGGAGGCTGAGGAGG	59.82	20	CTCTCGCTCTCTTCTGCCAC	60.179	20	134
bctg00000000:4899331-4899666	1	p3	(ACA)12	36	150	185	GCTAGCGGAGACATAAGCGT	59.969	20	TGAAAACTGAAGCGCTGCAC	59.971	20	268	59	326	CTTAGCCCTGTTGGTGCTCA	59.963	20	TGAAAACTGAAGCGCTGCAC	59.971	20	203	124	326	ACTTAGCCCTGTTGGTGCTC	59.963	20	TGAAAACTGAAGCGCTGCAC	59.971	20	204	123	326	TACCCTTTCCCCGACAGCTA	59.958	20	TGAGCACCAACAGGGCTAAG	59.963	20	101	43	143	TACCCTTTCCCCGACAGCTA	59.958	20	GAGCACCAACAGGGCTAAGT	59.963	20	100
bctg00000000:4940199-4940513	1	p3	(TCG)5	15	150	164	GCCTCGTCCGAAGATAGGTG	59.969	20	GAGTTCAACTCTGCCCCTCC	60.036	20	145	6	150	GCCTCGTCCGAAGATAGGTG	59.969	20	CTGGACATGAAGGGCGAGTT	60.036	20	235	6	240	GCCTCGTCCGAAGATAGGTG	59.969	20	TGGACATGAAGGGCGAGTTC	60.036	20	234	6	239	GGAGGGGCAGAGTTGAACTC	60.036	20	CTGGACATGAAGGGCGAGTT	60.036	20	110	131	240	GGAGGGGCAGAGTTGAACTC	60.036	20	TGGACATGAAGGGCGAGTTC	60.036	20	109
bctg00000000:4944925-4945238	1	p2	(AT)7	14	150	163	TCAACCCCTCCAGACATTGC	59.962	20	TTGTCCCTACTCCGAACCCA	60.179	20	148	112	259	CACAGCAACTCCAGGTGACT	59.893	20	TTGTCCCTACTCCGAACCCA	60.179	20	207	53	259	ACACAGCAACTCCAGGTGAC	60.179	20	TTGTCCCTACTCCGAACCCA	60.179	20	208	52	259	CACACAGCAACTCCAGGTGA	60.179	20	TTGTCCCTACTCCGAACCCA	60.179	20	209	51	259	TCAACCCCTCCAGACATTGC	59.962	20	GGTCCTTGTCCCTACTCCGA	60.324	20	153
bctg00000000:4976177-4976491	1	p3	(TCT)5	15	150	164	ACACTCACATTCAGGCTGGA	58.941	20	ATGAGGAGGTTGGAGTTGGG	59.005	20	119	170	288	ACACTCACATTCAGGCTGGA	58.941	20	GATGAGGAGGTTGGAGTTGGG	60.065	21	120	170	289	ACACTCACATTCAGGCTGGA	58.941	20	AGGAGGTTGGAGTTGGGGT	60.073	19	116	170	285	ACACTCACATTCAGGCTGGA	58.941	20	GAGGTTGGAGTTGGGGTGG	59.925	19	114	170	283	ACACTCACATTCAGGCTGGA	58.941	20	GGAGGTTGGAGTTGGGGTG	59.925	19	115
bctg00000000:4993260-4993571	1	p2	(TG)6	12	150	161	GGTGCCATCTGACCAACTCA	59.963	20	CTGCCCATTCTTGCACACAC	60.039	20	172	2	173	TGGTGCCATCTGACCAACTC	59.963	20	CTGCCCATTCTTGCACACAC	60.039	20	173	1	173	GGTGCCATCTGACCAACTCA	59.963	20	CTCTCCGCTCAGGGAATGAC	59.896	20	191	2	192	TGGTGCCATCTGACCAACTC	59.963	20	CTCTCCGCTCAGGGAATGAC	59.896	20	192	1	192	GGTGCCATCTGACCAACTCA	59.963	20	ACTGCATTCACTCTCCGCTC	60.108	20	201
bctg00000000:5049898-5050212	1	p3	(TCT)5	15	150	164	ACACTCACATTCAGGCTGGA	58.941	20	ATGAGGAGGTTGGAGTTGGG	59.005	20	119	170	288	ACACTCACATTCAGGCTGGA	58.941	20	GATGAGGAGGTTGGAGTTGGG	60.065	21	120	170	289	ACACTCACATTCAGGCTGGA	58.941	20	AGGAGGTTGGAGTTGGGGT	60.073	19	116	170	285	ACACTCACATTCAGGCTGGA	58.941	20	GAGGTTGGAGTTGGGGTGG	59.925	19	114	170	283	ACACTCACATTCAGGCTGGA	58.941	20	GGAGGTTGGAGTTGGGGTG	59.925	19	115
bctg00000000:5052756-5053067	1	p2	(TG)6	12	150	161	GGTGCCATCTGACCAACTCA	59.963	20	GTGCATATCAGTGCTGCTGC	59.971	20	100	2	101	TGGTGCCATCTGACCAACTC	59.963	20	GTGCATATCAGTGCTGCTGC	59.971	20	101	1	101	GGTGCCATCTGACCAACTCA	59.963	20	AATGACTGCCCATTCTCGCA	60.035	20	177	2	178	TGGTGCCATCTGACCAACTC	59.963	20	AATGACTGCCCATTCTCGCA	60.035	20	178	1	178	GGTGCCATCTGACCAACTCA	59.963	20	CTCTCCGCTCAGGGAATGAC	59.896	20	191
bctg00000000:5103500-5103814	1	p3	(TCT)5	15	150	164	ACACTCACATTCAGGCTGGA	58.941	20	ATGAGGAGGTTGGAGTTGGG	59.005	20	119	170	288	ACACTCACATTCAGGCTGGA	58.941	20	GATGAGGAGGTTGGAGTTGGG	60.065	21	120	170	289	ACACTCACATTCAGGCTGGA	58.941	20	AGGAGGTTGGAGTTGGGGT	60.073	19	116	170	285	ACACTCACATTCAGGCTGGA	58.941	20	GAGGTTGGAGTTGGGGTGG	59.925	19	114	170	283	ACACTCACATTCAGGCTGGA	58.941	20	GGAGGTTGGAGTTGGGGTG	59.925	19	115
bctg00000000:5106358-5106669	1	p2	(TG)6	12	150	161	GGTGCCATCTGACCAACTCA	59.963	20	AATGACTGCCCATTCTCGCA	60.035	20	177	2	178	TGGTGCCATCTGACCAACTC	59.963	20	AATGACTGCCCATTCTCGCA	60.035	20	178	1	178	GGTGCCATCTGACCAACTCA	59.963	20	CCATTCTCGCACACACACAC	59.764	20	168	2	169	TGGTGCCATCTGACCAACTC	59.963	20	CCATTCTCGCACACACACAC	59.764	20	169	1	169	TCTGACCAACTCACTGCAGC	60.25	20	AATGACTGCCCATTCTCGCA	60.035	20	170
bctg00000000:5156725-5157039	1	p3	(TCT)5	15	150	164	ACACTCACATTCAGGCTGGA	58.941	20	ATGAGGAGGTTGGAGTTGGG	59.005	20	119	170	288	ACACTCACATTCAGGCTGGA	58.941	20	GATGAGGAGGTTGGAGTTGGG	60.065	21	120	170	289	ACACTCACATTCAGGCTGGA	58.941	20	AGGAGGTTGGAGTTGGGGT	60.073	19	116	170	285	ACACTCACATTCAGGCTGGA	58.941	20	GAGGTTGGAGTTGGGGTGG	59.925	19	114	170	283	ACACTCACATTCAGGCTGGA	58.941	20	GGAGGTTGGAGTTGGGGTG	59.925	19	115
bctg00000000:5173764-5174075	1	p2	(TG)6	12	150	161	GGTGCCATCTGACCAACTCA	59.963	20	AATGACTGCCCATTCTCGCA	60.035	20	177	2	178	TGGTGCCATCTGACCAACTC	59.963	20	AATGACTGCCCATTCTCGCA	60.035	20	178	1	178	GGTGCCATCTGACCAACTCA	59.963	20	CTCTCCGCTCAGGGAATGAC	59.896	20	191	2	192	GGTGCCATCTGACCAACTCA	59.963	20	GACTCTCCGCTCAGGGAATG	59.896	20	193	2	194	TGGTGCCATCTGACCAACTC	59.963	20	CTCTCCGCTCAGGGAATGAC	59.896	20	192
bctg00000000:5240256-5240570	1	p3	(TCT)5	15	150	164	ACACTCACATTCAGGCTGGA	58.941	20	ATGAGGAGGTTGGAGTTGGG	59.005	20	119	170	288	ACACTCACATTCAGGCTGGA	58.941	20	GATGAGGAGGTTGGAGTTGGG	60.065	21	120	170	289	ACACTCACATTCAGGCTGGA	58.941	20	AGGAGGTTGGAGTTGGGGT	60.073	19	116	170	285	ACACTCACATTCAGGCTGGA	58.941	20	GAGGTTGGAGTTGGGGTGG	59.925	19	114	170	283	ACACTCACATTCAGGCTGGA	58.941	20	GGAGGTTGGAGTTGGGGTG	59.925	19	115
bctg00000000:5243114-5243425	1	p2	(TG)6	12	150	161	GGTGCCATCTGACCAACTCA	59.963	20	CTGCCCATTCTTGCACACAC	60.039	20	172	2	173	TGGTGCCATCTGACCAACTC	59.963	20	CTGCCCATTCTTGCACACAC	60.039	20	173	1	173	GGTGCCATCTGACCAACTCA	59.963	20	CTCTCCGCTCAGGGAATGAC	59.896	20	191	2	192	GGTGCCATCTGACCAACTCA	59.963	20	GACTCTCCGCTCAGGGAATG	59.896	20	193	2	194	TGGTGCCATCTGACCAACTC	59.963	20	CTCTCCGCTCAGGGAATGAC	59.896	20	192
bctg00000000:5299685-5299999	1	p3	(TCT)5	15	150	164	ACACTCACATTCAGGCTGGA	58.941	20	ATGAGGAGGTTGGAGTTGGG	59.005	20	119	170	288	ACACTCACATTCAGGCTGGA	58.941	20	GATGAGGAGGTTGGAGTTGGG	60.065	21	120	170	289	ACACTCACATTCAGGCTGGA	58.941	20	AGGAGGTTGGAGTTGGGGT	60.073	19	116	170	285	ACACTCACATTCAGGCTGGA	58.941	20	GAGGTTGGAGTTGGGGTGG	59.925	19	114	170	283	ACACTCACATTCAGGCTGGA	58.941	20	GGAGGTTGGAGTTGGGGTG	59.925	19	115
bctg00000000:5316745-5317056	1	p2	(TG)6	12	150	161	GGTGCCATCTGACCAACTCA	59.963	20	CTGCCCATTCTTGCACACAC	60.039	20	172	2	173	TGGTGCCATCTGACCAACTC	59.963	20	CTGCCCATTCTTGCACACAC	60.039	20	173	1	173	GGTGCCATCTGACCAACTCA	59.963	20	CTCTCCGCTCAGGGAATGAC	59.896	20	191	2	192	GGTGCCATCTGACCAACTCA	59.963	20	GACTCTCCGCTCAGGGAATG	59.896	20	193	2	194	TGGTGCCATCTGACCAACTC	59.963	20	CTCTCCGCTCAGGGAATGAC	59.896	20	192
bctg00000000:5370999-5371313	1	p3	(TCT)5	15	150	164	ACACTCACATTCAGGCTGGA	58.941	20	ATGAGGAGGTTGGAGTTGGG	59.005	20	119	170	288	ACACTCACATTCAGGCTGGA	58.941	20	GATGAGGAGGTTGGAGTTGGG	60.065	21	120	170	289	ACACTCACATTCAGGCTGGA	58.941	20	AGGAGGTTGGAGTTGGGGT	60.073	19	116	170	285	ACACTCACATTCAGGCTGGA	58.941	20	GAGGTTGGAGTTGGGGTGG	59.925	19	114	170	283	ACACTCACATTCAGGCTGGA	58.941	20	GGAGGTTGGAGTTGGGGTG	59.925	19	115
bctg00000000:5373857-5374168	1	p2	(TG)6	12	150	161	GGTGCCATCTGACCAACTCA	59.963	20	AATGACTGCCCATTCTCGCA	60.035	20	177	2	178	TGGTGCCATCTGACCAACTC	59.963	20	AATGACTGCCCATTCTCGCA	60.035	20	178	1	178	GGTGCCATCTGACCAACTCA	59.963	20	CTCTCCGCTCAGGGAATGAC	59.896	20	191	2	192	GGTGCCATCTGACCAACTCA	59.963	20	GACTCTCCGCTCAGGGAATG	59.896	20	193	2	194	TGGTGCCATCTGACCAACTC	59.963	20	CTCTCCGCTCAGGGAATGAC	59.896	20	192
bctg00000000:5449933-5450268	1	p6	(CTTGGG)6	36	150	185	CATCCATCCCTAGCCAACCC	59.889	20	CATAGAGGCCCCTGTGGTTG	60.107	20	178	65	242	CCATCCATCCCTAGCCAACC	59.889	20	CATAGAGGCCCCTGTGGTTG	60.107	20	179	64	242	CATCCATCCCTAGCCAACCC	59.889	20	CACCACATCTCCAGCGACAT	60.108	20	157	65	221	CCATCCATCCCTAGCCAACC	59.889	20	CACCACATCTCCAGCGACAT	60.108	20	158	64	221	CATCCCTAGCCAACCCAGTC	59.819	20	CATAGAGGCCCCTGTGGTTG	60.107	20	174
bctg00000000:5480233-5480547	1	p3	(GGT)5	15	150	164	GGGTTGTCGTTGGCTGTTTC	59.97	20	CCTATTGGCACCTTGGAGCA	60.034	20	136	127	262	CGTTGGCTGTTTCAAGGTGG	59.969	20	CCTATTGGCACCTTGGAGCA	60.034	20	129	134	262	AGGCCTCATGTGTCTTGGTG	59.963	20	AACTGCATCAGACAGCGACA	59.966	20	160	55	214	AGGCCTCATGTGTCTTGGTG	59.963	20	ACAACTGCATCAGACAGCGA	59.966	20	162	55	216	AGGCCTCATGTGTCTTGGTG	59.963	20	CCTATTGGCACCTTGGAGCA	60.034	20	208
bctg00000000:5503120-5503437	1	p3	(ATA)6	18	150	167	CCGCGAACCGAGAGAAGATT	60.179	20	GCATACGGTGCGCAATTGAT	59.971	20	278	5	282	CGCGGGCCCTGTCATAATTA	60.25	20	GCATACGGTGCGCAATTGAT	59.971	20	237	46	282	GACATCATGCATGCGCGTAC	60.383	20	GCATACGGTGCGCAATTGAT	59.971	20	103	180	282	TGATGTCAGCTGCGGAATCC	60.463	20	GCATACGGTGCGCAATTGAT	59.971	20	176	107	282	CCGCGAACCGAGAGAAGATT	60.179	20	GTACGCGCATGCATGATGTC	60.383	20	195
bctg00000000:5510054-5510461	1	p6	(AAAACA)18	108	150	257	CGGCGGGAGTACGTAACAAT	60.179	20	TCCACTAGGACTCACCGTGT	59.888	20	103	23	125	CATCGGCGGGAGTACGTAAC	60.593	20	TAGGACTCACCGTGTCTCGT	59.964	20	101	20	120	CATCGGCGGGAGTACGTAAC	60.593	20	TCCACTAGGACTCACCGTGT	59.888	20	106	20	125	CGGCGGGAGTACGTAACAAT	60.179	20	CCACTAGGACTCACCGTGTC	59.473	20	102	23	124	CGGCGGGAGTACGTAACAAT	60.179	20	TCGTCCTCGATCCACTAGGA	59.165	20	113
bctg00000000:5519081-5519410	1	p6	(AGAGGA)5	30	150	179	TGCCCAAGAACATCGATGCT	60.035	20	ACCTGAAGGAGTCTGCATGC	60.036	20	237	15	251	TGCCCAAGAACATCGATGCT	60.035	20	GTTGCTGTTCCTCCTCCTCC	60.036	20	202	15	216	TGCCCAAGAACATCGATGCT	60.035	20	GGTTGCTGTTCCTCCTCCTC	60.036	20	203	15	217	TGCCCAAGAACATCGATGCT	60.035	20	TTCCTCTTCCTCTGGCTCGA	59.96	20	147	15	161	TCGAGCCAGAGGAAGAGGAA	59.96	20	ACCTGAAGGAGTCTGCATGC	60.036	20	110
bctg00000000:5524950-5525279	1	p6	(CTTCTC)5	30	150	179	AGTTTTACTTGGGTCCGCGT	59.893	20	GAGAGAGAAGGAGAGGGCCA	60.033	20	109	92	200	TGGCCCTCTCCTTCTCTCTC	60.033	20	CGAGATGCTGGTGGTGTACA	59.754	20	128	181	308	TGGCCCTCTCCTTCTCTCTC	60.033	20	ACGAGATGCTGGTGGTGTAC	59.753	20	129	181	309	TACTCTCTTCCAGCTCCGCT	60.034	20	CGAGATGCTGGTGGTGTACA	59.754	20	107	202	308	TACTCTCTTCCAGCTCCGCT	60.034	20	ACGAGATGCTGGTGGTGTAC	59.753	20	108
bctg00000000:5525471-5525785	1	p3	(AGT)5	15	150	164	CGTGGTGGAGTCCTTGATGT	59.678	20	AACGCGAAAGACCTTCCTCC	60.321	20	103	0	102	GCACGTGGAGGAAGGTCTTT	60.25	20	TTGAAGAAGTTGATCGCGCG	59.562	20	210	77	286	CGTGGTGGAGTCCTTGATGT	59.678	20	GCACAGAAACGCGAAAGACC	60.384	20	110	0	109	CGTGGTGGAGTCCTTGATGT	59.678	20	GGCACAGAAACGCGAAAGAC	60.384	20	111	0	110	GCACGTGGAGGAAGGTCTTT	60.25	20	ATGGTCATTGTCGACGTCCG	60.458	20	183
bctg00000000:5547304-5547624	1	p3	(GAC)7	21	150	170	CAGTTTTCGAGAACACGGCG	60.111	20	GTCCCTGCTTCTCGTCCTTC	60.109	20	256	36	291	CAGTTTTCGAGAACACGGCG	60.111	20	CCGTTAAATCTGACAGCCGC	59.626	20	214	36	249	ACTTGGGTGCCCGATTGATC	60.394	20	GTCCCTGCTTCTCGTCCTTC	60.109	20	199	93	291	GACTTGGGTGCCCGATTGAT	60.394	20	GTCCCTGCTTCTCGTCCTTC	60.109	20	200	92	291	CAGTTTTCGAGAACACGGCG	60.111	20	CCAACGCATTCCCTCCGTTA	60.392	20	228
bctg00000000:5556755-5557068	1	p2	(CG)7	14	150	163	TGACACGTCTGCTTAGGCTG	60.038	20	TCAGTACATGCCACGGACAC	60.038	20	145	58	202	TGACACGTCTGCTTAGGCTG	60.038	20	GTCAGTACATGCCACGGACA	60.038	20	146	58	203	TTTGTCGTGGCAATTGCGTT	59.899	20	TCAGTACATGCCACGGACAC	60.038	20	101	102	202	TTTGTCGTGGCAATTGCGTT	59.899	20	GTCAGTACATGCCACGGACA	60.038	20	102	102	203	TTTTGTCGTGGCAATTGCGT	59.899	20	TCAGTACATGCCACGGACAC	60.038	20	102
bctg00000000:5574584-5574938	1	c	(TCG)7tcaacatcatcatcac(CAT)6	55	150	204	CAGGCTCTGGCGTTGAAGTA	60.037	20	GGTGATGAGGACATTGGCGA	60.108	20	145	81	225	CGTCTGACACACCATCGTCA	60.04	20	GGTGATGAGGACATTGGCGA	60.108	20	202	24	225	CAGGCTCTGGCGTTGAAGTA	60.037	20	TGAGGACATTGGCGAGGATG	59.821	20	140	81	220	CAGGCTCTGGCGTTGAAGTA	60.037	20	TGATGAGGACATTGGCGAGG	59.821	20	143	81	223	TGCATCGAACTCAGGCTCTG	60.108	20	GGTGATGAGGACATTGGCGA	60.108	20	156
bctg00000000:5600464-5600778	1	p3	(GAA)5	15	150	164	ACACCAGTCCAGAAACTGCC	60.179	20	AAGCTTCTTCCTTCTGGGCC	59.961	20	158	79	236	ACACCAGTCCAGAAACTGCC	60.179	20	CTTCCTTCTGGGCCTCCATG	60.107	20	152	79	230	AAGGGTGCTGCTTCTACTGC	60.322	20	AAGCTTCTTCCTTCTGGGCC	59.961	20	189	48	236	AAGGGTGCTGCTTCTACTGC	60.322	20	CTTCCTTCTGGGCCTCCATG	60.107	20	183	48	230	ACACCAGTCCAGAAACTGCC	60.179	20	TCTTCCTTCTGGGCCTCCAT	60.253	20	153
bctg00000000:5618333-5618656	1	p1	(A)24	24	150	173	GGTGAATTCCTGCAAAGGCG	60.109	20	TTGGAGTGATGTCTGCCACC	59.963	20	216	52	267	GGTGAATTCCTGCAAAGGCG	60.109	20	GCACTCGGCCTATCTTGGAG	60.25	20	230	52	281	GGTGAATTCCTGCAAAGGCG	60.109	20	GAGTGATGTCTGCCACCCAG	60.392	20	213	52	264	GGTGAATTCCTGCAAAGGCG	60.109	20	TGTCTGTCCAGGTTTGTCCC	59.528	20	143	52	194	GGGACAAACCTGGACAGACA	59.528	20	GCACTCGGCCTATCTTGGAG	60.25	20	107
bctg00000000:5642406-5642731	1	p1	(A)26	26	150	175	ATGTGTCCCTTGCAGATGGG	60.034	20	GGTGGTGGTACGAGGTCAAG	60.038	20	154	64	217	TCCCTTGCAGATGGGGAGTA	59.956	20	GGTGGTGGTACGAGGTCAAG	60.038	20	149	69	217	ATGTGTCCCTTGCAGATGGG	60.034	20	TGTGTTGGCAGAGTAAGGGC	60.251	20	233	64	296	TCCCTTGCAGATGGGGAGTA	59.956	20	TGTGTTGGCAGAGTAAGGGC	60.251	20	228	69	296	ATGTGTCCCTTGCAGATGGG	60.034	20	GCAGCCCAACAAGCAAGATG	60.389	20	195
bctg00000000:5651206-5651517	1	p2	(AG)6	12	150	161	AGAGACTTGCCAGCGCTAAG	60.108	20	TGCGCACTCTGCAGATGTAT	59.824	20	242	65	306	GAGACTTGCCAGCGCTAAGA	60.109	20	TGCGCACTCTGCAGATGTAT	59.824	20	241	66	306	CTTGCCAGCGCTAAGACAAC	59.833	20	TGCGCACTCTGCAGATGTAT	59.824	20	237	70	306	TGAGGATGATGTCTGCAGGC	59.82	20	TGCGCACTCTGCAGATGTAT	59.824	20	209	98	306	AGAGACTTGCCAGCGCTAAG	60.108	20	ATACCCTGTAGCCTCTGCCT	59.734	20	220
bctg00000000:5657425-5657736	1	p2	(AG)6	12	150	161	ATGTGGTGGAGACTTGCCAG	59.963	20	TGCTGGACTGATGTTGCACT	59.891	20	164	58	221	ATGTGGTGGAGACTTGCCAG	59.963	20	TGTGCTGGACTGATGTTGCA	60.179	20	166	58	223	GAGACTTGCCAGCGCTAAGA	60.109	20	TGCTGGACTGATGTTGCACT	59.891	20	156	66	221	CTTGCCAGCGCTAAGACAAC	59.833	20	TGCTGGACTGATGTTGCACT	59.891	20	152	70	221	ATGTGGTGGAGACTTGCCAG	59.963	20	GTGCTGGACTGATGTTGCAC	59.761	20	165
bctg00000000:5684290-5684615	1	p1	(A)26	26	150	175	CCGCTCGTGTATTCGTAGCT	59.971	20	CTAACCCCGACGCTACATCC	59.968	20	106	115	220	CCGCTCGTGTATTCGTAGCT	59.971	20	CCTAACCCCGACGCTACATC	59.968	20	107	115	221	CCGCTCGTGTATTCGTAGCT	59.971	20	CAGTCCAAAAGGACCCTCCC	59.962	20	126	115	240	CCGCTCGTGTATTCGTAGCT	59.971	20	GATAAACGCACCGCACAGTC	59.905	20	158	115	272	GGTACTTACGCAGAACCGCT	60.109	20	CCCCGTTGTCGCAAATTTGT	59.969	20	103
bctg00000000:5717361-5717675	1	p3	(GAT)5	15	150	164	ACTCGGGTGTCGACATTGAC	60.039	20	GATCCAGCTCGTCTACACGG	59.97	20	123	96	218	ACTCGGGTGTCGACATTGAC	60.039	20	CCACTGACAAGGGCAGTAGG	60.036	20	148	96	243	ACTCGGGTGTCGACATTGAC	60.039	20	CCCACTACGTCCATTGCCAT	60.107	20	179	96	274	AGACGCAATAGTTCGCCTCC	60.179	20	GATCCAGCTCGTCTACACGG	59.97	20	178	41	218	GGTGGAGGGGTTCGATGATG	60.179	20	CCACTGACAAGGGCAGTAGG	60.036	20	108
bctg00000000:5719310-5719621	1	p2	(TC)6	12	150	161	GGAAGCGCAAGAAGGTGTTG	60.04	20	AACTGCACTAGTTCTCGCCC	60.037	20	167	127	293	GGAAGCGCAAGAAGGTGTTG	60.04	20	TCCACCCACATGCACCTTAC	59.962	20	120	127	246	GGACCCGGGTTTGGTAGATG	60.107	20	TCCACCCACATGCACCTTAC	59.962	20	247	0	246	GGACCCGGGTTTGGTAGATG	60.107	20	CAACACCTTCTTGCGCTTCC	60.04	20	147	0	146	CTGTGTCGTCGTGTTGTTGG	59.7	20	AACTGCACTAGTTCTCGCCC	60.037	20	262
bctg00000000:5778558-5778869	1	p2	(CA)6	12	150	161	GCACCAAGCCCTTATGTCTCT	60.065	21	TGAGGACAGGCAGTTGTTCC	59.891	20	146	5	150	GCACCAAGCCCTTATGTCTCT	60.065	21	TGTGTGTGTGTGAGGACAGG	59.822	20	156	5	160	GCACCAAGCCCTTATGTCTCT	60.065	21	AATGCACCTCAGGCTTGTGT	60.179	20	171	5	175	GCACCAAGCCCTTATGTCTCT	60.065	21	GTGTGAGGACAGGCAGTTGT	60.179	20	149	5	153	GCACCAAGCCCTTATGTCTCT	60.065	21	GTGTGTGAGGACAGGCAGTT	60.179	20	151
bctg00000000:5788931-5789253	1	p1	(A)23	23	150	172	CTTGGGTGGGGAGTTCAGTC	59.963	20	TGCATCTCCTGGTCGATTCG	59.897	20	204	60	263	CTTGGGTGGGGAGTTCAGTC	59.963	20	CGAATCGACGGTCACTCTCC	60.248	20	248	60	307	CTTGGGTGGGGAGTTCAGTC	59.963	20	CCTGATGCATCTCCTGGTCG	60.25	20	209	60	268	CAACTTGGGTGGGGAGTTCA	59.815	20	TGCATCTCCTGGTCGATTCG	59.897	20	207	57	263	GGGTGGGGAGTTCAGTCATC	59.747	20	TGCATCTCCTGGTCGATTCG	59.897	20	201
bctg00000000:5802059-5802382	1	p3	(ACA)8	24	150	173	ACCCTTCCCCCATACAGTCA	59.88	20	CTCTCCCCAGTTCTGCGAAG	60.108	20	117	103	219	CAACACAACCCTTCCCCCAT	60.179	20	CTCTCCCCAGTTCTGCGAAG	60.108	20	124	96	219	ACCCTTCCCCCATACAGTCA	59.88	20	GAAGGTCCCCACCCATCATC	59.816	20	101	103	203	CAACACAACCCTTCCCCCAT	60.179	20	GAAGGTCCCCACCCATCATC	59.816	20	108	96	203	ACCCTTCCCCCATACAGTCA	59.88	20	TAGGGGACATCTGGGGTGTC	60.326	20	161
bctg00000000:5847009-5847320	1	p2	(TG)6	12	150	161	CCTCATGGTGGGCTCCAAAA	60.252	20	AATGACTGCCCATCCTTGCA	59.96	20	107	72	178	CCTCATGGTGGGCTCCAAAA	60.252	20	ATGCTCAGGGAATGACTGCC	60.107	20	117	72	188	ACAGGTAGGTGGATGGGACT	59.582	20	AATGACTGCCCATCCTTGCA	59.96	20	145	34	178	CCTCATGGTGGGCTCCAAAA	60.252	20	GGGAATGACTGCCCATCCTT	59.74	20	110	72	181	ACAGGTAGGTGGATGGGACT	59.582	20	ATGCTCAGGGAATGACTGCC	60.107	20	155
bctg00000000:5953168-5953485	1	p2	(TA)9	18	150	167	ATGAGCCCCTTTGGACATGG	60.033	20	CGCACCTGTTTCTTCCTCCT	59.965	20	250	31	280	TTTATGCACGGACGACCCTC	60.109	20	CGCACCTGTTTCTTCCTCCT	59.965	20	208	73	280	ATGAGCCCCTTTGGACATGG	60.033	20	TACAAAGCCAAAGCAGCCCT	60.179	20	208	31	238	TTTATGCACGGACGACCCTC	60.109	20	TACAAAGCCAAAGCAGCCCT	60.179	20	166	73	238	CCTTTGGACATGGACTGCGA	60.322	20	CGCACCTGTTTCTTCCTCCT	59.965	20	243
bctg00000000:5973832-5974149	1	p3	(ATT)6	18	150	167	ACGCAGGAAACTCACGGTAG	60.039	20	CTTTCCTCCTCACCGACACC	60.037	20	114	21	134	CTGGATGAGGTGAGTTGCGT	60.037	20	GAAGACGGTGTATGGTGGGG	60.108	20	233	82	314	CTGGATGAGGTGAGTTGCGT	60.037	20	GAGAAGAGAAGGGGAACGGC	60.108	20	190	82	271	GGTGTCGGTGAGGAGGAAAG	60.037	20	GAAGACGGTGTATGGTGGGG	60.108	20	200	115	314	GGTGTCGGTGAGGAGGAAAG	60.037	20	GAGAAGAGAAGGGGAACGGC	60.108	20	157
bctg00000000:5985140-5985451	1	p2	(AT)6	12	150	161	CGGGCTGGGTGTACTACATT	59.46	20	CCAATTGGAGCCAACGTTGG	60.038	20	215	16	230	ACGGGCTGGGTGTACTACAT	60.617	20	CCAATTGGAGCCAACGTTGG	60.038	20	216	15	230	AGGTATAACGGGCTGGGTGT	60.62	20	CCAATTGGAGCCAACGTTGG	60.038	20	223	8	230	AACGGGCTGGGTGTACTACA	60.833	20	CCAATTGGAGCCAACGTTGG	60.038	20	217	14	230	TCAGCCAGTGTGGTATCGTT	59.026	20	CCAATTGGAGCCAACGTTGG	60.038	20	137
bctg00000000:5986079-5986396	1	p3	(CAG)6	18	150	167	TAACAGCAACGCACGTACCT	59.968	20	CTGCTGAGGTACGCATCGAT	59.969	20	169	90	258	AACTCTGCCTGCGATTCCAA	59.963	20	CTGCTGAGGTACGCATCGAT	59.969	20	142	117	258	TAACAGCAACGCACGTACCT	59.968	20	CACAACGCGTCAGATTGTGG	60.111	20	210	90	299	AACTCTGCCTGCGATTCCAA	59.963	20	CACAACGCGTCAGATTGTGG	60.111	20	183	117	299	GCGAGATTCCCACTGCATCT	60.179	20	CTGCTGAGGTACGCATCGAT	59.969	20	193
bctg00000000:6029161-6029512	1	p1	(T)52	52	150	201	AGAACACATGTCCACCACCA	59.157	20	GGGAGCACAGTGTAAAGAGCT	59.997	21	136	3	138	AGAACACATGTCCACCACCA	59.157	20	AGGGAGCACAGTGTAAAGAGC	59.997	21	137	3	139	AGAACACATGTCCACCACCA	59.157	20	GCAGGGAGCACAGTGTAAAG	58.84	20	139	3	141	ATCCTTCCCAATCTGCCACA	58.998	20	AGGGAGCACAGTGTAAAGAGC	59.997	21	100	40	139	TTACACTGTGCTCCCTGCTG	59.965	20	TGATGGATTCCAGTGGGTCT	58.029	20	206
bctg00000000:6065675-6065989	1	p3	(ACC)5	15	150	164	CTCATACCACCACCACCACC	60.035	20	AAAAGGGGATGTCCTGGCTG	59.96	20	138	144	281	CCTCATACCACCACCACCAC	60.035	20	AAAAGGGGATGTCCTGGCTG	59.96	20	139	143	281	TGAATCCCAACAGCCTTGCA	60.179	20	AAAAGGGGATGTCCTGGCTG	59.96	20	210	72	281	ACAGCCTTGCAAGCCTGTAA	60.179	20	AAAAGGGGATGTCCTGGCTG	59.96	20	201	81	281	AACAGCCTTGCAAGCCTGTA	60.179	20	AAAAGGGGATGTCCTGGCTG	59.96	20	202
bctg00000000:6079130-6079447	1	p3	(TGA)6	18	150	167	GTCTTGTGTCTTGTGTGGCG	59.695	20	ACTTTCTCGAGCCTTGGCAT	59.674	20	232	2	233	AATCGGTTGTTCGGACTCGG	60.389	20	ACTTTCTCGAGCCTTGGCAT	59.674	20	200	34	233	GTCTTGTGTCTTGTGTGGCG	59.695	20	ATCAACAACATCGCTTCGCC	59.552	20	151	2	152	GGGGAATCGGAGAAATCGGT	59.531	20	ACTTTCTCGAGCCTTGGCAT	59.674	20	213	21	233	AATCGGTTGTTCGGACTCGG	60.389	20	ATCAACAACATCGCTTCGCC	59.552	20	119
bctg00000000:6082782-6083096	1	p3	(TTA)5	15	150	164	CTATCTAGATGCGCGGGGTC	59.829	20	CGACCTCGTTCCGATGCTAA	59.9	20	182	129	310	ACCGGGACTTGTTCTTGTGG	60.179	20	CGACCTCGTTCCGATGCTAA	59.9	20	218	93	310	CTATCTAGATGCGCGGGGTC	59.829	20	CGGCTTTGCTCAAATCCACC	60.109	20	150	129	278	ACCGGGACTTGTTCTTGTGG	60.179	20	CGGCTTTGCTCAAATCCACC	60.109	20	186	93	278	CTATCTAGATGCGCGGGGTC	59.829	20	ACCTCGTTCCGATGCTAACC	59.825	20	180
bctg00000000:6170821-6171135	1	p3	(GGT)5	15	150	164	ACATGGGATGGCGAATGGTT	60.033	20	AACTGCATCAGACAGCGACA	59.966	20	114	101	214	ACATGGGATGGCGAATGGTT	60.033	20	ACAACTGCATCAGACAGCGA	59.966	20	116	101	216	ACATGGGATGGCGAATGGTT	60.033	20	GGCACAACCTATCAGCACCT	60.035	20	169	101	269	AGGCCTCACACATCTTGGTG	59.963	20	AACTGCATCAGACAGCGACA	59.966	20	160	55	214	AGGCCTCACACATCTTGGTG	59.963	20	ACAACTGCATCAGACAGCGA	59.966	20	162
bctg00000000:6208721-6209034	1	p2	(TG)7	14	150	163	CCATTCAGGTGCCCAGTGAT	60.034	20	AATGACTGCCCATCCTTGCA	59.96	20	105	76	180	AGCATACCCATTCAGGTGCC	60.107	20	AATGACTGCCCATCCTTGCA	59.96	20	112	69	180	CCTCCCCAGCATACCCATTC	59.889	20	AATGACTGCCCATCCTTGCA	59.96	20	119	62	180	CCTCCCCAGCATACCCATTC	59.889	20	CACACACACACACAAGCCAG	59.901	20	101	62	162	CCCCAGCATACCCATTCAGG	60.179	20	AATGACTGCCCATCCTTGCA	59.96	20	116
bctg00000000:6214478-6214797	1	p1	(T)20	20	150	169	TTGGAGTGATGTCTGCCACC	59.963	20	GGTGAATTCCTGCAAAGGCG	60.109	20	198	68	265	TTGGAGTGATGTCTGCCACC	59.963	20	ACTGAGGTGAGCGCATACAG	59.826	20	121	68	188	TTGGAGTGATGTCTGCCACC	59.963	20	CTGAGGTGAGCGCATACAGA	59.543	20	120	68	187	GAGTGATGTCTGCCACCCAG	60.392	20	GGTGAATTCCTGCAAAGGCG	60.109	20	195	71	265	AGCAACAGCTTGTAGCAGGA	59.602	20	GGTGAATTCCTGCAAAGGCG	60.109	20	177
bctg00000000:6261622-6261944	1	p1	(A)23	23	150	172	GCAGACACAATCAGCCTCCT	60.036	20	ACGTGTTAAAAAGCGACGGC	60.042	20	101	175	275	TAGCGCCGGTCAAATGAACT	60.037	20	ACGTGTTAAAAAGCGACGGC	60.042	20	154	122	275	CCAAATATGTCCCTCGCGGA	59.894	20	AGTTCATTTGACCGGCGCTA	60.037	20	103	39	141	TAGCGCCGGTCAAATGAACT	60.037	20	GGTGGGGGCTCAGTGATTAC	60.107	20	134	122	255	ATCGCGGACCACTCATGTAC	59.898	20	ACGTGTTAAAAAGCGACGGC	60.042	20	193
bctg00000000:6268544-6268863	1	p1	(A)20	20	150	169	TTGCGGACCACTCATGTACC	60.037	20	GCAAGCACCTGAATGGGTTG	60.038	20	132	84	215	TGGGGCAGTTACTATTGCGG	60.107	20	GCAAGCACCTGAATGGGTTG	60.038	20	146	70	215	TTGCGGACCACTCATGTACC	60.037	20	AGGAGCTTGCAAGTGCTTCA	60.179	20	166	84	249	TTGCGGACCACTCATGTACC	60.037	20	TCAGGAGCTTGCAAGTGCTT	60.179	20	168	84	251	TTGCGGACCACTCATGTACC	60.037	20	TTCAGGAGCTTGCAAGTGCT	60.179	20	169
bctg00000000:6328849-6329160	1	p2	(AT)6	12	150	161	GGCCAGGCAAAGAAATCAGC	60.108	20	AAGTACTGGGTGGGCAGTTG	59.89	20	178	76	253	GGCCAGGCAAAGAAATCAGC	60.108	20	TACAGTAGCTGGGTGGGTGA	59.884	20	200	76	275	CCTGGGTGAGCTATGGCATT	59.816	20	AAGTACTGGGTGGGCAGTTG	59.89	20	236	18	253	CCTGGGTGAGCTATGGCATT	59.816	20	TACAGTAGCTGGGTGGGTGA	59.884	20	258	18	275	GGCCAGGCAAAGAAATCAGC	60.108	20	TGGGTGAGGAAGTACTGGGT	59.807	20	187
bctg00000000:6346077-6346391	1	p3	(ACC)5	15	150	164	ACCTATTGGCACCTTGGAGC	60.034	20	AGGCCTCACACATCTTGGTG	59.963	20	209	49	257	CCTATTGGCACCTTGGAGCA	60.034	20	AGGCCTCACACATCTTGGTG	59.963	20	208	50	257	AGTGACATGCAGAGAAGGCC	60.036	20	AGGCCTCACACATCTTGGTG	59.963	20	147	111	257	GGCATGACCTATTGGCACCT	60.107	20	AGGCCTCACACATCTTGGTG	59.963	20	215	43	257	GACATGCAGAGAAGGCCCAT	60.107	20	AGGCCTCACACATCTTGGTG	59.963	20	144
bctg00000000:6348134-6348448	1	p3	(AAC)5	15	150	164	TCTTCCGGTGTCCAAGTTGG	59.892	20	GGTGTGTGTGGGTCGAAGAT	59.965	20	176	101	276	TCTTCCGGTGTCCAAGTTGG	59.892	20	TGTTGCGGCATCCAAATTGG	60.038	20	201	101	301	TCCAAGTTGGCTGTCAGCAT	59.889	20	GGTGTGTGTGGGTCGAAGAT	59.965	20	166	111	276	TCCAAGTTGGCTGTCAGCAT	59.889	20	TGTTGCGGCATCCAAATTGG	60.038	20	191	111	301	AAGTTGGCTGTCAGCATGGT	60.179	20	GGTGTGTGTGGGTCGAAGAT	59.965	20	163
bctg00000000:6348892-6349206	1	p3	(GTT)5	15	150	164	TCCAGCATCTGAGTTGGCAG	60.036	20	CAAATGCAGGCACAGCTGTT	59.967	20	183	14	196	TCCAGCATCTGAGTTGGCAG	60.036	20	TTCTGGCATCCAAGTTGGCT	59.887	20	116	14	129	TCCAGCATCTGAGTTGGCAG	60.036	20	TTCAAATGCAGGCACAGCTG	59.684	20	185	14	198	ATCTGAGTTGGCAGCAGGTG	60.322	20	CAAATGCAGGCACAGCTGTT	59.967	20	177	20	196	CATCTGAGTTGGCAGCAGGT	60.322	20	CAAATGCAGGCACAGCTGTT	59.967	20	178
bctg00000000:6370981-6371295	1	p3	(AAG)5	15	150	164	ACACAAGGGACATTCGACTCT	59.029	21	TGCTGCCCTGGAGATCAATG	60.107	20	141	104	244	ACACAAGGGACATTCGACTCT	59.029	21	CAATGCTGCCCTGGAGATCA	60.107	20	144	104	247	ACACAAGGGACATTCGACTCTC	60.029	22	TGCTGCCCTGGAGATCAATG	60.107	20	141	104	244	ACACAAGGGACATTCGACTCTC	60.029	22	CAATGCTGCCCTGGAGATCA	60.107	20	144	104	247	ACACAAGGGACATTCGACTCT	59.029	21	GCTGCCCTGGAGATCAATGA	59.818	20	140
bctg00000000:6442697-6443014	1	p3	(ACC)6	18	150	167	ACCTATTGGCACCTTGGAGC	60.034	20	CAAGTGGGTCATTGCACTGC	60.039	20	265	49	313	CCTATTGGCACCTTGGAGCA	60.034	20	CAAGTGGGTCATTGCACTGC	60.039	20	264	50	313	ACCTATTGGCACCTTGGAGC	60.034	20	CGCGTGTCTTGGTCATGTTG	60.111	20	206	49	254	CCTATTGGCACCTTGGAGCA	60.034	20	CGCGTGTCTTGGTCATGTTG	60.111	20	205	50	254	GGCATGACCTATTGGCACCT	60.107	20	CAAGTGGGTCATTGCACTGC	60.039	20	271
bctg00000000:6474011-6474328	1	p3	(AAG)6	18	150	167	TCCAACAGAACAAGTCACTCGA	59.571	22	CTTCCTTCTGGGCCTCTGTG	60.036	20	172	61	232	TCCAACAGAACAAGTCACTCGA	59.571	22	AAGGCTTCTTCCTTCTGGGC	59.961	20	179	61	239	TCCAACAGAACAAGTCACTCGA	59.571	22	TCTTCCTTCTGGGCCTCTGT	60.179	20	173	61	233	TCCAACAGAACAAGTCACTCGA	59.571	22	GCTTCTTCCTTCTGGGCCTC	60.394	20	176	61	236	CCAACAGAACAAGTCACTCGA	58.178	21	CTTCCTTCTGGGCCTCTGTG	60.036	20	171
bctg00000000:6485769-6486086	1	p3	(CAA)6	18	150	167	CATGTTCATGCCCACCAACG	60.109	20	TTCCCCCAGGAGTGTATGGT	59.88	20	125	17	141	CATGTTCATGCCCACCAACG	60.109	20	GCTTCCCCCAGGAGTGTATG	59.819	20	127	17	143	CATGTTCATGCCCACCAACG	60.109	20	TGCTTCCCCCAGGAGTGTAT	60.253	20	128	17	144	CACACCGCATCCCTCATCTT	60.108	20	CCCATCCTCCATTGCTGTCA	59.743	20	106	84	189	CATGTTCATGCCCACCAACG	60.109	20	CCCATCCTCCATTGCTGTCA	59.743	20	173
bctg00000000:6499388-6499699	1	p2	(AG)6	12	150	161	ACTCGCTGGTGCTAAGACAC	60.038	20	TGACTGACATTGCACCGGAA	59.892	20	147	72	218	ACTCGCTGGTGCTAAGACAC	60.038	20	TTGACTGACATTGCACCGGA	59.892	20	148	72	219	ACTCGCTGGTGCTAAGACAC	60.038	20	ACTGACATTGCACCGGAACT	59.891	20	145	72	216	ACTCGCTGGTGCTAAGACAC	60.038	20	GCTTGACTGACATTGCACCG	60.11	20	150	72	221	GACTCGCTGGTGCTAAGACA	59.756	20	TGACTGACATTGCACCGGAA	59.892	20	148
bctg00000000:6533418-6533732	1	p3	(ACG)5	15	150	164	CAATGACCTCGAGCCCTTCA	59.75	20	TCTGTTCCGATCCCCATCCT	60.031	20	194	3	196	CAATGACCTCGAGCCCTTCA	59.75	20	GGGGGTATTTGGGGTGTCTG	60.034	20	244	3	246	CAATGACCTCGAGCCCTTCA	59.75	20	CCAGTTCTGTTCCGATCCCC	60.108	20	199	3	201	CAATGACCTCGAGCCCTTCA	59.75	20	CCCAGTTCTGTTCCGATCCC	60.108	20	200	3	202	CAATGACCTCGAGCCCTTCA	59.75	20	CCCCAGTTCTGTTCCGATCC	60.108	20	201
bctg00000000:6559545-6559859	1	p3	(TTA)5	15	150	164	GGATGGTGGCTGAGGTCAAA	59.962	20	CAAACCGGCAAACAGGACAG	59.969	20	204	85	288	CTTGAAGGGGCCGATGACTT	60.035	20	TTTGACCTCAGCCACCATCC	59.962	20	103	2	104	TTCTTGAAGGGGCCGATGAC	60.035	20	TTTGACCTCAGCCACCATCC	59.962	20	105	0	104	AGTCACAGACTTCGATGCGG	60.109	20	CAAACCGGCAAACAGGACAG	59.969	20	246	43	288	TCACAGACTTCGATGCGGAC	60.109	20	CAAACCGGCAAACAGGACAG	59.969	20	244
bctg00000000:6561468-6561782	1	p3	(GTC)5	15	150	164	TCAACAAGAATGCGGGTCCT	59.6	20	CCTCAACGTCACACACCAGA	59.896	20	107	196	302	TCAACAAGAATGCGGGTCCT	59.6	20	ACGTCACACACCAGATGCTT	59.893	20	102	196	297	TCAACAAGAATGCGGGTCCT	59.6	20	AACGTCACACACCAGATGCT	59.893	20	103	196	298	CTGTCGTCGTCGTCGTCAAT	60.452	20	CCTCAACGTCACACACCAGA	59.896	20	156	147	302	CTGTCGTCGTCGTCGTCAAT	60.452	20	ACGTCACACACCAGATGCTT	59.893	20	151
bctg00000001:1-253	1	p6	(CCCTAA)5	30	73	102	TAACCCTTTCGCACTCCTGC	60.321	20	GAAGGAGATGGAGGGGTTGC	60.107	20	100	119	218	ACCCTAACCCTTTCGCACTC	59.676	20	GAAGGAGATGGAGGGGTTGC	60.107	20	104	115	218	CTTTCGCACTCCTGCCCATA	60.108	20	AGAGCTGGGAAGGAGATGGA	59.659	20	103	124	226	CCCTAACCCTTTCGCACTCC	60.393	20	GAAGGAGATGGAGGGGTTGC	60.107	20	103	116	218	CTTTCGCACTCCTGCCCATA	60.108	20	GGGAGAGCTGGGAAGGAGAT	60.4	20	106
bctg00000001:22243-22560	1	p3	(GGT)6	18	150	167	GGCTTAGCAGGGGTCATTGT	60.034	20	TGGCATGACCTATCAGCACC	59.819	20	157	117	273	TGGCTTAGCAGGGGTCATTG	60.034	20	TGGCATGACCTATCAGCACC	59.819	20	158	116	273	TCAAGTGGGTCATTGCACCA	59.815	20	ACAATGACCCCTGCTAAGCC	60.034	20	136	1	136	TCAAGTGGGTCATTGCACCA	59.815	20	CAATGACCCCTGCTAAGCCA	60.034	20	135	1	135	TCAAGTGGGTCATTGCACCA	59.815	20	GGCAGCGATGCACAGAAAAA	60.039	20	207
bctg00000001:33602-33916	1	p3	(ATG)5	15	150	164	CTACCGACGTCCAGCATCTC	59.97	20	GTCGCCATTCTCTTCCGGAT	59.895	20	263	17	279	CTACCGACGTCCAGCATCTC	59.97	20	TCCTCCGGGGGTATACAGTG	60.106	20	113	17	129	TGCCTTCAACCCTGCATCAT	59.96	20	GTCGCCATTCTCTTCCGGAT	59.895	20	231	49	279	ATGCCTTCAACCCTGCATCA	59.96	20	GTCGCCATTCTCTTCCGGAT	59.895	20	232	48	279	CTTACCTACCGACGTCCAGC	59.9	20	GTCGCCATTCTCTTCCGGAT	59.895	20	268
bctg00000001:66963-67283	1	p1	(T)21	21	150	170	GGGCCATGTCCAGTACGTAG	59.896	20	CCAAACATGTCCCTCGTGGA	59.964	20	247	33	279	GGGCCATGTCCAGTACGTAG	59.896	20	TTCCCCAAACATGTCCCTCG	59.962	20	251	33	283	CGAAGAGAGAGGTGATGGCG	60.249	20	CCAAACATGTCCCTCGTGGA	59.964	20	280	0	279	AGCGAAGTGGCCAGAACATT	60.251	20	CCAAACATGTCCCTCGTGGA	59.964	20	224	56	279	AGCGAAGTGGCCAGAACATT	60.251	20	TTCCCCAAACATGTCCCTCG	59.962	20	228
bctg00000001:146372-146865	1	p1	(C)194	194	150	343	CATCCAGAAGTCCTGCAGCA	60.036	20	ATCTGAAGGACCGGCAGTTG	60.036	20	129	7	135	CATCCAGAAGTCCTGCAGCA	60.036	20	CATCTGAAGGACCGGCAGTT	60.036	20	130	7	136	CATCCAGAAGTCCTGCAGCA	60.036	20	GTTCATCTGAAGGACCGGCA	60.036	20	133	7	139	CATCCAGAAGTCCTGCAGCA	60.036	20	TGTTCATCTGAAGGACCGGC	60.036	20	134	7	140	CATCCAGAAGTCCTGCAGCA	60.036	20	ACCGGCAGTTGGTGTACTTT	59.818	20	120
bctg00000001:216330-216647	1	p3	(GTT)6	18	150	167	CGAGGTAAGGGACATTCGGG	59.896	20	ATCCATCGCGTTCAGGAGTC	59.897	20	158	67	224	CCGAGGTAAGGGACATTCGG	59.896	20	ATCCATCGCGTTCAGGAGTC	59.897	20	159	66	224	GTTGGAGCCCAATCCTCTCC	60.107	20	ATCCATCGCGTTCAGGAGTC	59.897	20	126	99	224	GGTTGGAGCCCAATCCTCTC	60.107	20	ATCCATCGCGTTCAGGAGTC	59.897	20	127	98	224	CATGCTCTTCCAGTCCCTCG	60.179	20	ATCCATCGCGTTCAGGAGTC	59.897	20	179
bctg00000001:228659-228970	1	p2	(CT)6	12	150	161	CAGGGGGCTACAACGTCAAT	60.035	20	GCGGTGATGGCAAAGTACAC	59.832	20	130	162	291	CAGGGGGCTACAACGTCAAT	60.035	20	TGCGGTGATGGCAAAGTACA	60.251	20	131	162	292	CTACAGGGGGCTACAACGTC	59.825	20	GCGGTGATGGCAAAGTACAC	59.832	20	133	159	291	TCTACAGGGGGCTACAACGT	60.252	20	GCGGTGATGGCAAAGTACAC	59.832	20	134	158	291	CTACAGGGGGCTACAACGTC	59.825	20	TGCGGTGATGGCAAAGTACA	60.251	20	134
bctg00000001:245026-245350	1	p1	(T)25	25	150	174	GGGGACTCACCTCAAGAACC	59.675	20	CCATCCATGTCAATGCAGCC	59.612	20	173	52	224	GGGGACTCACCTCAAGAACC	59.675	20	GCTGGGGAGCTCAGTTAGTT	59.384	20	247	52	298	AAGAACAGGTGGGGACTCAC	59.234	20	CCATCCATGTCAATGCAGCC	59.612	20	183	42	224	TGACCAACACTATGCCCCAA	59.226	20	CCATCCATGTCAATGCAGCC	59.612	20	141	84	224	GGGGACTCACCTCAAGAACC	59.675	20	GGCTGCACTGCTGAGTCTTT	60.888	20	218
bctg00000001:301627-301940	1	p2	(CA)7	14	150	163	TCCATTCCAGACTATGCCGC	59.893	20	GTTTGGGGTCTCCTTGCTCA	59.89	20	196	94	289	GTCCTCCCATTCCCAAGCTC	60.107	20	GTTTGGGGTCTCCTTGCTCA	59.89	20	214	76	289	TCCACTCAGGGAACAACTGC	59.891	20	GTTTGGGGTCTCCTTGCTCA	59.89	20	168	122	289	CACTCAGGGAACAACTGCCA	60.179	20	GTTTGGGGTCTCCTTGCTCA	59.89	20	166	124	289	CCATTCCAGACTATGCCGCA	60.179	20	GTTTGGGGTCTCCTTGCTCA	59.89	20	195
bctg00000001:341544-341857	1	p2	(AT)7	14	150	163	ACGACGTCACGAAGTTGTGA	59.901	20	GAACGCCCCCAACTCAACTA	59.964	20	183	101	283	ACGACGTCACGAAGTTGTGA	59.901	20	CGCCCCCAACTCAACTACAA	60.251	20	180	101	280	ACGACGTCACGAAGTTGTGA	59.901	20	AACGCCCCCAACTCAACTAC	60.251	20	182	101	282	CCTGCCTGTTTACGACGTCA	60.319	20	GAACGCCCCCAACTCAACTA	59.964	20	194	90	283	TACCCACCCCTGCCTGTTTA	60.476	20	GAACGCCCCCAACTCAACTA	59.964	20	202
bctg00000001:397060-397386	1	p1	(A)27	27	150	176	TCCTCAAACATGTCCCTCGC	60.036	20	GGTGTTCCACTACGGCAAGA	59.966	20	207	60	266	TCCTCAAACATGTCCCTCGC	60.036	20	CTGAATTGGGAGGCGCATTG	59.898	20	231	60	290	GGTACTTACGCAGAACCGCT	60.109	20	GGTGTTCCACTACGGCAAGA	59.966	20	167	100	266	GGTACTTACGCAGAACCGCT	60.109	20	CTGAATTGGGAGGCGCATTG	59.898	20	191	100	290	TCCTCAAACATGTCCCTCGC	60.036	20	TTCCACTACGGCAAGATCGG	59.825	20	203
bctg00000001:499112-499423	1	p2	(CA)6	12	150	161	AGCATCTTCAACAGCCGTCA	59.965	20	GGTGGTTGAGTGAGGGGATG	60.035	20	177	28	204	AGCATCTTCAACAGCCGTCA	59.965	20	GATGGTGGTTGAGTGAGGGG	60.035	20	180	28	207	AGCATCTTCAACAGCCGTCA	59.965	20	TGTGTGTGGTGGTGATCCAG	59.892	20	129	28	156	AGCATCTTCAACAGCCGTCA	59.965	20	ACTGACTGGCCAAACATGCT	60.179	20	155	28	182	AGCATCTTCAACAGCCGTCA	59.965	20	GTGTGTGTGGTGGTGATCCA	60.179	20	130
bctg00000001:575643-575957	1	p3	(GAC)5	15	150	164	GTATCACCGCGTCCACTGAT	59.898	20	CCTCAAAGTCGTCGTCGTCA	60.041	20	124	14	137	AGACTGGTTTACGGGCAAGG	59.964	20	AATTCCTCGTCGTCGTCGTC	60.179	20	102	70	171	AGACTGGTTTACGGGCAAGG	59.964	20	GAATTCCTCGTCGTCGTCGT	60.179	20	103	70	172	TCATTCCTCGCGCAGTAGAC	59.899	20	AATTCCTCGTCGTCGTCGTC	60.179	20	118	54	171	TCATTCCTCGCGCAGTAGAC	59.899	20	GAATTCCTCGTCGTCGTCGT	60.179	20	119
bctg00000001:630097-630414	1	p3	(GGA)6	18	150	167	CGGGTCAAGAAGGAGGAGTG	59.752	20	CTTCCTCCTCCTCCTCCTCC	60.106	20	151	18	168	CGGGTCAAGAAGGAGGAGTG	59.752	20	GACTCTGCAGCTTCCTCCTC	59.824	20	161	18	178	CGGGTCAAGAAGGAGGAGTG	59.752	20	CTCCATCTCCTCCACCTCCT	59.736	20	123	18	140	CGGGTCAAGAAGGAGGAGTG	59.752	20	TTGGACTCTGCAGCTTCCTC	59.677	20	164	18	181	CGGGTCAAGAAGGAGGAGTG	59.752	20	CCTGCCACAACTTCCACCTT	60.468	20	188
bctg00000001:674967-675286	1	p1	(A)20	20	150	169	TTCCCCAAACATGTCCCTCG	59.962	20	TGCGATCTTACGGCCCTTTT	60.036	20	150	35	184	TTCCCCAAACATGTCCCTCG	59.962	20	GCGATGCTCCCATAGTTGGT	60.179	20	211	35	245	TTCCCCAAACATGTCCCTCG	59.962	20	TCTCAGTTAAACAGGCCGGC	60.321	20	111	35	145	TTCCCCAAACATGTCCCTCG	59.962	20	TGCTCCCATAGTTGGTGTGG	59.672	20	207	35	241	TTCCCCAAACATGTCCCTCG	59.962	20	GCTCCCATAGTTGGTGTGGT	59.672	20	206
bctg00000001:675458-675780	1	p1	(A)23	23	150	172	TGCGACACACCTCCCTTTAC	59.966	20	GCTTCTTCAAGCGGAGTCCT	60.037	20	131	187	317	TAGCGCCGGTCAAATGAACT	60.037	20	GCTTCTTCAAGCGGAGTCCT	60.037	20	196	122	317	ATCGCGGACCACTCATGTAC	59.898	20	GTAAAGGGAGGTGTGTCGCA	59.966	20	124	83	206	ATCGCGGACCACTCATGTAC	59.898	20	GCTTCTTCAAGCGGAGTCCT	60.037	20	235	83	317	TTTGCGACACACCTCCCTTT	60.107	20	GCTTCTTCAAGCGGAGTCCT	60.037	20	133
bctg00000001:682754-683068	1	p3	(ACG)5	15	150	164	TGGAACGCTGAAGAGGATCG	59.827	20	CACGTTCTGGCTTGACCTCT	59.966	20	239	28	266	GGAACGCTGAAGAGGATCGT	59.826	20	CACGTTCTGGCTTGACCTCT	59.966	20	238	29	266	TGGAACGCTGAAGAGGATCG	59.827	20	TTCGCGTTATGGTGCTCTGT	60.038	20	183	28	210	GGAACGCTGAAGAGGATCGT	59.826	20	TTCGCGTTATGGTGCTCTGT	60.038	20	182	29	210	ACAGAGCACCATAACGCGAA	60.038	20	GCGCTGCTCTTGATCGTTTC	60.247	20	104
bctg00000001:691195-691524	1	p6	(AGTCCC)5	30	150	179	AGTAGTCCCAGTCCCAGTCC	59.959	20	CGTCCCCGACAACATCAACA	60.602	20	109	146	254	CGCGGAGGCTTCAAAGTAGT	60.39	20	CAACATCAGCATCGACGTCG	59.704	20	108	132	239	CAATGAACTCCTGCGACACG	59.56	20	CAACATCAGCATCGACGTCG	59.704	20	167	73	239	CAATGAACTCCTGCGACACG	59.56	20	GCGGGATCCAGTACGACTAC	59.69	20	136	73	208	CAATGAACTCCTGCGACACG	59.56	20	GATTCGGCGGGATCCAGTAC	60.32	20	142
bctg00000001:692430-692743	1	p2	(AG)7	14	150	163	CGTTGACGTTGACATTGGCA	59.694	20	GTGAGTATCGGCATGGGGTT	59.82	20	279	4	282	GCATTGAGAAGCCCAGTCCA	60.323	20	GTGAGTATCGGCATGGGGTT	59.82	20	262	21	282	CGTTGACGTTGACATTGGCA	59.694	20	GAGTATCGGCATGGGGTTCC	60.25	20	277	4	280	GGCACCGTTACCGTACACAT	60.39	20	GTGAGTATCGGCATGGGGTT	59.82	20	238	45	282	GCATTGAGAAGCCCAGTCCA	60.323	20	GAGTATCGGCATGGGGTTCC	60.25	20	260
bctg00000001:696038-696358	1	p3	(CTT)7	21	150	170	TATCAGCATCATGGCCGTGG	60.25	20	CGTGCAGCCAGAGAAGAAGA	60.038	20	180	3	182	TATCAGCATCATGGCCGTGG	60.25	20	AGGTCGGCTCTTCTCTCCTT	59.96	20	236	3	238	CAGTGCGGCATCGATGGATA	60.32	20	CGTGCAGCCAGAGAAGAAGA	60.038	20	154	29	182	CAGTGCGGCATCGATGGATA	60.32	20	AGGTCGGCTCTTCTCTCCTT	59.96	20	210	29	238	AGCGATCCCAACAAGGTTCC	60.323	20	AGGTCGGCTCTTCTCTCCTT	59.96	20	114
bctg00000001:697113-697426	1	p2	(TC)7	14	150	163	GTGGGTTGGGTTGCCAATTC	59.965	20	GTTCCGCTAATGTGGGAGCT	60.108	20	137	77	213	GTGGGTTGGGTTGCCAATTC	59.965	20	TTCCGCTAATGTGGGAGCTC	59.822	20	136	77	212	TGGGTTGGGTTGCCAATTCT	60.105	20	GTTCCGCTAATGTGGGAGCT	60.108	20	136	78	213	ATGAATGAATGGGCGAGCGA	60.179	20	CGCAAGCACACAGAGAGAGA	60.039	20	162	13	174	TGGGTTGGGTTGCCAATTCT	60.105	20	TTCCGCTAATGTGGGAGCTC	59.822	20	135
bctg00000001:699332-699646	1	p3	(ACC)5	15	150	164	AAATTGGCCCATCCTCCCAG	60.032	20	TGCTATAGTGCGACGTGGAC	59.9	20	215	57	271	TCAAATTGGCCCATCCTCCC	60.032	20	TGCTATAGTGCGACGTGGAC	59.9	20	217	55	271	CAGCCCTCGACATCAGTCTC	59.898	20	TGCTATAGTGCGACGTGGAC	59.9	20	198	74	271	AAATTGGCCCATCCTCCCAG	60.032	20	TTGCTGCTATAGTGCGACGT	59.827	20	219	57	275	TCAAATTGGCCCATCCTCCC	60.032	20	TTGCTGCTATAGTGCGACGT	59.827	20	221
bctg00000001:699745-700068	1	p3	(CAG)8	24	150	173	AACAGCAACAGCAACAGCAG	59.898	20	AAGAATACGGCGAGATCGGG	59.686	20	105	135	239	AGCAACAGCAACAGCAACAG	59.898	20	AAGAATACGGCGAGATCGGG	59.686	20	108	132	239	AGCAACAGCAACAGCAACAG	59.898	20	AAGAATACGGCGAGATCGGG	59.686	20	114	126	239	ACAGCAACAGCAACAGCAAC	60.179	20	AAGAATACGGCGAGATCGGG	59.686	20	110	130	239	CAACAGCAACAGCAACAGCA	60.179	20	AAGAATACGGCGAGATCGGG	59.686	20	106
bctg00000001:746297-746620	1	p3	(TCC)8	24	150	173	CTCTGCATCCTCCTCCTCCT	60.106	20	CATGGACTGGGTGACTGGAC	60.036	20	109	142	250	TCTGCATCCTCCTCCTCCTC	60.106	20	CATGGACTGGGTGACTGGAC	60.036	20	108	143	250	CTCCATCTCCTCTGCCTCCT	60.106	20	CCAAGAAGGAGGGGCATTGT	59.96	20	119	181	299	CTCTGCATCCTCCTCCTCCT	60.106	20	CCAAGAAGGAGGGGCATTGT	59.96	20	158	142	299	TCTGCATCCTCCTCCTCCTC	60.106	20	CCAAGAAGGAGGGGCATTGT	59.96	20	157
bctg00000001:763559-763873	1	p3	(GAG)5	15	150	164	CTCAAGGCTGTGGTGGTCAA	60.179	20	AGAGCTGCCTTGGCTTTCTT	59.888	20	111	19	129	CTCAAGGCTGTGGTGGTCAA	60.179	20	GGATCTCTCCCTCCTCCTCC	59.886	20	155	19	173	CTCAAGGCTGTGGTGGTCAA	60.179	20	CCCTCCTCCTCCTCCTCATC	60.179	20	147	19	165	TCAAGGCTGTGGTGGTCAAA	59.743	20	AGAGCTGCCTTGGCTTTCTT	59.888	20	110	20	129	TCAAGGCTGTGGTGGTCAAA	59.743	20	GGATCTCTCCCTCCTCCTCC	59.886	20	154
bctg00000001:909449-909760	1	p2	(GA)6	12	150	161	TGCACAGACAAGGAGACATGG	60.271	21	TGCGTGGACTTTGACAGACT	59.536	20	196	112	307	ACAGACAAGGAGACATGGCTC	59.722	21	TGCGTGGACTTTGACAGACT	59.536	20	193	115	307	CACAGACAAGGAGACATGGC	58.553	20	TGCGTGGACTTTGACAGACT	59.536	20	194	114	307	GCACAGACAAGGAGACATGG	58.553	20	TGCGTGGACTTTGACAGACT	59.536	20	195	113	307	CAGACAAGGAGACATGGCTCT	59.446	21	TGCGTGGACTTTGACAGACT	59.536	20	192
bctg00000001:942045-942371	1	p3	(TCG)9	27	150	176	GTTTCAAGAGGAGGTGGCGA	59.965	20	TGGCGACTCTGGGTTTTCTC	59.965	20	102	19	120	GTTTCAAGAGGAGGTGGCGA	59.965	20	TCTGGCGACTCTGGGTTTTC	59.965	20	104	19	122	GTTTCAAGAGGAGGTGGCGA	59.965	20	CTGGCGACTCTGGGTTTTCT	59.965	20	103	19	121	TCAAGAGGAGGTGGCGAGTA	59.961	20	TCTGGCGACTCTGGGTTTTC	59.965	20	101	22	122	TCAAGAGGAGGTGGCGAGTA	59.961	20	CTGGCGACTCTGGGTTTTCT	59.965	20	100
bctg00000001:944368-944682	1	p3	(TTC)5	15	150	164	CGGTATTGCGTTCCATGAGC	59.695	20	AACAGTGGACATAGGCGGTG	60.036	20	205	34	238	CCTCCTCTATAGCGCCGGTA	60.322	20	AACAGTGGACATAGGCGGTG	60.036	20	220	19	238	CGGTATTGCGTTCCATGAGC	59.695	20	TGGAACAGTGGACATAGGCG	59.751	20	208	34	241	CGGTATTGCGTTCCATGAGC	59.695	20	GAACAGTGGACATAGGCGGT	59.751	20	206	34	239	CCTCCTCTATAGCGCCGGTA	60.322	20	TGGAACAGTGGACATAGGCG	59.751	20	223
bctg00000001:950566-950889	1	p3	(TGT)8	24	150	173	GGGGATCAAGCTCCTCGATG	59.965	20	TGCAACAGAATTGGGGAGCA	60.179	20	272	27	298	TATGGGTTCAAGGGGTGGGA	60.179	20	GGATGGGGACTGCAACAGAA	59.962	20	216	93	308	AGGGGATCAAGCTCCTCGAT	60.105	20	TGCAACAGAATTGGGGAGCA	60.179	20	273	26	298	GAAGGGGATCAAGCTCCTCG	59.894	20	TGCAACAGAATTGGGGAGCA	60.179	20	275	24	298	CGAAGGGGATCAAGCTCCTC	59.894	20	TGCAACAGAATTGGGGAGCA	60.179	20	276
bctg00000001:1001337-1001651	1	p3	(ATT)5	15	150	164	CCCAGCTGATCATCTTGCCA	60.107	20	TGGGGCTCTAGCTTGAGACT	59.958	20	123	103	225	GGCCTCATGGGAGTTCACTC	60.107	20	TGGGGCTCTAGCTTGAGACT	59.958	20	208	18	225	GGCCTCATGGGAGTTCACTC	60.107	20	TGGCAAGATGATCAGCTGGG	60.107	20	105	18	122	AGTCTCAAGCTAGAGCCCCA	59.958	20	TTGGCCTGGATTGTGTGACA	59.815	20	102	206	307	CCCAGCTGATCATCTTGCCA	60.107	20	TGGATTGTGTGACACCTGCA	59.818	20	199
bctg00000001:1109249-1109566	1	p3	(GGT)6	18	150	167	GCTGACATTCCAGAAGCCCT	60.035	20	TTTGCTCTGGGGCCCTTATG	60.033	20	131	174	304	GCTGACATTCCAGAAGCCCT	60.035	20	CATTTGCTCTGGGGCCCTTA	60.033	20	133	174	306	ACATTCCAGAAGCCCTGTGG	59.961	20	TTTGCTCTGGGGCCCTTATG	60.033	20	127	178	304	ACATTCCAGAAGCCCTGTGG	59.961	20	CATTTGCTCTGGGGCCCTTA	60.033	20	129	178	306	ACTGATGGGGTGTAGGTGGT	60.179	20	TTTGCTCTGGGGCCCTTATG	60.033	20	170
bctg00000001:1234893-1235210	1	p2	(TG)9	18	150	167	ATTTGCTGCATTCTGCTGGT	58.737	20	TATGCAGAGCCTCACCTCCT	60.032	20	246	38	283	CATGTGTGTGTGTGTGTGTGT	59.532	21	TATGCAGAGCCTCACCTCCT	60.032	20	137	147	283	AATTTGCTGCATTCTGCTGGT	59.378	21	TATGCAGAGCCTCACCTCCT	60.032	20	247	37	283	ATTTGCTGCATTCTGCTGGT	58.737	20	GCAGAGCCTCACCTCCTTTC	60.392	20	243	38	280	TCATGTGTGTGTGTGTGTGTG	59.263	21	TATGCAGAGCCTCACCTCCT	60.032	20	138
bctg00000001:1278375-1278686	1	p2	(AG)6	12	150	161	TGGACTGAGAGGCTCACTGT	60.179	20	ACTGATGTTGCACTGGAGCT	59.601	20	175	40	214	GACTGAGAGGCTCACTGTGG	59.754	20	ACTGATGTTGCACTGGAGCT	59.601	20	173	42	214	GGACTGAGAGGCTCACTGTG	59.754	20	ACTGATGTTGCACTGGAGCT	59.601	20	174	41	214	TGAGGATGATGTCTGTGGGC	59.457	20	ACTGATGTTGCACTGGAGCT	59.601	20	119	96	214	TGGACTGAGAGGCTCACTGT	60.179	20	GACTGATGTTGCACTGGAGC	59.199	20	176
bctg00000001:1284666-1284977	1	p2	(AG)6	12	150	161	GTGGCAGAGACTCACTGGTG	60.32	20	ACTGATGTTGCACTGGAGCT	59.601	20	157	58	214	CAGGCCATGGTCCTCAAGAC	60.394	20	ACTGATGTTGCACTGGAGCT	59.601	20	207	8	214	CAGGCCATGGTCCTCAAGAC	60.394	20	GCCCACAGACATCATCCTCA	59.457	20	108	8	115	TGAGGATGATGTCTGTGGGC	59.457	20	ACTGATGTTGCACTGGAGCT	59.601	20	119	96	214	ATGTGGCAGAGACTCACTGG	59.388	20	ACTGATGTTGCACTGGAGCT	59.601	20	159
bctg00000001:1286729-1287052	1	p4	(AACT)6	24	150	173	CATCACCACCACCACCATCA	59.962	20	AGACTGCCAGGCAATGAACA	59.889	20	161	97	257	CATCACCACCACCACCATCA	59.962	20	ACAGACTGCCAGGCAATGAA	59.889	20	163	97	259	CATCACCACCACCACCATCA	59.962	20	AACAGACTGCCAGGCAATGA	59.889	20	164	97	260	ATCACCACCACCACCATCAC	59.962	20	AGACTGCCAGGCAATGAACA	59.889	20	160	98	257	ATCACCACCACCACCATCAC	59.962	20	ACAGACTGCCAGGCAATGAA	59.889	20	162
bctg00000001:1397541-1397861	1	p1	(T)21	21	150	170	GTGATGTCTGTGACCCAGCA	59.965	20	TGCCCAACTTGCTGAGAGAG	59.964	20	162	59	220	GTGATGTCTGTGACCCAGCA	59.965	20	GACACATGCCCAACTTGCTG	60.039	20	168	59	226	GTGATGTCTGTGACCCAGCA	59.965	20	ACATGCCCAACTTGCTGAGA	59.889	20	165	59	223	GTGATGTCTGTGACCCAGCA	59.965	20	ACTGAGGTGAGCGCATACAG	59.826	20	131	59	189	GTGATGTCTGTGACCCAGCA	59.965	20	CACATGCCCAACTTGCTGAG	59.757	20	166
bctg00000001:1442084-1442399	1	p2	(TA)8	16	150	165	CAACCTGCGCAACCATGATT	59.756	20	TGACTCGGTTCTTGACTCGC	60.039	20	223	31	253	CAACCTGCGCAACCATGATT	59.756	20	GACTCGCTCTGGTCGTGTAG	59.903	20	210	31	240	CAACCTGCGCAACCATGATT	59.756	20	CTTATCCCCAGGCATGTCCC	59.889	20	267	31	297	CAACCTGCGCAACCATGATT	59.756	20	CGCTCTGGTCGTGTAGTTGA	59.76	20	206	31	236	CAACCTGCGCAACCATGATT	59.756	20	TCGCTCTGGTCGTGTAGTTG	59.76	20	207
bctg00000001:1455351-1455662	1	p2	(AT)6	12	150	161	ATCACCTTCAGACCCTGGGT	60.179	20	GGGCACACTTGTCCTCCTAC	60.036	20	240	22	261	ATCACCTTCAGACCCTGGGT	60.179	20	AGAAGGATGCATTGGAGGGC	60.106	20	256	22	277	CTGCCTGCTGAGTGGACAAT	60.322	20	GGGCACACTTGTCCTCCTAC	60.036	20	145	117	261	CTGCCTGCTGAGTGGACAAT	60.322	20	AGAAGGATGCATTGGAGGGC	60.106	20	161	117	277	ATCACCTTCAGACCCTGGGT	60.179	20	ATGCATTGGAGGGCACACTT	60.252	20	250
bctg00000001:1485426-1485749	1	p1	(T)24	24	150	173	TGGAGCTGTCATGTGACTGG	59.677	20	ACTGAGGTGAGCGCATACAG	59.826	20	178	15	192	TGGAGCTGTCATGTGACTGG	59.677	20	AAGAGGGGCTGTCATGTGAC	59.674	20	136	15	150	TGGAGCTGTCATGTGACTGG	59.677	20	GAGGGGCTGTCATGTGACTG	60.392	20	134	15	148	TGGAGCTGTCATGTGACTGG	59.677	20	CTGAGGTGAGCGCATACAGA	59.543	20	177	15	191	TGGAGCTGTCATGTGACTGG	59.677	20	AGAGGGGCTGTCATGTGACT	60.546	20	135
bctg00000001:1536433-1536750	1	p3	(ATG)6	18	150	167	ATTCCTCCGGTTTGTTCCCC	59.961	20	TCGCGCCAGTGTCATAACAT	60.108	20	184	93	276	CGTGAACATGAAGCTGCGAG	59.906	20	TCGCGCCAGTGTCATAACAT	60.108	20	216	61	276	ATTCCTCCGGTTTGTTCCCC	59.961	20	TTCTCGCGCCAGTGTCATAA	59.755	20	187	93	279	ATTCCTCCGGTTTGTTCCCC	59.961	20	TTTCTCGCGCCAGTGTCATA	59.755	20	188	93	280	CCTCCGGTTTGTTCCCCTTT	60.179	20	TCGCGCCAGTGTCATAACAT	60.108	20	181
bctg00000001:1541570-1541881	1	p2	(GT)6	12	150	161	TCCACTTGGGCTTTGAGCAA	60.106	20	CAGTCGGCTATCCAACACGA	59.827	20	205	12	216	TCCACCAACATCCACTTGGG	59.888	20	CAGTCGGCTATCCAACACGA	59.827	20	215	2	216	ATCCACTTGGGCTTTGAGCA	59.887	20	CAGTCGGCTATCCAACACGA	59.827	20	206	11	216	ACCAACATCCACTTGGGCTT	59.812	20	CAGTCGGCTATCCAACACGA	59.827	20	212	5	216	TCCACTTGGGCTTTGAGCAA	60.106	20	CCAACACGAGGCGTTGAGTA	60.319	20	194
bctg00000001:1544131-1544445	1	p3	(TCG)5	15	150	164	GTTCACTCGCACTCCCTCAA	59.966	20	GCCTTTTGCTGACTTTGCGA	59.969	20	167	52	218	CAAGTTCACTCGCACTCCCT	59.966	20	GCCTTTTGCTGACTTTGCGA	59.969	20	170	49	218	CAAGCCAAGTTCACTCGCAC	60.041	20	GCCTTTTGCTGACTTTGCGA	59.969	20	175	44	218	GTTCACTCGCACTCCCTCAA	59.966	20	ACCTCACTCGATCCCTGGAA	59.959	20	147	52	198	GTTCACTCGCACTCCCTCAA	59.966	20	AACCTCACTCGATCCCTGGA	59.959	20	148
bctg00000001:1548083-1548409	1	p3	(GTC)9	27	150	176	GCTGTCTGCGAGAGTTCAGT	60.039	20	GCCTGACAGAACTCGACGAA	60.039	20	121	131	251	GCTGTCTGCGAGAGTTCAGT	60.039	20	TCGTGTCTGAGGCATGGATG	59.824	20	195	131	325	TGTCTGCGAGAGTTCAGTCG	59.761	20	GCCTGACAGAACTCGACGAA	60.039	20	119	133	251	GTCTGCGAGAGTTCAGTCGT	59.761	20	GCCTGACAGAACTCGACGAA	60.039	20	118	134	251	GCTGTCTGCGAGAGTTCAGT	60.039	20	AGGCACGTGTGGTAAGTTCC	60.25	20	163
bctg00000001:1605817-1606134	1	p3	(CGA)6	18	150	167	GGCCAGTAATCCACCAACGA	60.036	20	AGGCACGAACACGAACTCAT	59.966	20	113	121	233	GGAACGTCCATGGCCAGTAA	60.036	20	AGGCACGAACACGAACTCAT	59.966	20	124	110	233	CCGATGGGTGCATCAGAAGT	60.108	20	AGGCACGAACACGAACTCAT	59.966	20	214	20	233	GTTCCGATGGGTGCATCAGA	60.108	20	AGGCACGAACACGAACTCAT	59.966	20	217	17	233	TCTGATGTTCCGATGGGTGC	60.108	20	AGGCACGAACACGAACTCAT	59.966	20	223
bctg00000001:1665671-1665997	1	p3	(GAA)9	27	150	176	CATACATTCCTGGCCTGGCA	60.107	20	GCTCGCTCATCAAGGTCAGA	59.826	20	205	77	281	CATACATTCCTGGCCTGGCA	60.107	20	CTCTGAGCCCGGACTCATTG	60.179	20	160	77	236	ACATTCCTGGCCTGGCAAAT	60.252	20	GCTCGCTCATCAAGGTCAGA	59.826	20	202	80	281	CATACATTCCTGGCCTGGCA	60.107	20	TCTCTGAGCCCGGACTCATT	60.325	20	161	77	237	ACATTCCTGGCCTGGCAAAT	60.252	20	CTCTGAGCCCGGACTCATTG	60.179	20	157
bctg00000001:1671390-1671704	1	p3	(GCA)5	15	150	164	GGGAGGCGATACTTGACTCG	59.969	20	ATCCCCGCCATTCGTTACAG	60.179	20	233	76	308	CGGGAGGCGATACTTGACTC	59.969	20	ATCCCCGCCATTCGTTACAG	60.179	20	234	75	308	CGGGAGGCGATACTTGACTC	59.969	20	CTGAAAGGTGTTGCTGCTGC	60.318	20	100	75	174	GGGAGGCGATACTTGACTCG	59.969	20	CAGACAAGTGCGGACTCTCC	60.389	20	135	76	210	CGGGAGGCGATACTTGACTC	59.969	20	CAGACAAGTGCGGACTCTCC	60.389	20	136
bctg00000001:1710546-1710863	1	p3	(CGT)6	18	150	167	TCGTCGACGATGCCGATATC	59.835	20	TACGTCACACAGCTTCCCAC	59.967	20	128	115	242	TCGTCGACGATGCCGATATC	59.835	20	CTTCATCTTCTACCGCGGCA	60.179	20	162	115	276	TCGTCGACGATGCCGATATC	59.835	20	CACCACAGGCTACGACTACG	60.179	20	144	115	258	TCGTCGACGATGCCGATATC	59.835	20	GCGCGCTCCTTCATCTTCTA	60.249	20	170	115	284	TCGGGAGCCCAAAGTATTGC	60.394	20	TACGTCACACAGCTTCCCAC	59.967	20	196
bctg00000001:1726234-1726560	1	p1	(T)27	27	150	176	TTGGAGTGATGTCTGCCACC	59.963	20	TACCAGAGCACTGCCCAATG	60.035	20	197	44	240	TTGGAGTGATGTCTGCCACC	59.963	20	CATACCAGAGCACTGCCCAA	60.035	20	199	44	242	TTGGAGTGATGTCTGCCACC	59.963	20	GCCCAATGCACTGAGAGAGA	59.749	20	185	44	228	GTCTGTCCAGGTTCATCCCC	59.747	20	TACCAGAGCACTGCCCAATG	60.035	20	114	127	240	GTCTGTCCAGGTTCATCCCC	59.747	20	CATACCAGAGCACTGCCCAA	60.035	20	116
bctg00000001:1766571-1766900	1	p6	(TGTTCC)5	30	150	179	TCACGTTATCCGGGACTCCT	60.034	20	CTTTGCCAACAGTGAACGGG	59.969	20	150	108	257	TCACGTTATCCGGGACTCCT	60.034	20	TCAACGAGTGGGGATCTCCT	59.959	20	201	108	308	AGAGGATGCTCAACCATGCC	60.107	20	CTTTGCCAACAGTGAACGGG	59.969	20	245	13	257	TCACGTTATCCGGGACTCCT	60.034	20	CAGTGAACGGGACCACAGAA	59.894	20	141	108	248	AGAGGATGCTCAACCATGCC	60.107	20	AGGAGTCCCGGATAACGTGA	60.034	20	115
bctg00000001:1781852-1782175	1	p3	(ACG)8	24	150	173	CGACGAAAAGCGCCTGTATG	59.975	20	GGGACCGTTCTGTCTGTTGT	59.894	20	143	168	310	AAAAGCGCCTGTATGTGGGA	59.962	20	GGGACCGTTCTGTCTGTTGT	59.894	20	138	173	310	AGGGAAGCAGGCTAACCAAC	59.962	20	GGGACCGTTCTGTCTGTTGT	59.894	20	198	113	310	CGAAAAGCGCCTGTATGTGG	59.903	20	GGGACCGTTCTGTCTGTTGT	59.894	20	140	171	310	GAGAAGAAGGAGAAGGCCGG	59.823	20	TCCCACATACAGGCGCTTTT	59.962	20	132
bctg00000001:1801146-1801457	1	p2	(CT)6	12	150	161	TAGCCCATGGACATCCTCCT	59.731	20	CAGGCCATGGTCCTCAAGAC	60.394	20	110	190	299	GCCCATGGACATCCTCCTTG	60.467	20	CAGGCCATGGTCCTCAAGAC	60.394	20	108	192	299	AGCCCATGGACATCCTCCTT	60.626	20	CAGGCCATGGTCCTCAAGAC	60.394	20	109	191	299	TGACTGACATCACACTGGAGC	59.999	21	GGCACTAAGACAGCACACCT	59.965	20	142	92	233	TGACTGACATCACACTGGAGC	59.999	21	ATGTGGTGGAGACTTGCTGG	59.963	20	160
bctg00000001:1807422-1807733	1	p2	(CT)6	12	150	161	ACCCTCTCTCTCTCTTCTCCC	59.431	21	TTGTGGCAGAGACTCACCAG	59.606	20	106	146	251	ACCCTCTCTCTCTCTTCTCCC	59.431	21	CAGAGACTCACCAGCGCTAA	59.472	20	100	146	245	CCCTCTCTCTCTCTTCTCCCT	59.147	21	TTGTGGCAGAGACTCACCAG	59.606	20	105	147	251	ACCCTCTCTCTCTCTTCTCCC	59.431	21	TTTGTGGCAGAGACTCACCA	59.163	20	107	146	252	TAGCCCACAGACATCCTCCT	59.66	20	CCTTTTGGGGAGAGGACATACC	60.092	22	113
bctg00000001:1851029-1851348	1	p4	(TGGA)5	20	150	169	AAGTCCTTGTCGCTGGATGG	60.036	20	CCGACCACACTGTAGCCAAT	60.036	20	158	136	293	CAAGTGCAAGTCCTTGTCGC	60.041	20	CCGACCACACTGTAGCCAAT	60.036	20	165	129	293	GCAAGTGCAAGTCCTTGTCG	60.041	20	CCGACCACACTGTAGCCAAT	60.036	20	166	128	293	GTGATGGATGTGGGGAAGGG	60.107	20	CCGACCACACTGTAGCCAAT	60.036	20	186	108	293	TGTCGCTGGATGGATGGATG	59.893	20	CCGACCACACTGTAGCCAAT	60.036	20	151
bctg00000001:1862436-1862756	1	p3	(TCG)7	21	150	170	TTCTTGGGTGGGTCGACATG	59.964	20	GCAGTGTTGACGCAGAATCG	60.179	20	130	122	251	TTCTTGGGTGGGTCGACATG	59.964	20	CGCAGTGTTGACGCAGAATC	60.179	20	131	122	252	GCATGAAATCGTCGTCGTCG	60.045	20	GCAGTGTTGACGCAGAATCG	60.179	20	111	141	251	GCATGAAATCGTCGTCGTCG	60.045	20	CGCAGTGTTGACGCAGAATC	60.179	20	112	141	252	TTCTTGGGTGGGTCGACATG	59.964	20	GCAGCGACGATATGCTCCTA	59.759	20	106
bctg00000001:1872241-1872555	1	p3	(GGT)5	15	150	164	GGTGGAGGTAAAAGTGGGGG	59.961	20	TCAAGGCGTCGAATACTCGG	59.9	20	279	14	292	GGTGGAGGTAAAAGTGGGGG	59.961	20	GCAGTACCCCCTGTCCAATC	60.107	20	218	14	231	GGTGGAGGTAAAAGTGGGGG	59.961	20	CACCACCCCCTGCATATCTC	59.891	20	142	14	155	TATGGGCTGTGGTGGAGGTA	59.957	20	GCAGTACCCCCTGTCCAATC	60.107	20	228	4	231	TATGGGCTGTGGTGGAGGTA	59.957	20	CACCACCCCCTGCATATCTC	59.891	20	152
bctg00000001:1889045-1889739	1	c	(ACC)7atcaccaccaccactaacaattgtacttactaacc(AACT)8aaccaaccaactaaccaaccaaccaactacccaactaactaacc(AACT)8accc(AACT)8aaccaaccaactaaccaaccaaccaactacccaactaactaacc(AACT)8acccaactaactaactaaccaactaactaactaactaaccaaccaactaaccaaccaactaaccaaccaactaactaaa(TAAC)10	395	150	544	ATAACCACCACCACCACCAC	59.888	20	TGGGTAGTTGGTTGGTTGGT	59.072	20	124	146	269	ATAACCACCACCACCACCAC	59.888	20	TGGGTAGTTGGTTGGTTGGT	59.072	20	236	146	381	CCAGGCAATAACCACCACCA	60.252	20	TGGGTAGTTGGTTGGTTGGT	59.072	20	131	139	269	CCAGGCAATAACCACCACCA	60.252	20	TGGGTAGTTGGTTGGTTGGT	59.072	20	243	139	381	AGGCAATAACCACCACCACC	60.252	20	TGGGTAGTTGGTTGGTTGGT	59.072	20	129
bctg00000001:1893101-1893415	1	p3	(CCT)5	15	150	164	TGTTGAGCCTCAGCCTTCTG	59.964	20	TCGAAAGACTGCATGGCCAT	60.035	20	239	40	278	TGTTGAGCCTCAGCCTTCTG	59.964	20	CGAAAGACTGCATGGCCATG	59.9	20	238	40	277	TGTTGAGCCTCAGCCTTCTG	59.964	20	AAAGCCAAGGCAGCTCTCTT	59.888	20	161	40	200	TGTTGAGCCTCAGCCTTCTG	59.964	20	AAGAAAGCCAAGGCAGCTCT	59.888	20	164	40	203	GGATCTCTCCCTCCTCCTCC	59.886	20	TCGAAAGACTGCATGGCCAT	60.035	20	139
bctg00000001:1897973-1898363	1	c	(AGTT)5ggttagttagttggttagttagttgggtagttagttggg(TAGT)8	91	150	240	CGCCATGCAGAGTTGAGAGA	60.108	20	CTGAACCGCTCATGTACCCA	59.751	20	268	35	302	CGCCATGCAGAGTTGAGAGA	60.108	20	CCGCTCATGTACCCATAGGC	60.321	20	263	35	297	GTTGAGAGACAGATGCCCGT	59.752	20	CTGAACCGCTCATGTACCCA	59.751	20	257	46	302	CGCCATGCAGAGTTGAGAGA	60.108	20	TGCTGAACCGCTCATGTACC	60.391	20	270	35	304	CGCCATGCAGAGTTGAGAGA	60.108	20	CGCTCATGTACCCATAGGCA	59.607	20	262
bctg00000001:1912976-1913355	1	c	(GTTA)8gttggttagtaagtacaattgtta(GTG)8	80	150	229	GCACTGAGGATTCTCTCGCT	59.541	20	ATAACCACCACCACCACCAC	59.888	20	205	29	233	GCACTGAGGATTCTCTCGCT	59.541	20	CACCACCACCACCACTAACA	59.818	20	191	29	219	GGCACTGAGGATTCTCTCGC	60.53	20	ATAACCACCACCACCACCAC	59.888	20	206	28	233	GCACTGAGGATTCTCTCGCT	59.541	20	CCAGGCAATAACCACCACCA	60.252	20	212	29	240	GCACTGAGGATTCTCTCGCT	59.541	20	AGGCAATAACCACCACCACC	60.252	20	210
bctg00000001:1915036-1915347	1	p2	(AC)6	12	150	161	ACCCTCTTGCTTGGCTTTCA	59.814	20	GCATGGCATTGTGTGTGTGT	59.968	20	170	1	170	ACCCTCTTGCTTGGCTTTCA	59.814	20	AGAGGAAGGGGAGCAAAAGC	59.961	20	209	1	209	ACCCTCTTGCTTGGCTTTCA	59.814	20	GGGATGAGCAATGGGAGAGG	59.89	20	224	1	224	ACCCTCTTGCTTGGCTTTCA	59.814	20	ACAGAGGGAGCAAGAGGTGA	60.179	20	247	1	247	GGGTTTGAATCCCTCTGGCT	59.667	20	GCATGGCATTGTGTGTGTGT	59.968	20	139
bctg00000001:2000589-2000900	1	p2	(CA)6	12	150	161	TGTTATGCAGAGCCTCCAGC	60.108	20	TGTGTGTGTGGGTATCTGCC	59.964	20	134	25	158	TGTTATGCAGAGCCTCCAGC	60.108	20	GTGTGTGTGGGTATCTGCCT	59.675	20	133	25	157	CCTCCAGCTCCAGTCCATCT	60.69	20	TGTGTGTGTGGGTATCTGCC	59.964	20	122	37	158	CCAGCTCCAGTCCATCTTCA	59.093	20	TGTGTGTGTGGGTATCTGCC	59.964	20	119	40	158	TGTTATGCAGAGCCTCCAGC	60.108	20	TCTCATGTGTGTGTGTGGGT	59.163	20	141
bctg00000001:2021483-2021806	1	p3	(CAG)8	24	150	173	GCCGAATATTTGGGGCACAC	59.898	20	GTCGTCTTTCTGGGCCGTAA	60.038	20	148	118	265	GCCGAATATTTGGGGCACAC	59.898	20	CTCCCCAGATATCCGCGAAC	60.038	20	170	118	287	AAACTCGGGTTGGAGTGTCC	59.892	20	GTCGTCTTTCTGGGCCGTAA	60.038	20	178	88	265	AAACTCGGGTTGGAGTGTCC	59.892	20	CTCCCCAGATATCCGCGAAC	60.038	20	200	88	287	ACGAGTATGATGGGAAGCGC	60.249	20	GTCGTCTTTCTGGGCCGTAA	60.038	20	219
bctg00000001:2025843-2026154	1	p2	(TC)6	12	150	161	AAACACGCGTCATCAAAGCC	60.04	20	CTGGAGGACTACAGACGCAC	59.829	20	152	99	250	AAACACGCGTCATCAAAGCC	60.04	20	CACTGGAGGACTACAGACGC	59.829	20	154	99	252	AAACACGCGTCATCAAAGCC	60.04	20	GCACTGGAGGACTACAGACG	59.829	20	155	99	253	AAACACGCGTCATCAAAGCC	60.04	20	CGCACTGGAGGACTACAGAC	59.829	20	156	99	254	GATGATCAGGTTGGAGGCCC	60.179	20	AGGTCGTGGATGTGAGGAGA	59.96	20	132
bctg00000001:2027628-2027951	1	p3	(CTC)8	24	150	173	TTCTGTTGGCGCTAACCGAT	60.037	20	AGGAGGAGGAGGAGAGAGGA	59.953	20	107	56	162	TTCTGTTGGCGCTAACCGAT	60.037	20	AGGAGGAGGAGGAGGAGAGA	59.953	20	110	56	165	ATCGTGTTCTGTTGGCGCTA	60.038	20	AGGAGGAGGAGGAGAGAGGA	59.953	20	113	50	162	ATCGTGTTCTGTTGGCGCTA	60.038	20	AGGAGGAGGAGGAGGAGAGA	59.953	20	116	50	165	CATCGGAGGATGGGAGGTTG	59.893	20	AGGAGGAGGAGGAGAGAGGA	59.953	20	158
bctg00000001:2035425-2035805	1	c	(TCC)5tcttctttgtcagcctcctcgcctacgtcgcggatgagcacgtcgccttca(TCC)5	81	150	230	TTCCCGCCCACAAAGACTTT	60.106	20	CTGTGCGGAAAGATGTTGGC	60.11	20	103	38	140	CCCTTTCCTTGCACTTTGCC	59.966	20	CGAGGAGGAGGACCAAAAGG	59.749	20	144	104	247	TTCCCGCCCACAAAGACTTT	60.106	20	GAGGAGGAGGAGGAGGATGG	60.179	20	128	38	165	TTCGAGATGTTCACGTCCCG	60.109	20	GAGGAGGAGGAGGAGGATGG	60.179	20	101	65	165	CCCTTTCCTTGCACTTTGCC	59.966	20	TTCCCAATGTCCTCTGCACG	60.322	20	254
bctg00000001:2060476-2060790	1	p3	(ACG)5	15	150	164	TCTTACACGACGACGACGAC	59.838	20	TGTACGATATCCGCGGTTGG	59.969	20	153	143	295	TCTTACACGACGACGACGAC	59.838	20	AGGAAGACATGCCGTGTACG	60.109	20	167	143	309	TCTTACACGACGACGACGAC	59.838	20	GGAAGACATGCCGTGTACGA	60.109	20	166	143	308	CGCGTTCAATGTCGTCTTCG	60.246	20	TGTACGATATCCGCGGTTGG	59.969	20	125	171	295	TGGAGATCATCATGCAGGCG	60.25	20	TGTACGATATCCGCGGTTGG	59.969	20	242
bctg00000001:2141753-2142067	1	p3	(GTT)5	15	150	164	TTCACATCGTTTTCGCGCTG	60.111	20	ACCCACACCCTTATCCCACT	60.179	20	262	23	284	TTCACATCGTTTTCGCGCTG	60.111	20	CCCGTCAATGGCTATCACCA	59.82	20	168	23	190	TGGTGATAGCCATTGACGGG	59.82	20	ACCCACACCCTTATCCCACT	60.179	20	114	171	284	TTCACATCGTTTTCGCGCTG	60.111	20	GGAGGTCTTCACGCAACAGT	60.25	20	109	23	131	ACTGTTGCGTGAAGACCTCC	60.25	20	ACCCACACCCTTATCCCACT	60.179	20	173
bctg00000001:2142108-2142483	1	c	(GA)11gggtcgctatccgaggggaggtcggcactggcagcagcg(AGC)5	76	150	225	ATGATCGAATGGCGGGGATC	60.036	20	GCCATGCAAAACGATCCCTC	59.899	20	105	27	131	GAGGGATCGTTTTGCATGGC	59.899	20	GGTCGCGCTTCCTTGAATTC	59.903	20	233	112	344	CTGTAAAAGTAGGCGGGCGA	60.109	20	GGTCGCGCTTCCTTGAATTC	59.903	20	254	91	344	GAGGGATCGTTTTGCATGGC	59.899	20	CATTGCTGACAACGTGGTCG	60.111	20	248	112	359	ATGATCGAATGGCGGGGATC	60.036	20	CTGCCATGCAAAACGATCCC	60.179	20	107
bctg00000001:2142515-2142828	1	p2	(AC)7	14	150	163	CGCTTCTCGACATTCGCAAG	59.976	20	GTGTGTGTGTGTGTCGCTTC	59.974	20	104	59	162	GAGTCGACAATCAATGCCGC	59.973	20	GTGTGTGTGTGTGTCGCTTC	59.974	20	121	42	162	CGCTTCTCGACATTCGCAAG	59.976	20	TGGTTTCCTCGGATGGTGTG	59.964	20	231	59	289	GAAGCGACACACACACACAC	59.974	20	TGGTTTCCTCGGATGGTGTG	59.964	20	147	143	289	GAGTCGACAATCAATGCCGC	59.973	20	TGGTTTCCTCGGATGGTGTG	59.964	20	248
bctg00000001:2164389-2164700	1	p2	(TC)6	12	150	161	GCTGTCGCTCCTTCTCTCTC	59.899	20	ACAAGGGGCGTACTGAGTTG	59.965	20	103	137	239	TATCGCTGTCGCTCCTTCTC	59.336	20	ACAAGGGGCGTACTGAGTTG	59.965	20	107	133	239	GCTGTCGCTCCTTCTCTCTC	59.899	20	CTCGCCTGGTGTGGTGAATT	60.606	20	166	137	302	GCTGTCGCTCCTTCTCTCTC	59.899	20	TCGCCTGGTGTGGTGAATTA	59.312	20	165	137	301	GCTGTCGCTCCTTCTCTCTC	59.899	20	TGCTAAACAAGGGGCGTACT	59.312	20	109
bctg00000001:2207272-2207592	1	p3	(GTC)7	21	150	170	CGTCGTTGTCGGTCTAAGCT	60.11	20	TTCTCTCCAAGCACTCGCAG	60.038	20	122	166	287	TCGTCGTTGTCGGTCTAAGC	60.11	20	TTCTCTCCAAGCACTCGCAG	60.038	20	123	165	287	CGTCGTCGTTGTCGGTCTAA	60.111	20	TTCTCTCCAAGCACTCGCAG	60.038	20	125	163	287	CTACGGAAGGATGTCAGCGG	60.249	20	TTCTCTCCAAGCACTCGCAG	60.038	20	259	29	287	CGGCTACGGAAGGATGTCAG	60.249	20	TTCTCTCCAAGCACTCGCAG	60.038	20	262
bctg00000001:2236470-2236799	1	p6	(GCTCCA)5	30	150	179	GACATCCCTCACTTCGACCG	60.179	20	TGGAGCTGGAATTGGAGCTG	60.035	20	125	84	208	CGACATCCCTCACTTCGACC	60.179	20	TGGAGCTGGAATTGGAGCTG	60.035	20	126	83	208	CAACGAAGCAGCCTTGACAG	59.763	20	TGGAGCTGGAATTGGAGCTG	60.035	20	203	6	208	ATCAACCAACGAAGCAGCCT	60.251	20	TGGAGCTGGAATTGGAGCTG	60.035	20	209	0	208	CCCGGTCTTATCGACATCCC	59.683	20	TGGAGCTGGAATTGGAGCTG	60.035	20	137
bctg00000001:2240429-2240743	1	p3	(AGG)5	15	150	164	AAAAAGGAGGGATGCGAGGG	60.034	20	CCTCCGAACGGTCCTCTTTC	60.109	20	155	49	203	AAAAAGGAGGGATGCGAGGG	60.034	20	TCATACCACCACCACCTCCT	59.882	20	129	49	177	AAAAAGGAGGGATGCGAGGG	60.034	20	CCCAGAAAGGCAGGTGTCAA	60.179	20	205	49	253	AAAAAGGAGGGATGCGAGGG	60.034	20	TGAATGCACCCAACGCAATC	59.757	20	182	49	230	AAAAAGGAGGGATGCGAGGG	60.034	20	CGAAGGCCAGGGTGATATGG	60.25	20	225
bctg00000001:2249319-2249632	1	p2	(GA)7	14	150	163	GATGCGAGGGTTGGGGATAG	59.965	20	CAAGATCTCCGTCTCTCGCC	59.97	20	168	62	229	GATGCGAGGGTTGGGGATAG	59.965	20	GTCTCTCGCCTTCTTTGCCT	60.037	20	158	62	219	GATGCGAGGGTTGGGGATAG	59.965	20	CGCAAGCACTCCCTTGTAGA	60.037	20	204	62	265	TCCTGCTGCTTCGAAGATGG	60.108	20	CAAGATCTCCGTCTCTCGCC	59.97	20	105	125	229	GGAGGGCCAATGGGTATCTG	59.889	20	CAAGATCTCCGTCTCTCGCC	59.97	20	203
bctg00000001:2264453-2264774	1	p2	(AC)11	22	150	171	ACACGTGTGGGATTCAACGT	60.179	20	ACGCATCCATGAACGTCTGA	59.754	20	230	82	311	ACACGTGTGGGATTCAACGT	60.179	20	TGGTACGCATCCATGAACGT	59.752	20	234	82	315	ACACGTGTGGGATTCAACGT	60.179	20	AATGACACAAAGCCGAGCCT	60.251	20	160	82	241	ACAAGTTACGGCGCAGATGT	60.32	20	ACGCATCCATGAACGTCTGA	59.754	20	252	60	311	ACAAGTTACGGCGCAGATGT	60.32	20	TGGTACGCATCCATGAACGT	59.752	20	256
bctg00000001:2270181-2270593	1	c	(AGG)5gtgccgcgccgttgcgcgaggatgggagggcgacaccagagctgaagatgcctgggtcgtttgacgtccccgaggaagaggcg(CAT)5	113	150	262	CACCGAGTTGCATAATGGCG	59.972	20	GGCATCTTCAGCTCTGGTGT	60.036	20	102	114	215	CACCGAGTTGCATAATGGCG	59.972	20	AACGACCCAGGCATCTTCAG	60.036	20	111	114	224	TGCCCACCGAGTTGCATAAT	60.035	20	GGCATCTTCAGCTCTGGTGT	60.036	20	106	110	215	TGCCCACCGAGTTGCATAAT	60.035	20	AACGACCCAGGCATCTTCAG	60.036	20	115	110	224	CACCGAGTTGCATAATGGCG	59.972	20	TGATGATGCGCCTCTTCCTC	59.894	20	141
bctg00000001:2270507-2270830	1	p4	(TGTA)6	24	150	173	GTAGACCGTGCTAGTGGCTC	59.899	20	GGGTGAGAGTGTGACTTGGG	59.965	20	144	126	269	TTTGGATGACGGCGTAGACC	60.109	20	GGGTGAGAGTGTGACTTGGG	59.965	20	157	113	269	GTAGACCGTGCTAGTGGCTC	59.899	20	CGTAGGTTCCTGGGGACATG	59.822	20	112	126	237	GTAGACCGTGCTAGTGGCTC	59.899	20	AGGTTCCTGGGGACATGAGT	60.179	20	109	126	234	GTAGACCGTGCTAGTGGCTC	59.899	20	CCTGGGGACATGAGTTAGCC	59.819	20	104
bctg00000001:2271354-2271677	1	p2	(AG)12	24	150	173	CGACTACGGTCAGCCACTAC	59.902	20	TCTCTCTCTCTGCGTCGTCA	60.037	20	151	9	159	ACGCCCGAGACTCTACAGAT	60.107	20	TCTCTCTCTCTGCGTCGTCA	60.037	20	115	45	159	TGACGACGCAGAGAGAGAGA	60.037	20	GAGACACCTGCCCAAACAGA	59.891	20	176	140	315	TGACGACGCAGAGAGAGAGA	60.037	20	AGACACCTGCCCAAACAGAG	59.891	20	175	140	314	CGACTACGGTCAGCCACTAC	59.902	20	CTCTCTCTCTGCGTCGTCAC	59.904	20	150
bctg00000001:2495775-2496089	1	p3	(GAC)5	15	150	164	CACAAAAGCAACGCGAGACA	59.973	20	CGCGGGAGAATGCAACAATT	59.829	20	227	55	281	CACAAAAGCAACGCGAGACA	59.973	20	AACGCCTCGGATAGCTTGTC	60.179	20	153	55	207	CACAAAAGCAACGCGAGACA	59.973	20	GAACGCCTCGGATAGCTTGT	60.179	20	154	55	208	CCAGTACCGCAACGAGATCA	59.827	20	CGCGGGAGAATGCAACAATT	59.829	20	245	37	281	CACAAAAGCAACGCGAGACA	59.973	20	GCCTCGGATAGCTTGTCGAG	60.318	20	150
bctg00000001:2496346-2496663	1	p3	(GGC)6	18	150	167	GCCCAATCATCCGACCTCAA	60.107	20	GACACACAGGACTTGCAGGA	59.893	20	211	77	287	GCCCAATCATCCGACCTCAA	60.107	20	ACACACAGGACTTGCAGGAG	59.893	20	210	77	286	GCCCAATCATCCGACCTCAA	60.107	20	TCGACACACAGGACTTGCAG	60.249	20	213	77	289	GCCCAATCATCCGACCTCAA	60.107	20	CTCGACACACAGGACTTGCA	60.249	20	214	77	290	TCATACGACTTCTGCCTCGC	59.899	20	AGAGCGTTCGCACTTGTCAT	60.32	20	264
bctg00000001:2545879-2546194	1	p2	(AG)8	16	150	165	GCATTGTGTTGGGCCAAGAG	60.038	20	ACCAGAACCTTCCTTGTGCC	60.179	20	111	133	243	GCATTGTGTTGGGCCAAGAG	60.038	20	CCAGAACCTTCCTTGTGCCA	60.179	20	110	133	242	TGGCAAGTGCATTGTGTTGG	59.896	20	ACCAGAACCTTCCTTGTGCC	60.179	20	119	125	243	TGGCAAGTGCATTGTGTTGG	59.896	20	CCAGAACCTTCCTTGTGCCA	60.179	20	118	125	242	TTGACCATGCTCACTGTGGG	60.251	20	ACCAGAACCTTCCTTGTGCC	60.179	20	146
bctg00000001:2589333-2589650	1	p3	(TCG)6	18	150	167	GAGGAACGTGGAGGGTCTTG	60.037	20	TAGAAACGCAACGACGACGA	60.041	20	160	18	177	GAGGAACGTGGAGGGTCTTG	60.037	20	GCTAGAAACGCAACGACGAC	59.909	20	162	18	179	GAGGAACGTGGAGGGTCTTG	60.037	20	GTCGCTAGAAACGCAACGAC	59.909	20	165	18	182	GAGGAACGTGGAGGGTCTTG	60.037	20	CAGACGACGATGAGGATGCA	59.899	20	267	18	284	GAGGAACGTGGAGGGTCTTG	60.037	20	ACGACGATGAGGATGCAGTC	59.899	20	264
bctg00000001:2634041-2634354	1	p2	(AT)7	14	150	163	ACGATCCGGCGCTATGAAAT	59.966	20	GCAGGTCCACCATGTGTACA	59.964	20	182	108	289	GCGCGATGTATGCTAGAGGT	60.039	20	GCAGGTCCACCATGTGTACA	59.964	20	237	53	289	ACGATCCGGCGCTATGAAAT	59.966	20	TTGCGAACATCCCATTTGCG	60.109	20	148	108	255	CTAGAGGTTGTGGCCCCATG	60.107	20	GCAGGTCCACCATGTGTACA	59.964	20	225	65	289	GGCGCTATGAAATCGGCATG	60.11	20	GCAGGTCCACCATGTGTACA	59.964	20	175
bctg00000001:2724242-2724553	1	p2	(AG)6	12	150	161	ACATTGTGGCCAGAGTCCAG	59.963	20	CTTCTCACCGTTCCAGACCC	60.037	20	154	39	192	ACATTGTGGCCAGAGTCCAG	59.963	20	CCTTCTCACCGTTCCAGACC	60.037	20	155	39	193	ACATTGTGGCCAGAGTCCAG	59.963	20	GGACCTTCTCACCGTTCCAG	60.037	20	158	39	196	ACATTGTGGCCAGAGTCCAG	59.963	20	CTGGACCTTCTCACCGTTCC	60.037	20	160	39	198	ACATTGTGGCCAGAGTCCAG	59.963	20	CCTGGACCTTCTCACCGTTC	60.037	20	161
bctg00000001:2724767-2725084	1	p3	(TCC)6	18	150	167	CAGCAAACTTCTCAACGCCC	60.04	20	CTACGGTGACTACGTCGACG	59.976	20	245	19	263	CAGCAAACTTCTCAACGCCC	60.04	20	TCGACGTGAGGGTTGTCAAG	59.968	20	231	19	249	CAGCAAACTTCTCAACGCCC	60.04	20	GGTTGTCAAGGGGGATGGAG	60.034	20	221	19	239	CAGCAAACTTCTCAACGCCC	60.04	20	GAGGGTTGTCAAGGGGGATG	60.034	20	224	19	242	CTCTCCAGGTCCTCCTCCTC	60.106	20	CTACGGTGACTACGTCGACG	59.976	20	124
bctg00000001:2747643-2747960	1	p3	(GAT)6	18	150	167	TCAGCCGGACTCTGTGGATA	60.034	20	TCTCTCGGCAATGTCCAACC	60.036	20	273	37	309	TATCAGCCGGACTCTGTGGA	60.034	20	TCTCTCGGCAATGTCCAACC	60.036	20	275	35	309	ATCGAAGCTGCTATGGAGGC	59.965	20	TCTCTCGGCAATGTCCAACC	60.036	20	215	95	309	TCAGCCGGACTCTGTGGATA	60.034	20	CCCGGCTTGACTTTTGAAGC	60.039	20	211	37	247	TCAGCCGGACTCTGTGGATA	60.034	20	GCCCGGCTTGACTTTTGAAG	60.039	20	212
bctg00000001:2898677-2898988	1	p2	(AT)6	12	150	161	AATTGTCACGGGGCCTCAAT	59.96	20	ACCTCGGTTGAGCAATAGGC	60.108	20	204	31	234	AATTGTCACGGGGCCTCAAT	59.96	20	CATGCCTGACTGAGAAGCGA	60.108	20	105	31	135	AATTGTCACGGGGCCTCAAT	59.96	20	TCATGCCTGACTGAGAAGCG	60.108	20	106	31	136	AATTGTCACGGGGCCTCAAT	59.96	20	CCTACTGCACCTCGGTTGAG	60.109	20	212	31	242	CGCTTCTCAGTCAGGCATGA	60.108	20	ACCTCGGTTGAGCAATAGGC	60.108	20	118
bctg00000001:2900256-2900567	1	p2	(GC)6	12	150	161	GAAAGGACCAGCAAGGACGA	59.965	20	CCCACAACTTTGCCCATTGG	59.965	20	114	12	125	AGAAAGGACCAGCAAGGACG	59.965	20	CCCACAACTTTGCCCATTGG	59.965	20	115	11	125	GAAAGGACCAGCAAGGACGA	59.965	20	ATGTGACATCGGTGCCTTGT	59.963	20	188	12	199	AGAAAGGACCAGCAAGGACG	59.965	20	ATGTGACATCGGTGCCTTGT	59.963	20	189	11	199	GAAAGGACCAGCAAGGACGA	59.965	20	CGCAGCTGCCTGTTATCCTA	59.895	20	140
bctg00000001:2902979-2903290	1	p2	(AG)6	12	150	161	GTATATGAGGGGTGTGGCGG	59.965	20	ACTGACATTGCACCAGAGCT	59.601	20	170	47	216	TATATGAGGGGTGTGGCGGA	60.105	20	ACTGACATTGCACCAGAGCT	59.601	20	169	48	216	TGAGGATGATGTCTGCAGGC	59.82	20	ACTGACATTGCACCAGAGCT	59.601	20	119	98	216	GTATATGAGGGGTGTGGCGG	59.965	20	GACTGACATTGCACCAGAGC	59.199	20	171	47	217	GAGGATGATGTCTGCAGGCT	59.531	20	ACTGACATTGCACCAGAGCT	59.601	20	118
bctg00000001:2909653-2909976	1	p1	(G)24	24	150	173	GGTCACAGTGCAGCAAACAG	59.97	20	TCATTTCCCAGGCCAGTGAC	59.962	20	104	34	137	GGTCACAGTGCAGCAAACAG	59.97	20	CATTGCACCCCCTTGAATGC	60.108	20	275	34	308	GGTCACAGTGCAGCAAACAG	59.97	20	GCATTGCACCCCCTTGAATG	60.108	20	276	34	309	GGTCACAGTGCAGCAAACAG	59.97	20	TTTTGCATTGCACCCCCTTG	59.892	20	280	34	313	CAAACAGAGGTGTTGCTGGC	59.969	20	CATTGCACCCCCTTGAATGC	60.108	20	262
bctg00000001:2917294-2917605	1	p2	(GA)6	12	150	161	GTGGAGACTTGCCAGTGCTA	59.678	20	TGCTTGACTGACATCGCACT	59.966	20	155	68	222	GTGGAGACTTGCCAGTGCTA	59.678	20	GTGCTTGACTGACATCGCAC	59.835	20	156	68	223	GTGGAGACTTGCCAGTGCTA	59.678	20	TGACTGACATCGCACTGGAG	59.755	20	151	68	218	GTGGAGACTTGCCAGTGCTA	59.678	20	CGCACTGGAGCAAAAGCAAA	60.249	20	141	68	208	GTGGAGACTTGCCAGTGCTA	59.678	20	TGTGCTTGACTGACATCGCA	60.25	20	157
bctg00000001:2946094-2946405	1	p2	(AT)6	12	150	161	AACCCCCTGGCTATGAGGAT	60.029	20	CAACTGGACCTGACCCAACA	59.817	20	140	166	305	CTTTGACCCCCAGACTCTGC	60.322	20	ATCCTCATAGCCAGGGGGTT	60.029	20	115	71	185	GCTTTGACCCCCAGACTCTG	60.322	20	ATCCTCATAGCCAGGGGGTT	60.029	20	116	70	185	CTTTGACCCCCAGACTCTGC	60.322	20	CAACTGGACCTGACCCAACA	59.817	20	235	71	305	GCTTTGACCCCCAGACTCTG	60.322	20	CAACTGGACCTGACCCAACA	59.817	20	236
bctg00000001:2987935-2988249	1	p3	(CGT)5	15	150	164	GACGGTGGGCGGAGAATAAT	59.894	20	GAGGAGAAGGACTGGAGGGA	59.663	20	223	11	233	GACGGTGGGCGGAGAATAAT	59.894	20	AGGAGAAGGACTGGAGGGAG	59.662	20	222	11	232	GACGGTGGGCGGAGAATAAT	59.894	20	CGAGAGTAACCGGCTTTGCT	60.39	20	270	11	280	AGAGTGAAGGACTAGCGGGA	59.668	20	GAGGAGAAGGACTGGAGGGA	59.663	20	151	83	233	AGAGTGAAGGACTAGCGGGA	59.668	20	AGGAGAAGGACTGGAGGGAG	59.662	20	150
bctg00000001:3105876-3106196	1	p3	(CAG)7	21	150	170	ACGCAGTTCACATGACTCGT	59.968	20	TTCCGCTTCCGCTTCTTCTT	59.965	20	232	29	260	ACGCAGTTCACATGACTCGT	59.968	20	GGCTTGCTTCTACTCGTGGT	60.037	20	198	29	226	CTGCACGCAGTTCACATGAC	60.111	20	TTCCGCTTCCGCTTCTTCTT	59.965	20	236	25	260	CTGCACGCAGTTCACATGAC	60.111	20	GGCTTGCTTCTACTCGTGGT	60.037	20	202	25	226	GCACGCAGTTCACATGACTC	59.835	20	TTCCGCTTCCGCTTCTTCTT	59.965	20	234
bctg00000001:3140979-3141293	1	p3	(GAC)5	15	150	164	CCTGCTGGTAATCAGTCCGG	60.179	20	GTCGTCGTCTCTTCCACTGG	60.11	20	122	36	157	CCCTGCTGGTAATCAGTCCG	60.179	20	GTCGTCGTCTCTTCCACTGG	60.11	20	123	35	157	GGTAATCAGTCCGGTCAGCC	60.179	20	GTCGTCGTCTCTTCCACTGG	60.11	20	116	42	157	CCCCTGCTGGTAATCAGTCC	59.819	20	GTCGTCGTCTCTTCCACTGG	60.11	20	124	34	157	CCTGCTGGTAATCAGTCCGG	60.179	20	GTCTCTTCCACTGGCGTCAG	60.389	20	116
bctg00000001:3152666-3153013	1	p6	(TATTCT)8	48	150	197	GCATCTCCCGGTCAATGACA	60.108	20	TATGCCGTGCTTGAACGACT	60.038	20	210	33	242	GCATCTCCCGGTCAATGACA	60.108	20	ACTATGCCGTGCTTGAACGA	60.038	20	212	33	244	CCGGTCAATGACATACGCCT	60.179	20	TATGCCGTGCTTGAACGACT	60.038	20	203	40	242	CCGGTCAATGACATACGCCT	60.179	20	ACTATGCCGTGCTTGAACGA	60.038	20	205	40	244	TCCCGGTCAATGACATACGC	60.179	20	TATGCCGTGCTTGAACGACT	60.038	20	205
bctg00000001:3164013-3164332	1	p4	(CCTG)5	20	150	169	ATGTCCTGGGTGAGCAATGG	60.034	20	CAGGCAGGTGGACATAGCAA	60.035	20	120	17	136	ATGTCCTGGGTGAGCAATGG	60.034	20	ACATGCACCAGCTACCACTC	60.036	20	180	17	196	ATGTCCTGGGTGAGCAATGG	60.034	20	TGCACCAGCTACCACTCATG	60.036	20	177	17	193	ATGTCCTGGGTGAGCAATGG	60.034	20	CATGCACCAGCTACCACTCA	60.036	20	179	17	195	ATGTCCTGGGTGAGCAATGG	60.034	20	CATGTGCCCAAATGCTGCTT	60.037	20	246
bctg00000001:3168311-3168625	1	p3	(TTG)5	15	150	164	CCCGGCTCTTGTTGTTGTTG	59.969	20	GAGACGTGCCTGAAGAGACC	60.109	20	121	141	261	CCCGGCTCTTGTTGTTGTTG	59.969	20	TTGACCTGCTTGGAAGACCC	59.89	20	159	141	299	CTCCGCCCATCATACAGGTC	59.966	20	TTGACCTGCTTGGAAGACCC	59.89	20	115	185	299	CCCGGCTCTTGTTGTTGTTG	59.969	20	TGCTTTGAGACGTGCCTGAA	60.179	20	127	141	267	CCCGGCTCTTGTTGTTGTTG	59.969	20	TTGCTTTGAGACGTGCCTGA	60.179	20	128
bctg00000001:3241292-3241612	1	p3	(CAG)7	21	150	170	ACGTCCGTCCCTTCTTTTCC	59.966	20	TGTTGAGTCATGAGGGTGGC	59.963	20	192	94	285	ACGTCCGTCCCTTCTTTTCC	59.966	20	CATGGCAGCATTGTTTGGCT	60.037	20	127	94	220	TCCAGGCGTCAAATCAGACC	60.036	20	TGTTGAGTCATGAGGGTGGC	59.963	20	216	70	285	TCCAGGCGTCAAATCAGACC	60.036	20	CATGGCAGCATTGTTTGGCT	60.037	20	151	70	220	ACGTCCGTCCCTTCTTTTCC	59.966	20	AGGATCTCCTGTTGCATGGC	60.107	20	141
bctg00000001:3270346-3270677	1	p1	(T)32	32	150	181	ATGGACGGGGAGTACGTGTA	60.034	20	TAGCGCCGGTCAAATGAACT	60.037	20	102	106	207	ATGGACGGGGAGTACGTGTA	60.034	20	ATCGCGGACCACTCATGTAC	59.898	20	141	106	246	ATGGACGGGGAGTACGTGTA	60.034	20	CCAAATATGTCCCTCGCGGA	59.894	20	185	106	290	AGTTCATTTGACCGGCGCTA	60.037	20	CCAAATATGTCCCTCGCGGA	59.894	20	103	188	290	GGTACTTACGCAGAACCGCT	60.109	20	ATCGCGGACCACTCATGTAC	59.898	20	119
bctg00000001:3275987-3276312	1	p1	(A)26	26	150	175	GTCGGTGTTGCTGAGGAAGA	59.966	20	TTATCTCTACCCCGGCCACA	60.032	20	233	41	273	GAGTCGGTGTTGCTGAGGAA	59.966	20	TTATCTCTACCCCGGCCACA	60.032	20	235	39	273	AGTCGGTGTTGCTGAGGAAG	59.966	20	TTATCTCTACCCCGGCCACA	60.032	20	234	40	273	GGTGTTGCTGAGGAAGAGCT	59.964	20	TTATCTCTACCCCGGCCACA	60.032	20	230	44	273	AGGAACTGTACGCAGAACCG	60.039	20	TTATCTCTACCCCGGCCACA	60.032	20	175
bctg00000001:3283545-3283859	1	p3	(GAG)5	15	150	164	GTGGTGGACAGTTGAGGAGG	59.965	20	CCAACGGCGGATCATCTGTA	59.896	20	160	136	295	GTGGTGGACAGTTGAGGAGG	59.965	20	ATCTGTACGTTCCTGTGGCG	60.109	20	147	136	282	GTTGAGGAGGAGGAGGAGGT	59.958	20	CCAACGGCGGATCATCTGTA	59.896	20	150	146	295	GTTGAGGAGGAGGAGGAGGT	59.958	20	ATCTGTACGTTCCTGTGGCG	60.109	20	137	146	282	TGGTGGACAGTTGAGGAGGA	60.105	20	CCAACGGCGGATCATCTGTA	59.896	20	159
bctg00000001:3283810-3284123	1	p2	(GT)7	14	150	163	ATGCAGAATCGCGAACATGC	59.971	20	CCATGTTTGATGCGTAGGCG	59.972	20	103	207	309	TACAGATGATCCGCCGTTGG	59.896	20	GCATGTTCGCGATTCTGCAT	59.971	20	216	11	226	GCAGAATCGCGAACATGCAA	60.179	20	CCATGTTTGATGCGTAGGCG	59.972	20	101	209	309	TACAGATGATCCGCCGTTGG	59.896	20	ATGTCTGTTGCATGTTCGCG	59.833	20	225	11	235	AACAGCCAGCGGTCTCTAAG	59.752	20	CCATGTTTGATGCGTAGGCG	59.972	20	208
bctg00000001:3307253-3307570	1	p3	(GCA)6	18	150	167	GGCAAACCAAGCACAGTTGT	59.824	20	TCAAGTCCTGTGTCGTCTGC	59.968	20	254	17	270	CAGCAGCAGCAACAACAACA	60.179	20	TCAAGTCCTGTGTCGTCTGC	59.968	20	115	156	270	GGCAAACCAAGCACAGTTGT	59.824	20	TGTTGTTGTTGCTGCTGCTG	60.179	20	159	17	175	GGCAAACCAAGCACAGTTGT	59.824	20	TATGCGGCATCATGTGTGGA	59.82	20	185	17	201	CAGCAGCAGCAACAACAACA	60.179	20	TACTCTCTATGCCCGCCCAT	60.179	20	146
bctg00000001:3338988-3339302	1	p3	(GAT)5	15	150	164	TGCCGTACCCGATAATGCTC	59.967	20	ACGTGACCAAGTATGCAGCA	59.965	20	183	58	240	CTGCCGTACCCGATAATGCT	59.966	20	ACGTGACCAAGTATGCAGCA	59.965	20	184	57	240	CGTACCCGATAATGCTCGCT	60.039	20	ACGTGACCAAGTATGCAGCA	59.965	20	180	61	240	GCTCGCGATGTTCAAGAACC	59.905	20	ACGTGACCAAGTATGCAGCA	59.965	20	113	128	240	TGCCGTACCCGATAATGCTC	59.967	20	TTCGTCTGTCGCTGGTTGAA	59.897	20	252
bctg00000001:3373670-3373990	1	p3	(ATT)7	21	150	170	TCTAACCCAGAGACGTCGGT	59.963	20	TGCTTGACCTGAGTTCGTCC	59.966	20	192	128	319	TCGGGGAGACGACAGAGTAG	60.108	20	TGCTTGACCTGAGTTCGTCC	59.966	20	262	58	319	CTCGGGGAGACGACAGAGTA	60.108	20	TGCTTGACCTGAGTTCGTCC	59.966	20	263	57	319	CTAACCCAGAGACGTCGGTG	59.829	20	TGCTTGACCTGAGTTCGTCC	59.966	20	191	129	319	TCTAACCCAGAGACGTCGGT	59.963	20	TCTCGCTTTCGGCTCATGAG	60.179	20	140
bctg00000001:3383136-3383455	1	p4	(GTGA)5	20	150	169	ATTCGCGTTCGGGTTTCTCT	60.038	20	TCAAGAACCTCGTCCTGTGC	59.966	20	114	84	197	CATGGTAGCATTCGCGTTCG	60.043	20	TCAAGAACCTCGTCCTGTGC	59.966	20	123	75	197	CATTCGCGTTCGGGTTTCTC	59.905	20	TCAAGAACCTCGTCCTGTGC	59.966	20	115	83	197	TCGCGTTCGGGTTTCTCTAC	60.11	20	TCAAGAACCTCGTCCTGTGC	59.966	20	112	86	197	CGTTCGGGTTTCTCTACGGT	59.758	20	TCAAGAACCTCGTCCTGTGC	59.966	20	109
bctg00000001:3398679-3398993	1	p3	(TAA)5	15	150	164	CAGTCAAAGCAAGCCGGAAC	60.04	20	TAGCAGGGAAAACGGATGGC	60.394	20	184	59	242	TGCTCATGCTCATGGGGATC	59.89	20	TAGCAGGGAAAACGGATGGC	60.394	20	229	14	242	CTCCTCGCTTATGTCAGCCC	60.25	20	TAGCAGGGAAAACGGATGGC	60.394	20	156	87	242	CTGCCACAGTCAAAGCAAGC	60.318	20	TAGCAGGGAAAACGGATGGC	60.394	20	190	53	242	GTTGCTCATGCTCATGGGGA	60.395	20	TAGCAGGGAAAACGGATGGC	60.394	20	231
bctg00000001:3413408-3413722	1	p3	(GGA)5	15	150	164	GAGGAGTTGGGGAAGTGGTG	59.963	20	ATCCTCCTCCTCCTCCACAC	60.032	20	162	3	164	GAGGAGTTGGGGAAGTGGTG	59.963	20	CATCCTCCTCCTCCTCCACA	60.032	20	163	3	165	GAGGAGTTGGGGAAGTGGTG	59.963	20	CTCTGCATCCTCCTCCTCCT	60.106	20	168	3	170	GAGGAGTTGGGGAAGTGGTG	59.963	20	TCTGCATCCTCCTCCTCCTC	60.106	20	167	3	169	GAGGAGTTGGGGAAGTGGTG	59.963	20	CATCTCCTCCACCTCCTCGA	60.106	20	138
bctg00000001:3449475-3449794	1	p1	(A)20	20	150	169	ACCAGAGTGCTACCCAATGC	60.035	20	AATGTCTGCCACCCAGCAAT	60.252	20	169	88	256	CCAGAGTGCTACCCAATGCA	60.035	20	AATGTCTGCCACCCAGCAAT	60.252	20	168	89	256	ACCAGAGTGCTACCCAATGC	60.035	20	TGTCTGTCCAGGTTTGTCCC	59.528	20	103	88	190	CCAGAGTGCTACCCAATGCA	60.035	20	TGTCTGTCCAGGTTTGTCCC	59.528	20	102	89	190	ACCAGAGTGCTACCCAATGC	60.035	20	GTCTGTCCAGGTTTGTCCCT	59.234	20	102
bctg00000001:3460690-3461016	1	p3	(ATA)9	27	150	176	TGTTCTCAGCCAGACATCCG	59.753	20	TCGCAGCGCTATGTAGTTGT	59.827	20	110	184	293	TGTTCTCAGCCAGACATCCG	59.753	20	CCTTCGCAGCGCTATGTAGT	60.249	20	113	184	296	GTTCTCAGCCAGACATCCGA	59.467	20	TCGCAGCGCTATGTAGTTGT	59.827	20	109	185	293	GTTCTCAGCCAGACATCCGA	59.467	20	CCTTCGCAGCGCTATGTAGT	60.249	20	112	185	296	TGTTCTCAGCCAGACATCCG	59.753	20	GTATCAACACCCTTCGCAGC	59.273	20	123
bctg00000001:3466879-3467193	1	p3	(CCA)5	15	150	164	ATACTTCTCTCCACCGGCCT	60.032	20	ATCCTGGAACTAGCTCGGGT	60.032	20	167	88	254	CCTGACACTAGGAGGTCGGA	60.034	20	ATCCTGGAACTAGCTCGGGT	60.032	20	211	44	254	CCACCACCACCATCCTTCTC	60.035	20	ATCCTGGAACTAGCTCGGGT	60.032	20	103	152	254	TCGTCGTAGCCCTGACACTA	60.036	20	ATCCTGGAACTAGCTCGGGT	60.032	20	221	34	254	CCTGACACTAGGAGGTCGGA	60.034	20	GAGAAGGATGGTGGTGGTGG	60.035	20	128
bctg00000001:3485448-3485762	1	p3	(TCG)5	15	150	164	GAGTGCACATACCACGGTCA	60.038	20	CATGTCTCCAGGGGCAAACT	59.961	20	139	54	192	GAGTGCACATACCACGGTCA	60.038	20	GCAGCCGAGTCTACACATGT	60.109	20	154	54	207	GAGTGCACATACCACGGTCA	60.038	20	CTACACATGTCTCCAGGGGC	59.821	20	144	54	197	GAGTGCACATACCACGGTCA	60.038	20	AACTCAGCAGAGACGACGAC	59.761	20	123	54	176	GAGTGCACATACCACGGTCA	60.038	20	CACATGTCTCCAGGGGCAAA	60.251	20	141
bctg00000001:3544403-3544723	1	p3	(AGC)7	21	150	170	CGATGCCCGTTTGTCCAAAG	60.11	20	TTCCCCCTGTAGCCTCGTAA	59.958	20	193	100	292	CGATGCCCGTTTGTCCAAAG	60.11	20	CTGCTTTCCGCTGCTAGACT	60.108	20	141	100	240	CGATGCCCGTTTGTCCAAAG	60.11	20	TTTGACCCTTCTGTCCCTGC	59.89	20	157	100	256	TGGACGCACTCGAAAAAGGT	60.179	20	TTCCCCCTGTAGCCTCGTAA	59.958	20	279	14	292	GTGGACGCACTCGAAAAAGG	59.765	20	TTCCCCCTGTAGCCTCGTAA	59.958	20	280
bctg00000001:3576353-3576698	1	p1	(T)46	46	150	195	CCAGGGCTTCCATGATTGGT	60.033	20	TAGCGCCGGTCAAATGAACT	60.037	20	213	9	221	AGTTCATTTGACCGGCGCTA	60.037	20	TTCCCCAAACATGTCCCTCG	59.962	20	107	202	308	CCAGGGCTTCCATGATTGGT	60.033	20	ATCGCGGACCACTCATGTAC	59.898	20	252	9	260	CACTCTCGCATCACGGACTT	60.109	20	TAGCGCCGGTCAAATGAACT	60.037	20	153	69	221	CACTCTCGCATCACGGACTT	60.109	20	TTCCCCAAACATGTCCCTCG	59.962	20	240
bctg00000001:3579021-3579335	1	p3	(ATT)5	15	150	164	TCGGAATGAGGTAGACCGGT	60.034	20	TTGTGCACCCACGTTACGTA	59.896	20	240	38	277	AGACCGGTTGCCCAAGTATG	60.035	20	TTGTGCACCCACGTTACGTA	59.896	20	228	50	277	GACCGGTTGCCCAAGTATGA	60.036	20	TTGTGCACCCACGTTACGTA	59.896	20	227	51	277	TACAGGCGAGACGGTGTTTC	60.039	20	TTGTGCACCCACGTTACGTA	59.896	20	264	14	277	TCGGAATGAGGTAGACCGGT	60.034	20	TATCGTCCCGTCTTGTGCAC	60.109	20	252
bctg00000001:3582540-3582859	1	p4	(TTTA)5	20	150	169	TACCTGCAAGTCACGACACC	59.967	20	TTCCCCAAACATGTCCCTCG	59.962	20	240	22	261	GGTACCTGCAAGTCACGACA	59.967	20	TTCCCCAAACATGTCCCTCG	59.962	20	242	20	261	TCACGGTACCTGCAAGTCAC	59.967	20	TTCCCCAAACATGTCCCTCG	59.962	20	246	16	261	TCGACCCTCTCGTCCAGATT	60.034	20	TTCCCCAAACATGTCCCTCG	59.962	20	132	130	261	TTCGACCCTCTCGTCCAGAT	60.034	20	TTCCCCAAACATGTCCCTCG	59.962	20	133
bctg00000001:3609022-3609336	1	p3	(TCG)5	15	150	164	GTCGCCTTCAGTCGCATAGA	59.899	20	TAGCGTACGTGCTGTCACTG	60.11	20	173	127	299	GTCGCCTTCAGTCGCATAGA	59.899	20	TCTAGCGTACGTGCTGTCAC	59.833	20	175	127	301	GTCGCCTTCAGTCGCATAGA	59.899	20	CTAGCGTACGTGCTGTCACT	59.832	20	174	127	300	GAGGATGGTCGCCTTCAGTC	60.179	20	TAGCGTACGTGCTGTCACTG	60.11	20	180	120	299	CGACGGTCTCTGTCCATTCC	60.179	20	TAGCGTACGTGCTGTCACTG	60.11	20	223
bctg00000001:3627834-3628154	1	p1	(G)21	21	150	170	CAGCGCATACAGCCACAATC	59.971	20	CCAGCCCGATGTAAGTTGGT	60.035	20	100	174	273	CAGCGCATACAGCCACAATC	59.971	20	ACCAGCCCGATGTAAGTTGG	60.035	20	101	174	274	TCGAATAGCGAGCGATGGAC	60.04	20	GATTGTGGCTGTATGCGCTG	59.971	20	128	66	193	TCGAATAGCGAGCGATGGAC	60.04	20	CCAGCCCGATGTAAGTTGGT	60.035	20	208	66	273	TCGAATAGCGAGCGATGGAC	60.04	20	ACCAGCCCGATGTAAGTTGG	60.035	20	209
bctg00000001:3668035-3668358	1	p2	(AT)12	24	150	173	GCTGAGGTAAGCTCCGACTC	59.898	20	GACTGTACACACCGGGTCTG	60.039	20	114	116	229	CCCAGGTCAGTTTAGCGGAG	60.108	20	GACTGTACACACCGGGTCTG	60.039	20	189	41	229	CGGAGCCCAGGTCAGTTTAG	60.108	20	GACTGTACACACCGGGTCTG	60.039	20	194	36	229	GCTGAGGTAAGCTCCGACTC	59.898	20	ATCTAGCGAGCAGAACGGTG	59.899	20	165	116	280	GCTGAGGTAAGCTCCGACTC	59.898	20	CATCTAGCGAGCAGAACGGT	59.899	20	166
bctg00000001:3713451-3713765	1	p3	(GAC)5	15	150	164	CCTCCCCAGTACGATGAGGA	60.106	20	TCATCATCGTCGTCGTCGTC	59.974	20	131	41	171	CCTCCCCAGTACGATGAGGA	60.106	20	TCGTCGTCGTCGTCTTGTTT	59.972	20	122	41	162	GACGACGACGACGATGATGA	59.974	20	CACATGCAACTACAACGGGC	60.11	20	134	152	285	TTGCTCAATGTGCAGGGACT	59.889	20	TCATCATCGTCGTCGTCGTC	59.974	20	159	13	171	AAACAAGACGACGACGACGA	59.972	20	CACATGCAACTACAACGGGC	60.11	20	143
bctg00000001:3774220-3774543	1	p4	(TAAA)6	24	150	173	TCCCCCAAACATGTCCCTTG	59.886	20	CGCAATTACGAGCCGTTGTT	59.835	20	137	56	192	TCCCCCAAACATGTCCCTTG	59.886	20	CTGCCGAGATGGGTCTTGAG	60.179	20	236	56	291	TGCGGACGGGGAGTATATGA	60.179	20	CGCAATTACGAGCCGTTGTT	59.835	20	119	74	192	AACAACGGCTCGTAATTGCG	59.835	20	CTGCCGAGATGGGTCTTGAG	60.179	20	119	173	291	TGCGGACGGGGAGTATATGA	60.179	20	CTGCCGAGATGGGTCTTGAG	60.179	20	218
bctg00000001:3808539-3808850	1	p2	(AT)6	12	150	161	AAGACAGACAAGCGCGAGAA	59.968	20	TTTCTCGAATGTCAGCGGCT	60.037	20	113	9	121	AAGACAGACAAGCGCGAGAA	59.968	20	GCGCACCTTTCTCGAATGTC	59.905	20	120	9	128	AAGACAGACAAGCGCGAGAA	59.968	20	AGATGATGGAAAGCGCACCT	59.746	20	132	9	140	AGCCGCTGACATTCGAGAAA	60.037	20	CTATACCTCTGCTCGGTGCC	59.684	20	204	102	305	AAGACAGACAAGCGCGAGAA	59.968	20	AGCGCACCTTTCTCGAATGT	60.321	20	121
bctg00000001:3836245-3836579	1	p1	(A)35	35	150	184	CTTGTGGATGGGGAGTGCAT	60.034	20	GTAGGGTAAGGTAGGGGCCA	60.031	20	220	72	291	CTTGTGGATGGGGAGTGCAT	60.034	20	GGGGTAGGGTAAGGTAGGGG	60.105	20	223	72	294	CTTGTGGATGGGGAGTGCAT	60.034	20	GGTGCAAGGTCAAGAAGGGA	59.89	20	141	72	212	CTTGTGGATGGGGAGTGCAT	60.034	20	GGGGATGCCTTGACCATAGG	59.889	20	261	72	332	CTTGTGGATGGGGAGTGCAT	60.034	20	TGGTGCAAGGTCAAGAAGGG	60.179	20	142
bctg00000001:3844717-3845028	1	p2	(CT)6	12	150	161	AGTGCACATCAAGTTAGCCCA	59.926	21	CCAAGACCTGGGGTGGATAG	59.16	20	111	176	286	GACTGATGTCACACCAGAGCT	59.725	21	CCAAGACCTGGGGTGGATAG	59.16	20	195	92	286	ACTGATGTCACACCAGAGCT	58.654	20	CCAAGACCTGGGGTGGATAG	59.16	20	194	93	286	GCACATCAAGTTAGCCCATGG	59.593	21	CCAAGACCTGGGGTGGATAG	59.16	20	108	179	286	TGTCACACCAGAGCTAAAGCA	59.584	21	CCAAGACCTGGGGTGGATAG	59.16	20	189
bctg00000001:3850998-3851309	1	p2	(CT)6	12	150	161	GACTGATGTCACACTGGAGCT	59.725	21	AGGCTAACTCAATGCGCACT	60.036	20	104	92	195	GACTGATGTCACACTGGAGCT	59.725	21	CAGGCTAACTCAATGCGCAC	59.902	20	105	92	196	ACTGATGTCACACTGGAGCT	58.654	20	AGGCTAACTCAATGCGCACT	60.036	20	103	93	195	ACTGATGTCACACTGGAGCT	58.654	20	CAGGCTAACTCAATGCGCAC	59.902	20	104	93	196	GACTGATGTCACACTGGAGCT	59.725	21	GGAGACTCGCTGGCACTAAG	60.179	20	153
bctg00000001:3874784-3875103	1	p1	(C)20	20	150	169	GTGCATCCTCTCTTCACCCC	60.107	20	GGCCACGCGAGGACTATAAA	59.896	20	183	107	289	GTGCATCCTCTCTTCACCCC	60.107	20	AAAGACTCGCAACGGAGTGT	59.896	20	127	107	233	TGCATCCTCTCTTCACCCCT	60.253	20	GGCCACGCGAGGACTATAAA	59.896	20	182	108	289	GTGCATCCTCTCTTCACCCC	60.107	20	AGTTCATCCCAATCGCGTGA	59.751	20	146	107	252	TGCATCCTCTCTTCACCCCT	60.253	20	AAAGACTCGCAACGGAGTGT	59.896	20	126
bctg00000001:3930714-3931067	1	p3	(ATG)18	54	150	203	TGATGATCGCCAGTACTGCC	59.895	20	CCCTCGACTGCGGTATGATC	60.039	20	104	198	301	TACTCTCATAGCTCGGGCGA	59.892	20	CCCTCGACTGCGGTATGATC	60.039	20	191	111	301	TACTCTCATAGCTCGGGCGA	59.892	20	CTTTGCGGTAGCCACCAAAC	60.04	20	128	111	238	CTCTCATAGCTCGGGCGATC	59.83	20	CCCTCGACTGCGGTATGATC	60.039	20	189	113	301	CTCTCATAGCTCGGGCGATC	59.83	20	CTTTGCGGTAGCCACCAAAC	60.04	20	126
bctg00000001:3958205-3958519	1	p3	(AGC)5	15	150	164	CGAGCAATCGAATAACGCCG	60.112	20	CTTTGTTGGGTTGTCGCTCG	60.041	20	125	81	205	CGAGCAATCGAATAACGCCG	60.112	20	ACCTAATCTGCAGCGCTCTC	59.896	20	200	81	280	ACAGAGCTTCCAGAGGGTGA	60.179	20	CTTTGTTGGGTTGTCGCTCG	60.041	20	160	46	205	CCCGACATCAGGACGAGAAC	60.179	20	CTTTGTTGGGTTGTCGCTCG	60.041	20	195	11	205	GAGCAATCGAATAACGCCGG	59.768	20	CTTTGTTGGGTTGTCGCTCG	60.041	20	124
bctg00000001:4006767-4007084	1	p3	(CCG)6	18	150	167	CGACTTTTTGCGCAGGTCAA	59.971	20	CCTATCCTTGTTCGTCCGGG	59.896	20	100	179	278	CATCATTGCGGCTAACCTGC	59.97	20	CCTATCCTTGTTCGTCCGGG	59.896	20	153	126	278	GAGGACTCATCATTGCGGCT	60.179	20	CCTATCCTTGTTCGTCCGGG	59.896	20	160	119	278	AGAGGACTCATCATTGCGGC	60.179	20	CCTATCCTTGTTCGTCCGGG	59.896	20	161	118	278	TTTTGCGCAGGTCAAGAACG	59.971	20	GTATGCCAATGTTCGCGACG	60.315	20	127
bctg00000001:4236550-4236863	1	p2	(AT)7	14	150	163	CGTGTTTCGTGCGTGTCAAT	60.043	20	GCCATCCTAATGCACCCTGA	59.817	20	110	112	221	CGTGTTTCGTGCGTGTCAAT	60.043	20	CGTTGGTTCCAATGTGCACA	59.616	20	195	112	306	GTTTCGTGCGTGTCAATGCA	60.317	20	GCCATCCTAATGCACCCTGA	59.817	20	107	115	221	TGTTTCGTGCGTGTCAATGC	60.317	20	GCCATCCTAATGCACCCTGA	59.817	20	108	114	221	TCAGGGTGCATTAGGATGGC	59.817	20	CGTTGGTTCCAATGTGCACA	59.616	20	105
bctg00000001:4348880-4349197	1	p3	(TCA)6	18	150	167	CCAGAACCGGATCCACTGTC	60.108	20	CATTGTTCAGGAAGGCGCAG	59.83	20	144	131	274	CCAGAACCGGATCCACTGTC	60.108	20	AAATCCGCGCATTGTTCAGG	59.829	20	153	131	283	GGAGGCCCTTAGCAGAACAA	59.672	20	CATTGTTCAGGAAGGCGCAG	59.83	20	104	171	274	GGAGGCCCTTAGCAGAACAA	59.672	20	AAATCCGCGCATTGTTCAGG	59.829	20	113	171	283	GTCATCAGAGCCAGAACCGG	60.461	20	AGATGGTGAGCATCCACAGC	60.107	20	102
bctg00000001:4373943-4374272	1	p6	(GTGCTG)5	30	150	179	AAAATGCAGTCCAGACCGGT	59.89	20	CCCATTAGAGCTGCAGGGTC	60.179	20	128	106	233	AAATGCAGTCCAGACCGGTC	60.322	20	CCCATTAGAGCTGCAGGGTC	60.179	20	127	107	233	CCAGACCGGTCCTAGCAAAA	59.676	20	CCCATTAGAGCTGCAGGGTC	60.179	20	118	116	233	ACTGAACCAGTCCAGTGCTG	59.893	20	CACCCATTAGAGCTGCAGGG	60.465	20	101	135	235	AAAATGCAGTCCAGACCGGT	59.89	20	CACCCATTAGAGCTGCAGGG	60.465	20	130
bctg00000001:4498426-4498737	1	p2	(CG)6	12	150	161	GAACCGCTCTCGATCTCCAG	59.97	20	GAGTGCCTTGGTGTTCTCGA	59.966	20	142	74	215	GAACCGCTCTCGATCTCCAG	59.97	20	AGTGCCTTGGTGTTCTCGAG	59.966	20	141	74	214	GGGCTCGAGTTCAAAGACGA	60.039	20	GAGTGCCTTGGTGTTCTCGA	59.966	20	102	114	215	GGGCTCGAGTTCAAAGACGA	60.039	20	AGTGCCTTGGTGTTCTCGAG	59.966	20	101	114	214	GAACCGCTCTCGATCTCCAG	59.97	20	GTTCCGTACTCCCGTCATGG	60.179	20	211
bctg00000001:4534760-4535074	1	p3	(CAT)5	15	150	164	CATTCGACAACGGCGATGTC	59.975	20	TATGAATGGGTCGAGCGGTG	59.896	20	141	88	228	CATTCGACAACGGCGATGTC	59.975	20	CGAGCGTGTTGGGATTGTTC	59.834	20	226	88	313	ACGGCGATGTCAGGAAAGAG	60.109	20	TATGAATGGGTCGAGCGGTG	59.896	20	132	97	228	CACCGCTCGACCCATTCATA	59.896	20	CGAGCGTGTTGGGATTGTTC	59.834	20	105	209	313	ACGGCGATGTCAGGAAAGAG	60.109	20	CGAGCGTGTTGGGATTGTTC	59.834	20	217
bctg00000001:4580295-4580609	1	p3	(CCT)5	15	150	164	TATGCCCCAGTATGCCTCCT	60.104	20	GGTCTATGGGAAGGCTGTCG	59.895	20	104	135	238	TATGCCCCAGTATGCCTCCT	60.104	20	GCTCCGGGAAAGGTCTATGG	59.893	20	115	135	249	CCAGTATGCCTCCTCCTCCT	60.105	20	GCTCCGGGAAAGGTCTATGG	59.893	20	109	141	249	TCGAGAGTCCGGTCGAAGAT	60.108	20	AGGAGGCATACTGGGGCATA	60.104	20	155	0	154	TCGAGAGTCCGGTCGAAGAT	60.108	20	GGTCTATGGGAAGGCTGTCG	59.895	20	239
bctg00000001:4640646-4640963	1	p3	(AAT)6	18	150	167	GCGGTTGAGCAAGGAGATGA	60.392	20	CTGCATTTCTTCTACCGCGC	59.973	20	252	12	263	GCGGTTGAGCAAGGAGATGA	60.392	20	CAGCAGGTAACAAACGCCAC	60.04	20	225	12	236	AGTAGACATGGCAACGCGAG	60.459	20	CTGCATTTCTTCTACCGCGC	59.973	20	214	50	263	AGTAGACATGGCAACGCGAG	60.459	20	CAGCAGGTAACAAACGCCAC	60.04	20	187	50	236	GCGGTTGAGCAAGGAGATGA	60.392	20	GTAACAAACGCCACTCTCGC	59.837	20	219
bctg00000001:4687538-4687849	1	p2	(TC)6	12	150	161	GCTTAACCGAGTGTGGCCTA	59.752	20	ACTGACCTGGAGACGAGTGT	60.179	20	117	84	200	GCATGTCTCTCTCTCTCCGC	59.969	20	GCTGAGAGGTGAACAGAGCT	59.392	20	114	144	257	GCATGTCTCTCTCTCTCCGC	59.969	20	AGCTGAGAGGTGAACAGAGC	59.392	20	115	144	258	GCATGTCTCTCTCTCTCCGC	59.969	20	GCTGAGAGGTGAACAGAGCT	59.392	20	131	144	274	GCATGTCTCTCTCTCTCCGC	59.969	20	AGCTGAGAGGTGAACAGAGC	59.392	20	132
bctg00000001:4728525-4728836	1	p2	(AT)6	12	150	161	GCGCCGACTATTCCACGATA	60.04	20	AGGTTGCCAGTACAAGACCG	59.965	20	100	211	310	TGCAGGTTCCTTGACGTGAG	60.25	20	GGCATCTCGCTATCGTGGAA	59.968	20	167	74	240	TGCAGGTTCCTTGACGTGAG	60.25	20	AGGTTGCCAGTACAAGACCG	59.965	20	237	74	310	TGCAGGTTCCTTGACGTGAG	60.25	20	ATGGCATCTCGCTATCGTGG	60.038	20	169	74	242	TGCAGGTTCCTTGACGTGAG	60.25	20	TATCGTGGAATAGTCGGCGC	60.04	20	157
bctg00000001:4741304-4741621	1	p3	(CAG)6	18	150	167	ATGTGAGTTTCGGCGTGACT	59.966	20	GTCCCCCTTGTCATAGCGAG	59.895	20	131	77	207	ATGTGAGTTTCGGCGTGACT	59.966	20	GGTCACCGAAGCAATACCGA	60.109	20	207	77	283	TGAGTTTCGGCGTGACTCAA	59.897	20	GTCCCCCTTGTCATAGCGAG	59.895	20	128	80	207	TGAGTTTCGGCGTGACTCAA	59.897	20	GGTCACCGAAGCAATACCGA	60.109	20	204	80	283	ACTTCATCTAGGCTGCGCTC	59.896	20	GGTCACCGAAGCAATACCGA	60.109	20	165
bctg00000001:4768000-4768313	1	p2	(GA)7	14	150	163	ATGGGCGCAATGAGTGTACA	60.036	20	ATCGTCGAGATGCCGTAACG	60.317	20	162	111	272	GTCTGCTTGAGGGCATGGAT	60.107	20	ATCGTCGAGATGCCGTAACG	60.317	20	180	93	272	TCTGCTTGAGGGCATGGATG	60.107	20	ATCGTCGAGATGCCGTAACG	60.317	20	179	94	272	TGGGCGCAATGAGTGTACAA	60.251	20	ATCGTCGAGATGCCGTAACG	60.317	20	161	112	272	GGATGGGCGCAATGAGTGTA	60.464	20	ATCGTCGAGATGCCGTAACG	60.317	20	164
bctg00000001:4840808-4841131	1	p3	(AGG)8	24	150	173	ATGATTGTCGGCGTCAGGTT	60.036	20	CTCCTCCTCCTTCTCCTCCC	60.106	20	103	57	159	ATGATTGTCGGCGTCAGGTT	60.036	20	CCTCCTCCTCCTTCTCCTCC	60.106	20	104	57	160	ATGATTGTCGGCGTCAGGTT	60.036	20	CCTCCTCCTCCTCCTTCTCC	60.106	20	107	57	163	ATGATTGTCGGCGTCAGGTT	60.036	20	CCTCCTCCTCCTCCTCCTTC	60.106	20	110	57	166	AGGAACATACGCGGTGTTGA	59.681	20	CTCCTCCTCCTTCTCCTCCC	60.106	20	132
bctg00000001:4850811-4851125	1	p3	(CCT)5	15	150	164	CAGTTCATCCATGCGCAGTG	59.902	20	GCGTTTCGTAAGGCATCGTC	59.975	20	181	102	282	CAGTTCATCCATGCGCAGTG	59.902	20	CCAGGATGAGCGATGTCCTC	59.967	20	130	102	231	AAAGCAGTTCATCCATGCGC	59.828	20	GCGTTTCGTAAGGCATCGTC	59.975	20	185	98	282	TCACCAACAGAAAGACGGCA	59.821	20	GCGTTTCGTAAGGCATCGTC	59.975	20	276	7	282	AAAGCAGTTCATCCATGCGC	59.828	20	CCAGGATGAGCGATGTCCTC	59.967	20	134
bctg00000001:4908527-4908838	1	p2	(CT)6	12	150	161	ACTGACATTGCACCAGAGCT	59.601	20	GCAGAGACTTGCCAGCACTA	60.037	20	149	94	242	ACTGACATTGCACCAGAGCT	59.601	20	TGTAACCCAGGCCAAAGTCC	59.888	20	209	94	302	ACTGACATTGCACCAGAGCT	59.601	20	ACCCTATGTAACCCAGGCCA	60.253	20	215	94	308	GCCCACAGACATCATCCTCA	59.457	20	TGTAACCCAGGCCAAAGTCC	59.888	20	115	188	302	GCCCACAGACATCATCCTCA	59.457	20	ACCCTATGTAACCCAGGCCA	60.253	20	121
bctg00000001:4939910-4940230	1	p1	(A)21	21	150	170	CAGACTCATCCCCAGGCATG	60.179	20	ATCTTACGGCCCTTGTGAGC	60.108	20	224	2	225	GACTCATCCCCAGGCATGTC	60.179	20	ATCTTACGGCCCTTGTGAGC	60.108	20	222	4	225	CAGACTCATCCCCAGGCATG	60.179	20	TGGATCTTACGGCCCTTGTG	59.748	20	227	2	228	GACTCATCCCCAGGCATGTC	60.179	20	TGGATCTTACGGCCCTTGTG	59.748	20	225	4	228	CAGACTCATCCCCAGGCATG	60.179	20	CGGCCCTTGTGAGCACTTAT	60.393	20	218
bctg00000001:5003237-5003554	1	p3	(TCG)6	18	150	167	GCACGAACCAAGGAATGCAG	60.11	20	TGGATGTCCCATCGTCCTCT	60.032	20	193	2	194	GCACGAACCAAGGAATGCAG	60.11	20	TTTGTCCATCCCCTCTGCAC	59.962	20	246	2	247	GAACTCAGTCGTCCTCGGAC	59.831	20	TGGATGTCCCATCGTCCTCT	60.032	20	168	27	194	GAACTCAGTCGTCCTCGGAC	59.831	20	TTTGTCCATCCCCTCTGCAC	59.962	20	221	27	247	GCGACCGGCTATCCTCATAG	59.829	20	TTTGTCCATCCCCTCTGCAC	59.962	20	134
bctg00000001:5006893-5007207	1	p3	(GGC)5	15	150	164	TTGATGGCAGCGGAGGAATT	60.034	20	TTGAACTGGATCGTGCCTCC	60.036	20	274	24	297	GGAGGCGAAATAGAGCGGAA	59.896	20	TTGAACTGGATCGTGCCTCC	60.036	20	239	59	297	TTGATGGCAGCGGAGGAATT	60.034	20	CGCCTCTGCCTCCAATGTAT	59.893	20	129	24	152	TTGATGGCAGCGGAGGAATT	60.034	20	ATTCCGTCTCATCATGGCCC	59.891	20	109	24	132	ATACATTGGAGGCAGAGGCG	59.893	20	TTGAACTGGATCGTGCCTCC	60.036	20	165
bctg00000001:5032754-5033075	1	p1	(T)22	22	150	171	GCAAGAGAAGCTGGCTCAGA	60.037	20	ACATGTCCCTTGCAGATGGG	60.034	20	135	110	244	GCAAGAGAAGCTGGCTCAGA	60.037	20	GGTTCAGAGTCAGGGCCTTC	60.036	20	181	110	290	GCAAGAGAAGCTGGCTCAGA	60.037	20	GCAGATGGGGTGTTCAGTCA	59.963	20	124	110	233	GCAAGAGAAGCTGGCTCAGA	60.037	20	TGCAGATGGGGTGTTCAGTC	59.963	20	125	110	234	GCAAGAGAAGCTGGCTCAGA	60.037	20	GGTTGGGTTCAGAGTCAGGG	59.963	20	186
bctg00000001:5069672-5069995	1	p3	(TCC)8	24	150	173	CTCCATCTCCTCTGCCTCCT	60.106	20	GAAGTGGTGGGTCAGGAAGG	59.963	20	130	181	310	CTCCATCTCCTCTGCCTCCT	60.106	20	GGAAGTGGTGGGTCAGGAAG	59.963	20	131	181	311	CTCCATCTCCTCTGCCTCCT	60.106	20	GAGGAGTTGGGGAAGTGGTG	59.963	20	141	181	321	CTCTGCATCCTCCTCCTCCT	60.106	20	GAAGTGGTGGGTCAGGAAGG	59.963	20	169	142	310	CTCTGCATCCTCCTCCTCCT	60.106	20	GGAAGTGGTGGGTCAGGAAG	59.963	20	170
bctg00000001:5096956-5097275	1	p2	(TG)10	20	150	169	TGTCTGCCCTGACATGTTGA	59.236	20	TATGCAGAGCCTCACCTCCT	60.032	20	211	75	285	TGTGTGTGTGTGTGTGTGTG	59.129	20	TATGCAGAGCCTCACCTCCT	60.032	20	137	149	285	GTGTGTGTGTGTGTGTGTGT	59.128	20	TATGCAGAGCCTCACCTCCT	60.032	20	136	150	285	GTGTGTGTGTGTGTATGTGCC	60.003	21	TATGCAGAGCCTCACCTCCT	60.032	20	130	156	285	TGTCTGCCCTGACATGTTGA	59.236	20	GCAGAGCCTCACCTCCTTTC	60.392	20	208
bctg00000001:5097260-5097573	1	p2	(TA)7	14	150	163	TCAGTGGCTATCTTTGGTGTGT	59.628	22	CCAGGAGAGGGCTGTTTCAG	60.036	20	167	127	293	TCAGTGGCTATCTTTGGTGTGT	59.628	22	TTCAGAGGGCATAGCACAGC	60.108	20	152	127	278	TCAGTGGCTATCTTTGGTGTGT	59.628	22	TGACTTCAAACATGCCCCCA	59.813	20	184	127	310	TCAGTGGCTATCTTTGGTGTGT	59.628	22	GAGAGGGCTGTTTCAGAGGG	59.748	20	163	127	289	TCAGTGGCTATCTTTGGTGTGT	59.628	22	GGAGAGGGCTGTTTCAGAGG	59.748	20	164
bctg00000001:5179162-5179476	1	p3	(GAA)5	15	150	164	AAGCTTCAAGCACAGCAAGC	59.968	20	TGTCCTCCTCGTCATCGTCT	60.035	20	107	88	194	AAGCTTCAAGCACAGCAAGC	59.968	20	GCTTTCCCGGAGATCCTCTG	59.894	20	188	88	275	AGACGATGACGAGGAGGACA	60.035	20	GCTTTCCCGGAGATCCTCTG	59.894	20	101	175	275	ATCCAGCCCGGTCAAAGTTT	59.888	20	TGTCCTCCTCGTCATCGTCT	60.035	20	171	24	194	AATCCAGCCCGGTCAAAGTT	59.888	20	TGTCCTCCTCGTCATCGTCT	60.035	20	172
bctg00000001:5235925-5236239	1	p3	(TTA)5	15	150	164	TACAATGACGTTCCCGCCAG	60.391	20	GCGACAGCAACAGCAACAAT	60.318	20	131	91	221	CTACAATGACGTTCCCGCCA	60.391	20	GCGACAGCAACAGCAACAAT	60.318	20	132	90	221	TACAATGACGTTCCCGCCAG	60.391	20	CAACAGCAACTACGGCAACA	59.34	20	109	91	199	CTACAATGACGTTCCCGCCA	60.391	20	CAACAGCAACTACGGCAACA	59.34	20	110	90	199	TACAATGACGTTCCCGCCAG	60.391	20	ACAGCAACTACGGCAACAAC	59.339	20	107
bctg00000001:5283963-5284283	1	p3	(GAC)7	21	150	170	TTTGTTCTCGCTGTGCCTCT	59.893	20	CATGATGGATCGACGGTCGT	59.969	20	140	45	184	TTTGTTCTCGCTGTGCCTCT	59.893	20	ACATGATGGATCGACGGTCG	59.969	20	141	45	185	AGGGCACTCGTTTTGGTCAA	60.107	20	CATGATGGATCGACGGTCGT	59.969	20	110	75	184	AGGGCACTCGTTTTGGTCAA	60.107	20	ACATGATGGATCGACGGTCG	59.969	20	111	75	185	AAGGGCACTCGTTTTGGTCA	60.107	20	CATGATGGATCGACGGTCGT	59.969	20	111
bctg00000001:5292725-5293039	1	p3	(TTA)5	15	150	164	GAAGATGGACTTGGACGGCA	60.036	20	AGAGACCATCGACTCGTCCA	60.035	20	188	13	200	GAAGATGGACTTGGACGGCA	60.036	20	ACGACGAGAGAGACCATCGA	60.108	20	196	13	208	GAAGATGGACTTGGACGGCA	60.036	20	GGTGGTCAGAGAGAACGACG	60.11	20	210	13	222	GAAGATGGACTTGGACGGCA	60.036	20	CGGTGGTCAGAGAGAACGAC	60.11	20	211	13	223	GAAGATGGACTTGGACGGCA	60.036	20	TCGACTCGTCCAAGCTAAGC	59.829	20	180
bctg00000001:5311165-5311479	1	p3	(GTC)5	15	150	164	TCTCTGCTCGGATTCGATGC	59.969	20	ACGACGACGACGACTTCATC	60.179	20	101	62	162	TCTCTGCTCGGATTCGATGC	59.969	20	GACGACGACGACGACTTCAT	60.179	20	102	62	163	TCTCTGCTCGGATTCGATGC	59.969	20	TCAAAGGGCTCCGACGAATT	59.676	20	129	62	190	TCTCTGCTCGGATTCGATGC	59.969	20	GTCAAAGGGCTCCGACGAAT	60.391	20	130	62	191	TCTCTGCTCGGATTCGATGC	59.969	20	GTACTGCTCTCCGTGCTTCC	60.459	20	176
bctg00000001:5362485-5362799	1	p3	(CCT)5	15	150	164	TGCCCCCTGGTATTCCGATA	60.105	20	ATAGCAAATCCAGGAGGCGG	59.891	20	118	186	303	GTACCTCCATTGCCTCTGGG	59.819	20	AACTGGGAAAGGGAGCGATG	60.035	20	136	113	248	GGTACCTCCATTGCCTCTGG	59.819	20	AACTGGGAAAGGGAGCGATG	60.035	20	137	112	248	GTACCTCCATTGCCTCTGGG	59.819	20	GAAGACCTAGCGGAAGAGGC	59.897	20	169	113	281	GGTACCTCCATTGCCTCTGG	59.819	20	GAAGACCTAGCGGAAGAGGC	59.897	20	170
bctg00000001:5457450-5457763	1	p2	(TG)7	14	150	163	TGGCACTTTCTCATGTGTGTG	59.051	21	CAGAGCCTCACCTCCTTTCA	59.02	20	142	136	277	GGCACTTTCTCATGTGTGTGT	59.05	21	CAGAGCCTCACCTCCTTTCA	59.02	20	141	137	277	TGGCACTTTCTCATGTGTGTG	59.051	21	ACAGAGCCTCACCTCCTTTC	59.02	20	143	136	278	GGCACTTTCTCATGTGTGTGT	59.05	21	ACAGAGCCTCACCTCCTTTC	59.02	20	142	137	278	TGGCACTTTCTCATGTGTGTG	59.051	21	AGCCTCACCTCCTTTCAATCC	59.717	21	139
bctg00000001:5520845-5521159	1	p3	(GGT)5	15	150	164	TAGAGTAAGGTAGGGGGCCG	59.813	20	ACTGGCATCCCTTCTTGACC	59.67	20	109	79	187	TAGAGTAAGGTAGGGGGCCG	59.813	20	GGCATCCCTTCTTGACCTCA	59.379	20	106	79	184	TAGAGTAAGGTAGGGGGCCG	59.813	20	TGGCATCCCTTCTTGACCTC	59.379	20	107	79	185	TAGAGTAAGGTAGGGGGCCG	59.813	20	CTGGCATCCCTTCTTGACCT	59.377	20	108	79	186	TAGAGTAAGGTAGGGGGCCG	59.813	20	TCATGTGACTGGCATCCCTT	59.006	20	116
bctg00000001:5545240-5545563	1	p3	(CAA)8	24	150	173	TCTACCCCTGGAGGAATGCA	59.956	20	TGGAGGTCCCCATCCATCAT	60.029	20	151	41	191	TCTACCCCTGGAGGAATGCA	59.956	20	GTCAGAGCCCAAGGTTCTCC	60.036	20	180	41	220	TCTACCCCTGGAGGAATGCA	59.956	20	GGTCAGAGCCCAAGGTTCTC	60.036	20	181	41	221	TCTACCCCTGGAGGAATGCA	59.956	20	GGTTCTCCCCAGTTCTGTGG	59.963	20	168	41	208	TCTACCCCTGGAGGAATGCA	59.956	20	CCCAAGGTTCTCCCCAGTTC	59.962	20	173
bctg00000001:5548441-5548766	1	p1	(T)26	26	150	175	CAGGAATGGTGGATGCCAGT	60.034	20	CCAAACTTGTCCCCTGTGGA	59.815	20	230	20	249	ACAGGAATGGTGGATGCCAG	60.034	20	CCAAACTTGTCCCCTGTGGA	59.815	20	231	19	249	AGGTCCTTGAGAAAGTGGCG	59.965	20	CCAAACTTGTCCCCTGTGGA	59.815	20	186	64	249	CAGGAATGGTGGATGCCAGT	60.034	20	TTCCCCAAACTTGTCCCCTG	59.813	20	234	20	253	ACAGGAATGGTGGATGCCAG	60.034	20	TTCCCCAAACTTGTCCCCTG	59.813	20	235
bctg00000001:5556129-5556452	1	p1	(T)24	24	150	173	TGAGGTCAAGAAGGGGTGGA	60.105	20	GCGGATGGGGAGTATATGGC	60.108	20	132	118	249	GAAGGGGTGGATCTCATGGC	60.179	20	GCGGATGGGGAGTATATGGC	60.108	20	123	127	249	TGTGTTGGCAGAGTAAGGGC	60.251	20	TCCACCCCTTCTTGACCTCA	60.105	20	109	29	137	TGTGTTGGCAGAGTAAGGGC	60.251	20	GCGGATGGGGAGTATATGGC	60.108	20	221	29	249	GGTGGATCTCATGGCCCTTT	59.74	20	GCGGATGGGGAGTATATGGC	60.108	20	118
bctg00000001:5578142-5578459	1	p3	(TTG)6	18	150	167	TGACCAGTTCAAGGGGAGGA	60.105	20	CTCAACCCCCAGCAATGGAT	60.033	20	209	96	304	TTGGGGCATTGTCCAGGTTT	60.105	20	CTCAACCCCCAGCAATGGAT	60.033	20	131	174	304	TGACCAGTTCAAGGGGAGGA	60.105	20	GAACTGGGGAGAACCATGGG	60.034	20	176	96	271	TTCTGTGGTCAGCCTGTTCC	59.891	20	CTCAACCCCCAGCAATGGAT	60.033	20	113	192	304	TCCAGGTTTCTGTGGTCAGC	59.891	20	CTCAACCCCCAGCAATGGAT	60.033	20	120
bctg00000001:5578307-5578621	1	p3	(TCA)5	15	150	164	ATCCATTGCTGGGGGTTGAG	60.033	20	TGTACAGCATCTCCCCCTCA	59.957	20	167	120	286	CCCATGGTTCTCCCCAGTTC	60.034	20	TGTACAGCATCTCCCCCTCA	59.957	20	200	87	286	TTGGGGCATTGTCCAGGTTT	60.105	20	CTCAACCCCCAGCAATGGAT	60.033	20	131	9	139	TTCTGTGGTCAGCCTGTTCC	59.891	20	CTCAACCCCCAGCAATGGAT	60.033	20	113	27	139	TCCAGGTTTCTGTGGTCAGC	59.891	20	CTCAACCCCCAGCAATGGAT	60.033	20	120
bctg00000001:5640327-5640641	1	p3	(AAT)5	15	150	164	GTGCACAAACACCATGGACC	59.968	20	CCAGCTGTAGGTCAAGGCAA	59.963	20	121	189	309	GCCATGTGCACAAACACCAT	59.966	20	CCAGCTGTAGGTCAAGGCAA	59.963	20	126	184	309	TACATGTCATGCAGCTGCCA	60.035	20	CCAGCTGTAGGTCAAGGCAA	59.963	20	142	168	309	TGCACAAACACCATGGACCT	60.106	20	CCAGCTGTAGGTCAAGGCAA	59.963	20	120	190	309	CATGTCATGCAGCTGCCATG	60.249	20	CCAGCTGTAGGTCAAGGCAA	59.963	20	140
bctg00000001:5655709-5656023	1	p3	(GGA)5	15	150	164	TGGAGCAGTGGCAGATCATG	60.107	20	TCAGACTCTGGGTCCTCAGG	59.96	20	103	7	109	TGGAGCAGTGGCAGATCATG	60.107	20	GACTCTGGGTCCTCAGGTCT	59.96	20	100	7	106	TGGAGCAGTGGCAGATCATG	60.107	20	AGACTCTGGGTCCTCAGGTC	59.96	20	101	7	107	TGGAGCAGTGGCAGATCATG	60.107	20	CCGCCTCCTTGAACTCTGAG	60.108	20	123	7	129	GGAGCAGTGGCAGATCATGA	59.82	20	TCAGACTCTGGGTCCTCAGG	59.96	20	102
bctg00000001:5698866-5699180	1	p3	(GAA)5	15	150	164	GGAGGAATACAGCGAAGGGG	59.893	20	TGACCGTGCGACTCATCTTC	60.109	20	126	169	294	GTCGTGTGCATCCGTTTCTG	59.836	20	CCCCTTCGCTGTATTCCTCC	59.893	20	188	1	188	AATACAGCGAAGGGGACGAC	59.825	20	TGACCGTGCGACTCATCTTC	60.109	20	121	174	294	CATCCGTTTCTGTTGCGTCG	60.179	20	CCCCTTCGCTGTATTCCTCC	59.893	20	180	9	188	ACGAGGAAGACGAAGATGCG	60.179	20	TGACCGTGCGACTCATCTTC	60.109	20	193
bctg00000001:5701621-5701961	1	c	(TTC)6tcccg(CTC)6	41	150	190	CTGCTTCTGCTTCTGCTCCT	60.036	20	ATAGCGTCGTGTTCAAGGGG	60.108	20	233	94	326	TGGACCTTGCGCTCATTCTT	59.963	20	ATAGCGTCGTGTTCAAGGGG	60.108	20	193	134	326	ACAGCTTCCGCTTAATCCCC	60.107	20	ATAGCGTCGTGTTCAAGGGG	60.108	20	132	195	326	TCCTTTGACAGCTTCCGCTT	59.891	20	ATAGCGTCGTGTTCAAGGGG	60.108	20	139	188	326	ACCCCCTTCTTCTCCGACTT	60.179	20	ATAGCGTCGTGTTCAAGGGG	60.108	20	277
bctg00000001:5776998-5777315	1	p3	(GGT)6	18	150	167	CCACATCCAAAGCACTTGCC	60.038	20	TGAAACCCCAGCCATGACTC	59.962	20	129	19	147	TCCAAAGCACTTGCCAGTCA	60.107	20	TGAAACCCCAGCCATGACTC	59.962	20	124	24	147	CCACATCCAAAGCACTTGCC	60.038	20	ACCAGATCAGACAGCGATGC	60.179	20	195	19	213	CCACATCCAAAGCACTTGCC	60.038	20	AACCATTCACCCTGCCTTGT	59.812	20	103	19	121	TCCAAAGCACTTGCCAGTCA	60.107	20	ACCAGATCAGACAGCGATGC	60.179	20	190
bctg00000001:5872292-5872615	1	p3	(CCT)8	24	150	173	CATACCTCCTCGGCACCTTC	59.895	20	GTATCGAAACTTGGCGCGTC	59.975	20	197	106	302	GCAACCTGGCGGAGATTAGT	60.108	20	GTATCGAAACTTGGCGCGTC	59.975	20	257	46	302	TGCAACCTGGCGGAGATTAG	60.108	20	GTATCGAAACTTGGCGCGTC	59.975	20	258	45	302	CATACCTCCTCGGCACCTTC	59.895	20	AACCCAGATGTGGTTCGACC	59.964	20	165	106	270	GCAACCTGGCGGAGATTAGT	60.108	20	AACCCAGATGTGGTTCGACC	59.964	20	225
bctg00000001:5880158-5880481	1	p1	(T)24	24	150	173	GATCGAGAGGCAGCAATCGA	59.969	20	AGCTTGCACCGCATTCATTG	60.109	20	145	51	195	GATCGAGAGGCAGCAATCGA	59.969	20	CAGCTTGCACCGCATTCATT	60.109	20	146	51	196	GATCGAGAGGCAGCAATCGA	59.969	20	GCTTGCACCGCATTCATTGA	60.109	20	144	51	194	GATCGAGAGGCAGCAATCGA	59.969	20	AATTTTATTGGGCGCGGCAG	60.179	20	163	51	213	GATCGAGAGGCAGCAATCGA	59.969	20	GAATTTTATTGGGCGCGGCA	60.179	20	164
bctg00000001:5890498-5890812	1	p3	(AAG)5	15	150	164	CGCTTGGGACTGACTGGATT	60.036	20	GTCCAAGCCACTCCTTCTCC	60.036	20	177	6	182	GGAGAAGGAGTGGCTTGGAC	60.036	20	TCGATGTCTCAGCTTCGTCG	59.903	20	101	163	263	CGCTTGGGACTGACTGGATT	60.036	20	TCGATGTCTCAGCTTCGTCG	59.903	20	258	6	263	ATGACGGAAGGGATGCCTTG	60.107	20	GTCCAAGCCACTCCTTCTCC	60.036	20	151	32	182	CAATGACGGAAGGGATGCCT	60.107	20	GTCCAAGCCACTCCTTCTCC	60.036	20	153
bctg00000001:5920761-5921088	1	p1	(A)28	28	150	177	CCGCGCTCGCTGATTAAAAA	59.904	20	AGGCAGCTTTCGACGAGAAA	59.966	20	140	134	273	CGCGGTTCATTCATCCCCTA	59.894	20	AGGCAGCTTTCGACGAGAAA	59.966	20	242	32	273	CCGCGCTCGCTGATTAAAAA	59.904	20	GATCGAGAGGCAGCTTTCGA	59.899	20	147	134	280	CGCGGTTCATTCATCCCCTA	59.894	20	GATCGAGAGGCAGCTTTCGA	59.899	20	249	32	280	CCGCGCTCGCTGATTAAAAA	59.904	20	ATCGAGAGGCAGCTTTCGAC	60.179	20	146
bctg00000001:5934100-5934433	1	p1	(A)34	34	150	183	GACGGGGAGTATATGGCGTG	60.039	20	CCGGGCAGCAAGTCATATCA	60.179	20	241	82	322	GACGGGGAGTATATGGCGTG	60.039	20	ATCATGTACCACGGAAGGCG	60.179	20	225	82	306	GACGGGGAGTATATGGCGTG	60.039	20	CGGGTGGTTGACGAATACCT	59.752	20	147	82	228	GACGGGGAGTATATGGCGTG	60.039	20	AAGGCGAGGTGAGGATGAAC	59.749	20	211	82	292	GACGGGGAGTATATGGCGTG	60.039	20	ATAAGAGGCGGGTGGTTGAC	59.748	20	155
bctg00000001:5936339-5936650	1	p2	(AT)6	12	150	161	ATGTCTGAGTCTCGCGTGTC	59.831	20	CCGCACAAATTTGACCCCAG	60.038	20	246	17	262	ATGTCTGAGTCTCGCGTGTC	59.831	20	CAGCATGGCATTCGATCACG	60.042	20	224	17	240	ATGTCTGAGTCTCGCGTGTC	59.831	20	CCAGAACAGCATGGCATTCG	59.9	20	230	17	246	ATGTCTGAGTCTCGCGTGTC	59.831	20	TTGACCCCAGAACAGCATGG	60.251	20	236	17	252	ATGTCTGAGTCTCGCGTGTC	59.831	20	GCATTCGATCACGGTCCCTA	59.612	20	217
bctg00000001:5957250-5957565	1	p2	(TC)8	16	150	165	TTCGCTCTGCTTCTCGTCAG	60.11	20	CGACGGTAGTGATGTCTCGG	59.972	20	148	83	230	TTCGCTCTGCTTCTCGTCAG	60.11	20	TGAGGGACGACGGTAGTGAT	60.035	20	155	83	237	TTCGCTCTGCTTCTCGTCAG	60.11	20	ATGTCTCGGTTGCTGGAGTG	60.037	20	137	83	219	TTCGCTCTGCTTCTCGTCAG	60.11	20	AGTGATGTCTCGGTTGCTGG	60.037	20	141	83	223	TTCGCTCTGCTTCTCGTCAG	60.11	20	GTGATGTCTCGGTTGCTGGA	60.037	20	140
bctg00000001:5980238-5980557	1	p1	(T)20	20	150	169	AGTTCATTTGACCGGCGCTA	60.037	20	CCAAATATGTCCCTCGCGGA	59.894	20	103	176	278	CAGCCTAAACACACTGCCCT	60.251	20	TAGCGCCGGTCAAATGAACT	60.037	20	145	51	195	CAGCCTAAACACACTGCCCT	60.251	20	ATCGCGGACCACTCATGTAC	59.898	20	184	51	234	CAGCCTAAACACACTGCCCT	60.251	20	CCAAATATGTCCCTCGCGGA	59.894	20	228	51	278	AGTTCATTTGACCGGCGCTA	60.037	20	AATATGTCCCTCGCGGATGG	59.678	20	100
bctg00000001:6025764-6026078	1	p3	(GAC)5	15	150	164	CCAAACCGGCCTCTCTACTG	60.108	20	GTCGTCGTCGTCGTCTCAAT	60.179	20	154	10	163	CTCCAAACCGGCCTCTCTAC	59.824	20	GTCGTCGTCGTCGTCTCAAT	60.179	20	156	8	163	TGACCAGCCGATTCAAGTCC	60.036	20	CGACTTCATGATGTGCAGGC	59.624	20	236	76	311	CGACGACGACAAGTGTCAGA	60.042	20	CGACTTCATGATGTGCAGGC	59.624	20	158	154	311	TACTGAATTCTTCGGCGGCA	59.752	20	GTCGTCGTCGTCGTCTCAAT	60.179	20	139
bctg00000001:6062683-6063206	1	c	(ACC)7actaacaattgtacttactaactaactaactaacc(AACT)7aaccaactaactaaccaactaactaactaactaacc(AACT)6t(ACTA)7cccaaccaactaactaacc(AACT)8	224	150	373	ATAACCACCACCACCACCAC	59.888	20	GCCTTGTGCAAGTGTGTGAT	59.33	20	267	146	412	CACCACCACCACCACTAACA	59.818	20	GCCTTGTGCAAGTGTGTGAT	59.33	20	256	157	412	CCAGGCAATAACCACCACCA	60.252	20	GCCTTGTGCAAGTGTGTGAT	59.33	20	274	139	412	AGGCAATAACCACCACCACC	60.252	20	GCCTTGTGCAAGTGTGTGAT	59.33	20	272	141	412	CACCACCACCACCACTAACA	59.818	20	AAGTGGTTGCATTTGGGTGG	59.242	20	276
bctg00000001:6063038-6063534	1	p4	(CTAA)5	20	1	20	TTGTGCCCTCACTTTGCTCA	60.107	20	ATAACCACCACCACCACCAC	59.888	20	270	81	350	TGTGCCCTCACTTTGCTCAT	59.889	20	ATAACCACCACCACCACCAC	59.888	20	269	82	350	TTGTGCCCTCACTTTGCTCA	60.107	20	CACCACCACCACCACTAACA	59.818	20	259	81	339	TGTGCCCTCACTTTGCTCAT	59.889	20	CACCACCACCACCACTAACA	59.818	20	258	82	339	TCTTGTGCCCTCACTTTGCT	59.817	20	ATAACCACCACCACCACCAC	59.888	20	272
bctg00000001:6063038-6063534	2	c	(GTTA)9gttggttagttagttggttgggtagttagttagta(AGTT)6ggttagttagttagttagttggttagttagttggttagttagttagttggttagttagttagttagtaagtacaattgtta(GTG)7	197	150	346	TTGTGCCCTCACTTTGCTCA	60.107	20	ATAACCACCACCACCACCAC	59.888	20	270	81	350	TGTGCCCTCACTTTGCTCAT	59.889	20	ATAACCACCACCACCACCAC	59.888	20	269	82	350	TTGTGCCCTCACTTTGCTCA	60.107	20	CACCACCACCACCACTAACA	59.818	20	259	81	339	TGTGCCCTCACTTTGCTCAT	59.889	20	CACCACCACCACCACTAACA	59.818	20	258	82	339	TCTTGTGCCCTCACTTTGCT	59.817	20	ATAACCACCACCACCACCAC	59.888	20	272
bctg00000001:6073838-6074158	1	p3	(GGC)7	21	150	170	TTGTTCCTTTACCGCCCCAG	60.251	20	TGCATGACGTAGCTGACACA	59.683	20	121	75	195	CTTGTTCCTTTACCGCCCCA	60.251	20	TGCATGACGTAGCTGACACA	59.683	20	122	74	195	ACTTGTTCCTTTACCGCCCC	60.251	20	TGCATGACGTAGCTGACACA	59.683	20	123	73	195	CGCCGTCCGAGATACTAGTC	59.488	20	CTGTTGTCTCCACGGGAACA	59.894	20	127	23	149	TTGTTCCTTTACCGCCCCAG	60.251	20	TAGCTGACACAAATCCCGCC	60.392	20	112
bctg00000001:6081081-6081395	1	p3	(CGA)5	15	150	164	CCGTCCTGTTCCGAAACTGA	59.967	20	CGTCCCAACACCGACCTAAA	59.966	20	196	35	230	CCGTCCTGTTCCGAAACTGA	59.967	20	CTTCGGAGAAGACCCCCATG	59.821	20	218	35	252	CCGTCCTGTTCCGAAACTGA	59.967	20	CTGGGTGTTGATCGATCGCT	60.179	20	163	35	197	CCGTCCTGTTCCGAAACTGA	59.967	20	TCTGGGTGTTGATCGATCGC	60.179	20	164	35	198	TCTCTTGGCGTTGTGGAAGG	60.25	20	CGTCCCAACACCGACCTAAA	59.966	20	153
bctg00000001:6121102-6121416	1	p3	(GAG)5	15	150	164	AAGGTGGTGGTGGTCGAAAG	60.179	20	GGATCTCTCCCTCCTCCTCC	59.886	20	152	22	173	AAGGTGGTGGTGGTCGAAAG	60.179	20	CCTCCTCCTCCTCCTCATCC	60.179	20	143	22	164	AAGGTGGTGGTGGTCGAAAG	60.179	20	CCCTCCTCCTCCTCCTCATC	60.179	20	144	22	165	GGAGGAGGAGGGAGAGATCC	59.886	20	GGCCACTTTGTCAATGCTCC	59.755	20	139	154	292	GGAGGAGGAGGGAGAGATCC	59.886	20	TCCATTGAGCCTCAGCCTTC	59.746	20	122
bctg00000001:6124644-6124995	1	p1	(A)52	52	150	201	GGGGTGGTTACATTCGCAGA	60.036	20	GTCTGTGTTACTGCAGGGCA	60.25	20	276	71	346	GGGGTGGTTACATTCGCAGA	60.036	20	TGTCTGTGTTACTGCAGGGC	60.25	20	277	71	347	GGGGTGGTTACATTCGCAGA	60.036	20	GCAGGGCAGGTCCAGATTAC	60.465	20	264	71	334	AGCTAGCGCTGGTCAATTGA	59.75	20	GTCTGTGTTACTGCAGGGCA	60.25	20	228	119	346	AGCTAGCGCTGGTCAATTGA	59.75	20	TGTCTGTGTTACTGCAGGGC	60.25	20	229
bctg00000001:6236834-6237148	1	p3	(GTC)5	15	150	164	CGGGTCGATGCATACCAAGA	59.896	20	CCAAGGAGTTGACTGCGTGA	60.25	20	172	65	236	TCGGGTCGATGCATACCAAG	59.896	20	CCAAGGAGTTGACTGCGTGA	60.25	20	173	64	236	AAGAAGTGCACACCCGCATA	59.964	20	GGCATTGAACGAGGAAGCAG	59.551	20	102	191	292	CGGGTCGATGCATACCAAGA	59.896	20	TGATGCGTATATGCGGGTGT	59.609	20	155	65	219	TCGGGTCGATGCATACCAAG	59.896	20	TGATGCGTATATGCGGGTGT	59.609	20	156
bctg00000001:6349859-6350173	1	p3	(GGT)5	15	150	164	AGGCCTCACACATCTTGGTG	59.963	20	GTTGGATGCACAACCACCAC	59.968	20	121	55	175	AGGCCTCACACATCTTGGTG	59.963	20	ACAACTGCATCAGACAGCGA	59.966	20	162	55	216	GTGGTGGTTGTGCATCCAAC	59.968	20	GACCTATCGGCACCTTGGAG	59.895	20	109	156	264	CAGGGGTCATCATTGGCTGT	60.034	20	GACCTATCGGCACCTTGGAG	59.895	20	141	124	264	AGGCCTCACACATCTTGGTG	59.963	20	GACCTATCGGCACCTTGGAG	59.895	20	210
bctg00000001:6368007-6368318	1	p2	(CT)6	12	150	161	TAGCCCATGGACATCACCCT	60.327	20	TGTAACCCAGGCCAAAGTCC	59.888	20	117	186	302	TAGCCCATGGACATCACCCT	60.327	20	ACCCTATGTAACCCAGGCCA	60.253	20	123	186	308	TTAGCCCATGGACATCACCC	59.449	20	TGTAACCCAGGCCAAAGTCC	59.888	20	118	185	302	TAGCCCATGGACATCACCCT	60.327	20	CAGGCCAAAGTCCTCGAGAC	60.39	20	110	186	295	TAGCCCATGGACATCACCCT	60.327	20	GTAACCCAGGCCAAAGTCCT	59.596	20	116
bctg00000001:6382065-6382376	1	p2	(CT)6	12	150	161	AGTGCGCATCAAGTTAGCCT	60.036	20	AGGATGGCAAATGTCCTGCA	59.96	20	127	172	298	GCGCATCAAGTTAGCCTGTG	59.902	20	AGGATGGCAAATGTCCTGCA	59.96	20	124	175	298	GTGCGCATCAAGTTAGCCTG	59.902	20	AGGATGGCAAATGTCCTGCA	59.96	20	126	173	298	TAGCCTGTGGACATCACCCT	60.253	20	AGGATGGCAAATGTCCTGCA	59.96	20	113	186	298	TGCGCATCAAGTTAGCCTGT	60.322	20	AGGATGGCAAATGTCCTGCA	59.96	20	125
bctg00000001:6485203-6485517	1	p3	(GGT)5	15	150	164	AGGCCTCACACATCTTGGTG	59.963	20	GTTGGATGCACAACCACCAC	59.968	20	121	55	175	AGGCCTCACACATCTTGGTG	59.963	20	ACAACTGCATCAGACAGCGA	59.966	20	162	55	216	GTGGTGGTTGTGCATCCAAC	59.968	20	TATCAGCACCTTGGAGCAGC	60.108	20	105	156	260	CAGGGGTCATCATTGGCTGT	60.034	20	TATCAGCACCTTGGAGCAGC	60.108	20	137	124	260	AGGCCTCACACATCTTGGTG	59.963	20	TATCAGCACCTTGGAGCAGC	60.108	20	206
bctg00000001:6503342-6503653	1	p2	(CT)6	12	150	161	TAGCCCATGGACATCACCCT	60.327	20	TGTAACCCAGGCCAAAGTCC	59.888	20	117	186	302	TAGCCCATGGACATCACCCT	60.327	20	ACCCTATGTAACCCAGGCCA	60.253	20	123	186	308	TTAGCCCATGGACATCACCC	59.449	20	TGTAACCCAGGCCAAAGTCC	59.888	20	118	185	302	TAGCCCATGGACATCACCCT	60.327	20	CAGGCCAAAGTCCTCGAGAC	60.39	20	110	186	295	TAGCCCATGGACATCACCCT	60.327	20	GTAACCCAGGCCAAAGTCCT	59.596	20	116
bctg00000001:6509633-6509944	1	p2	(CT)6	12	150	161	AGTGCGCATCAAGTTAGCCT	60.036	20	AGGATGGCAAATGTCCTGCA	59.96	20	127	172	298	GCGCATCAAGTTAGCCTGTG	59.902	20	AGGATGGCAAATGTCCTGCA	59.96	20	124	175	298	GTGCGCATCAAGTTAGCCTG	59.902	20	AGGATGGCAAATGTCCTGCA	59.96	20	126	173	298	TAGCCTGTGGACATCACCCT	60.253	20	AGGATGGCAAATGTCCTGCA	59.96	20	113	186	298	TGCGCATCAAGTTAGCCTGT	60.322	20	AGGATGGCAAATGTCCTGCA	59.96	20	125
bctg00000002:1-271	1	c	(CCCTAA)12c(CCCTAA)6	109	12	120	GGGCCCAGGTCATGTGATTA	59.449	20	GTCACGTGATCCCCCATAGC	60.25	20	133	137	269	ATGGCGCTTAACCACTTCCC	60.68	20	GTCACGTGATCCCCCATAGC	60.25	20	114	156	269	AGGTCATGTGATTATGGCGCT	59.858	21	GTCACGTGATCCCCCATAGC	60.25	20	127	143	269	GGGCCCAGGTCATGTGATTAT	59.854	21	GTCACGTGATCCCCCATAGC	60.25	20	133	137	269	CAGGTCATGTGATTATGGCGC	59.735	21	GTCACGTGATCCCCCATAGC	60.25	20	128
bctg00000002:28000-28347	1	p4	(TTAG)12	48	150	197	GGACTCTGTGGCACTATTGGT	59.721	21	CAACCAACCAACCAACTAACCA	59.239	22	280	57	336	TGGACTCTGTGGCACTATTGG	59.721	21	ACCAACCAACCAACTAACCAAC	59.238	22	279	56	334	GGACTCTGTGGCACTATTGGT	59.721	21	ACCAACCAACCAACTAACCAAC	59.238	22	278	57	334	TGGACTCTGTGGCACTATTGG	59.721	21	ACCAACCAACCAACTAACCA	57.169	20	279	56	334	GGACTCTGTGGCACTATTGGT	59.721	21	ACCAACCAACCAACTAACCA	57.169	20	278
bctg00000002:28199-28622	1	c	(ATTT)7agttagttagtatattacattacttcctaaccctaaccaaacccactgcccaactacataccctgcaagtaaataatagca(GGT)5	124	150	273	TGGTTGGTTGATTGGTTGGTG	59.241	21	CACCACCACCACCTGCTATT	59.962	20	143	128	270	TGGTTGGTTGATTGGTTGGTG	59.241	21	TGGGCAGTGGGTTTGGTTAG	60.179	20	101	128	228	TGGTTGGTTGATTGGTTGGTG	59.241	21	TAGTTGGGCAGTGGGTTTGG	60.179	20	105	128	232	TGGTTGGTTGATTGGTTGGTG	59.241	21	GCAGGGTATGTAGTTGGGCA	59.745	20	115	128	242	TGGTTGGTTGATTGGTTGGTG	59.241	21	TGCAGGGTATGTAGTTGGGC	59.745	20	116
bctg00000002:30539-30856	1	p3	(ACC)6	18	150	167	GCACCTGGCATCAGAGATCA	59.82	20	CCTCGCACATCTTAGTGGCA	60.108	20	250	8	257	GCACCTGGCATCAGAGATCA	59.82	20	TATCCATGGCATTGGGGTCG	59.89	20	226	8	233	GCACCTGGCATCAGAGATCA	59.82	20	AGGCCTCGCACATCTTAGTG	59.823	20	253	8	260	GCACCTGGCATCAGAGATCA	59.82	20	GGAAGGCCTCGCACATCTTA	59.822	20	256	8	263	CTCCAGCCAAACCATTTGCC	60.037	20	CTTTGAGTGGGTTGTGGCAC	59.615	20	131
bctg00000002:58854-59168	1	p3	(TAT)5	15	150	164	GGGCCTCTACTTGCATCAGT	59.456	20	CCACCCCAGAAGCATCTCAG	60.107	20	147	96	242	GGGCCTCTACTTGCATCAGT	59.456	20	CCCAAGTGCCACTCAGAGTT	59.891	20	102	96	197	GGGCCTCTACTTGCATCAGT	59.456	20	CCCAGAAGCATCTCAGAGCC	60.179	20	143	96	238	GGGCCTCTACTTGCATCAGT	59.456	20	CCCCAGAAGCATCTCAGAGC	60.179	20	144	96	239	GGGCCTCTACTTGCATCAGT	59.456	20	CACCACCCCAGAAGCATCTC	60.394	20	149
bctg00000002:102284-102688	1	c	(AGTT)16ggttggttagttgatta(GTTG)6	105	150	254	TGGTTGGTTGGTTGGTTGGT	60.252	20	CCACCACCACCACTGCTATT	59.962	20	150	232	381	TGGTTGGTTGGTTGGTTGGT	60.252	20	CATTACCACCACCACCACCA	59.889	20	158	232	389	TGGTTGGTTGGTTGGTTGGT	60.252	20	ATTACCACCACCACCACCAC	59.888	20	157	232	388	TGGTTGGTTGGTTGGTTGGT	60.252	20	ACATTACCACCACCACCACC	59.888	20	159	232	390	TGGTTGGTTGGTTGGTTGGT	60.252	20	GCAAGGTAGGTAGTTGGGCA	59.673	20	122
bctg00000002:102284-102688	2	p3	(GTG)5	15	370	384	TGGTTGGTTGGTTGGTTGGT	60.252	20	CCACCACCACCACTGCTATT	59.962	20	150	232	381	TGGTTGGTTGGTTGGTTGGT	60.252	20	CATTACCACCACCACCACCA	59.889	20	158	232	389	TGGTTGGTTGGTTGGTTGGT	60.252	20	ATTACCACCACCACCACCAC	59.888	20	157	232	388	TGGTTGGTTGGTTGGTTGGT	60.252	20	ACATTACCACCACCACCACC	59.888	20	159	232	390	TGGTTGGTTGGTTGGTTGGT	60.252	20	GCAAGGTAGGTAGTTGGGCA	59.673	20	122
bctg00000002:102504-102818	1	p4	(GTTG)6	24	11	34	TGGTTGGTTGGTTGGTTGGT	60.252	20	CCACCACCACCACTGCTATT	59.962	20	150	12	161	TGGTTGGTTGGTTGGTTGGT	60.252	20	CATTACCACCACCACCACCA	59.889	20	158	12	169	TGGTTGGTTGGTTGGTTGGT	60.252	20	ATTACCACCACCACCACCAC	59.888	20	157	12	168	TGGTTGGTTGGTTGGTTGGT	60.252	20	ACATTACCACCACCACCACC	59.888	20	159	12	170	TGGTTGGTTGGTTGGTTGGT	60.252	20	GCAAGGTAGGTAGTTGGGCA	59.673	20	122
bctg00000002:102504-102818	2	p3	(GTG)5	15	150	164	TGGTTGGTTGGTTGGTTGGT	60.252	20	CCACCACCACCACTGCTATT	59.962	20	150	12	161	TGGTTGGTTGGTTGGTTGGT	60.252	20	CATTACCACCACCACCACCA	59.889	20	158	12	169	TGGTTGGTTGGTTGGTTGGT	60.252	20	ATTACCACCACCACCACCAC	59.888	20	157	12	168	TGGTTGGTTGGTTGGTTGGT	60.252	20	ACATTACCACCACCACCACC	59.888	20	159	12	170	TGGTTGGTTGGTTGGTTGGT	60.252	20	GCAAGGTAGGTAGTTGGGCA	59.673	20	122
bctg00000002:128793-129106	1	p2	(AC)7	14	150	163	GCCCATCCTCACTCTTGCTC	60.463	20	TAGGACCAGTGATGAGGGGG	60.031	20	174	91	264	GCCCATCCTCACTCTTGCTC	60.463	20	GAGGGGGAAAGCAGTGGAAA	59.888	20	161	91	251	GCCCATCCTCACTCTTGCTC	60.463	20	AGGTGACTGTGGTAGGACCA	59.81	20	186	91	276	CTGCCCATCCTCACTCTTGC	60.747	20	TAGGACCAGTGATGAGGGGG	60.031	20	176	89	264	GCTGCCCATCCTCACTCTTG	60.747	20	TAGGACCAGTGATGAGGGGG	60.031	20	177
bctg00000002:131904-132218	1	p3	(CCT)5	15	150	164	TCATGCGCTCGTCTTCCTTT	60.037	20	CTGGTGTTGGAGGTGCTGAT	59.963	20	164	57	220	TCATGCGCTCGTCTTCCTTT	60.037	20	AGATGGAAGGGCTGGTGTTG	59.961	20	175	57	231	TCATGCGCTCGTCTTCCTTT	60.037	20	GTGTGGGGGTTGCTTATGGA	59.961	20	207	57	263	TTGCTATTCCCAAGCCAGCA	59.961	20	CTGGTGTTGGAGGTGCTGAT	59.963	20	199	22	220	TTGCTATTCCCAAGCCAGCA	59.961	20	AGATGGAAGGGCTGGTGTTG	59.961	20	210
bctg00000002:165023-165349	1	p1	(T)27	27	150	176	GCGACCTGTGAGGGGATATG	59.966	20	ATCGCGGACCACTCATGTAC	59.898	20	120	122	241	GCGACCTGTGAGGGGATATG	59.966	20	CCAAATATGTCCCTCGCGGA	59.894	20	164	122	285	TTGAGAAAGTCGCCTGCAGT	59.893	20	CATATCCCCTCACAGGTCGC	59.966	20	141	1	141	TCTCAGTTCCATTGACCGGC	60.036	20	CCAAATATGTCCCTCGCGGA	59.894	20	107	179	285	TTGAGAAAGTCGCCTGCAGT	59.893	20	GCCGGTCAATGGAACTGAGA	60.036	20	198
bctg00000002:247548-247862	1	p3	(ACA)5	15	150	164	CATCCCCTCTGATGTCCAGC	59.892	20	GGGGACATCCAGGGTTTCAG	60.034	20	250	12	261	CATCCCCTCTGATGTCCAGC	59.892	20	CCAGTTCTGTGGAGGTTCCC	59.963	20	202	12	213	CATCCCCTCTGATGTCCAGC	59.892	20	CCCAGTTCTGTGGAGGTTCC	59.963	20	203	12	214	CATCCCCTCTGATGTCCAGC	59.892	20	CCCCAGTTCTGTGGAGGTTC	59.963	20	204	12	215	CATCCCCTCTGATGTCCAGC	59.892	20	ACATCCAGGGTTTCAGCTGG	59.961	20	246
bctg00000002:295337-295648	1	p2	(GT)6	12	150	161	TCGGAGGTGAAGTTCGTGTG	59.968	20	CTGATCCTCCATTGGCACGT	60.108	20	167	134	300	TCGGAGGTGAAGTTCGTGTG	59.968	20	ACTGATCCTCCATTGGCACG	60.108	20	168	134	301	GTCGGAGGTGAAGTTCGTGT	59.968	20	CTGATCCTCCATTGGCACGT	60.108	20	168	133	300	GTCGGAGGTGAAGTTCGTGT	59.968	20	ACTGATCCTCCATTGGCACG	60.108	20	169	133	301	CGTCGTCCCTTCGAGTCATT	59.829	20	CTGATCCTCCATTGGCACGT	60.108	20	218
bctg00000002:386429-386740	1	p2	(AC)6	12	150	161	ACTGATCCTCCATTGGCACG	60.108	20	TCGGAGGTGAAGTTCGTGTG	59.968	20	168	8	175	ACTGATCCTCCATTGGCACG	60.108	20	GTCGGAGGTGAAGTTCGTGT	59.968	20	169	8	176	ACTGATCCTCCATTGGCACG	60.108	20	CGTCGTCCCTTCGAGTCATT	59.829	20	219	8	226	CACATCGCATTCGCACAACA	60.11	20	CGTCGTCCCTTCGAGTCATT	59.829	20	127	100	226	CACACGAACTTCACCTCCGA	59.968	20	GGCCACCTGTATTGTACGGT	59.749	20	118
bctg00000002:399283-399600	1	p3	(TCG)6	18	150	167	GTGCGTTGAAATCGATCGGG	59.974	20	CCCCTCGAAGAACGTATCCG	59.97	20	268	3	270	GGTGCGTTGAAATCGATCGG	59.974	20	CCCCTCGAAGAACGTATCCG	59.97	20	269	2	270	GGGTGCGTTGAAATCGATCG	59.974	20	CCCCTCGAAGAACGTATCCG	59.97	20	270	1	270	AAATCGATCGGGGCTGTGTT	60.035	20	CCCCTCGAAGAACGTATCCG	59.97	20	260	11	270	CGCCGAGGTAAGGGATGTTT	60.108	20	CCCCTCGAAGAACGTATCCG	59.97	20	214
bctg00000002:413776-414091	1	p2	(TC)8	16	150	165	TGCTCAACTGATGTCGCACT	59.966	20	ATGTGGTGGAGACTTGCTGG	59.963	20	162	89	250	TGCTCAACTGATGTCGCACT	59.966	20	GGGCTAACTCGACATGCACT	60.108	20	106	89	194	TGCTCAACTGATGTCGCACT	59.966	20	GAGACTTGCTGGCGCTAAGA	60.109	20	154	89	242	TGCTCAACTGATGTCGCACT	59.966	20	CTTGCTGGCGCTAAGACAAC	59.833	20	150	89	238	GTGCTCAACTGATGTCGCAC	59.835	20	ATGTGGTGGAGACTTGCTGG	59.963	20	163
bctg00000002:427973-428286	1	p2	(TC)7	14	150	163	TGCTTGACTGACATCGCACT	59.966	20	TCAGGATTGGAGTTGGGTGC	59.962	20	209	89	297	TGCTTGACTGACATCGCACT	59.966	20	AGGATTGGAGTTGGGTGCTG	59.961	20	207	89	295	TGCTTGACTGACATCGCACT	59.966	20	CAGGATTGGAGTTGGGTGCT	59.961	20	208	89	296	TCCTCTCCCCATAGTGCACA	59.957	20	TCAGGATTGGAGTTGGGTGC	59.962	20	137	161	297	TCCTCTCCCCATAGTGCACA	59.957	20	AGGATTGGAGTTGGGTGCTG	59.961	20	135
bctg00000002:468316-468630	1	p3	(TAA)5	15	150	164	CATGGGTCATCTCACTGGCA	59.746	20	TCAGAGACCTGGCTAGCACT	59.96	20	211	93	303	CATGGGTCATCTCACTGGCA	59.746	20	ACTCAGAGACCTGGCTAGCA	59.96	20	213	93	305	ATGGGTCATCTCACTGGCAC	59.746	20	TCAGAGACCTGGCTAGCACT	59.96	20	210	94	303	ATGGGTCATCTCACTGGCAC	59.746	20	ACTCAGAGACCTGGCTAGCA	59.96	20	212	94	305	ACATGGGTCATCTCACTGGC	59.746	20	TCAGAGACCTGGCTAGCACT	59.96	20	212
bctg00000002:573842-574156	1	p3	(TAT)5	15	150	164	TCAGAGACCTGGCTAGCACT	59.96	20	CATGGGTCATCTCACTGGCA	59.746	20	211	11	221	ACTCAGAGACCTGGCTAGCA	59.96	20	CATGGGTCATCTCACTGGCA	59.746	20	213	9	221	TCAGAGACCTGGCTAGCACT	59.96	20	ATGGGTCATCTCACTGGCAC	59.746	20	210	11	220	TCAGAGACCTGGCTAGCACT	59.96	20	ACATGGGTCATCTCACTGGC	59.746	20	212	11	222	ACTCAGAGACCTGGCTAGCA	59.96	20	ATGGGTCATCTCACTGGCAC	59.746	20	212
bctg00000002:588106-588420	1	p3	(GTT)5	15	150	164	CACATTTGGGGTTTCTGCCG	60.038	20	TACCCCTGGAGGAAGTACCG	60.033	20	127	68	194	AAGGTAGGGCACATTTGGGG	59.959	20	TACCCCTGGAGGAAGTACCG	60.033	20	136	59	194	CACATTTGGGGTTTCTGCCG	60.038	20	GTCCCTCCCTACCACCGTAT	60.106	20	146	68	213	CACATTTGGGGTTTCTGCCG	60.038	20	CACCGTATACCCCTGGAGGA	60.106	20	134	68	201	TCATAGTCGATAGGGGCCGT	59.888	20	TACCCCTGGAGGAAGTACCG	60.033	20	189
bctg00000002:733123-733437	1	p3	(CAT)5	15	150	164	TGCTGTTGTGATCCCCATCC	60.034	20	GTTCAACAGCCCCTCCCTAC	60.035	20	102	112	213	CGGTACTTCCCCCAGGAGTA	60.033	20	GTTCATGCCAACCAACGTCC	60.04	20	128	167	294	TGCTGTTGTGATCCCCATCC	60.034	20	GTTCATGCCAACCAACGTCC	60.04	20	183	112	294	ATTTGCGGTACTTCCCCCAG	60.034	20	GTTCATGCCAACCAACGTCC	60.04	20	133	162	294	TCATTTGCGGTACTTCCCCC	60.035	20	GTTCATGCCAACCAACGTCC	60.04	20	135
bctg00000002:758638-758952	1	p3	(CGC)5	15	150	164	CAGAATGAACAGTGCGGCAC	60.11	20	CCTCTGTACATGTTGCCGGT	60.036	20	245	59	303	CAGAATGAACAGTGCGGCAC	60.11	20	ACCTCTGTACATGTTGCCGG	60.036	20	246	59	304	CAGAATGAACAGTGCGGCAC	60.11	20	AGTCCTTGTCAAGCGAGACG	60.039	20	175	59	233	CAGAATGAACAGTGCGGCAC	60.11	20	TCCTTGTCAAGCGAGACGTC	60.039	20	173	59	231	GACAGAATGAACAGTGCGGC	59.833	20	CCTCTGTACATGTTGCCGGT	60.036	20	247
bctg00000002:775369-775683	1	p3	(ACA)5	15	150	164	CCCACCAACATCCAGCATCT	60.034	20	CCATGGTCCTTGGGTGTACC	60.034	20	273	18	290	CCCACCAACATCCAGCATCT	60.034	20	CCCCACCCATCATCATTGCT	60.106	20	171	18	188	CCCACCAACATCCAGCATCT	60.034	20	TCCCCACCCATCATCATTGC	60.106	20	172	18	189	CCCACCAACATCCAGCATCT	60.034	20	GGATCACCATGGTCCTTGGG	60.107	20	279	18	296	CCCACCAACATCCAGCATCT	60.034	20	GGGATCACCATGGTCCTTGG	60.107	20	280
bctg00000002:791748-792068	1	p3	(TCC)7	21	150	170	ACTCCACATCCTCCTCCTCC	60.032	20	CTGCCAGAGCTGAATGGACA	60.036	20	140	141	280	GGACTCCACATCCTCCTCCT	60.032	20	CTGCCAGAGCTGAATGGACA	60.036	20	142	139	280	CTCCATCTCCTCTGCCTCCT	60.106	20	CTGCCAGAGCTGAATGGACA	60.036	20	103	178	280	TCCATCTCCTCTGCCTCCTC	60.106	20	CTGCCAGAGCTGAATGGACA	60.036	20	102	179	280	ACTCCACATCCTCCTCCTCC	60.032	20	TAGCAGGTCAAGAGGGTGGA	59.884	20	163
bctg00000002:826508-826822	1	p3	(TAA)5	15	150	164	AAGTCATCTTGCTGGCACCA	59.889	20	CTTGGAGACCTGGCTAGCAC	60.108	20	207	93	299	TCACCCCCTGACACATACCA	60.179	20	CTTGGAGACCTGGCTAGCAC	60.108	20	187	113	299	AAGTCATCTTGCTGGCACCA	59.889	20	AACCAACTTGGAGACCTGGC	60.179	20	213	93	305	AAGTCATCTTGCTGGCACCA	59.889	20	GACCTGGCTAGCACTGTAGC	60.179	20	201	93	293	TCACCCCCTGACACATACCA	60.179	20	AACCAACTTGGAGACCTGGC	60.179	20	193
bctg00000002:829340-829756	1	c	(ACC)10actaacaattgtactt(ACTA)10acctaactaac(CTAA)5	117	150	266	ATAACCACCACCACCACCAC	59.888	20	TTGTGCCCTCACTTTGCTCA	60.107	20	181	146	326	ATAACCACCACCACCACCAC	59.888	20	TGTGCCCTCACTTTGCTCAT	59.889	20	180	146	325	CACCACCACCACCACTAACA	59.818	20	TTGTGCCCTCACTTTGCTCA	60.107	20	161	166	326	CACCACCACCACCACTAACA	59.818	20	TGTGCCCTCACTTTGCTCAT	59.889	20	160	166	325	ATAACCACCACCACCACCAC	59.888	20	TCTTGTGCCCTCACTTTGCT	59.817	20	183
bctg00000002:829632-830028	1	c	(GTTA)12gtaagtacaattgtta(GTG)11	97	150	246	GCCTTGTGCAAGTGTGTGAT	59.33	20	ATAACCACCACCACCACCAC	59.888	20	193	58	250	GCCTTGTGCAAGTGTGTGAT	59.33	20	CACCACCACCACCACTAACA	59.818	20	170	58	227	AAGTGGTTGCATTTGGGTGG	59.242	20	ATAACCACCACCACCACCAC	59.888	20	213	38	250	GCCTTGTGCAAGTGTGTGAT	59.33	20	CCAGGCAATAACCACCACCA	60.252	20	200	58	257	GCCTTGTGCAAGTGTGTGAT	59.33	20	AGGCAATAACCACCACCACC	60.252	20	198
bctg00000002:852786-853239	1	c	(ACC)13actaacaattgtacttactaactaag(TAAC)9taata(AACT)12	154	150	303	ATAACCACCACCACCACCAC	59.888	20	GCCTTGTGCAAGTGTGTGAT	59.33	20	237	146	382	CACCACCACCACCACTAACA	59.818	20	GCCTTGTGCAAGTGTGTGAT	59.33	20	208	175	382	ATAACCACCACCACCACCAC	59.888	20	AAGTGGTTGCATTTGGGTGG	59.242	20	257	146	402	CCAGGCAATAACCACCACCA	60.252	20	GCCTTGTGCAAGTGTGTGAT	59.33	20	244	139	382	AGGCAATAACCACCACCACC	60.252	20	GCCTTGTGCAAGTGTGTGAT	59.33	20	242
bctg00000002:853106-853541	1	c	(AGTT)5ggttagttagttggttagttggttagttagttggttagttggttagttagttggttagtaagtacaattgtta(GTG)8a(TGG)6	136	150	285	TTGTGCCCTCACTTTGCTCA	60.107	20	ATAACCACCACCACCACCAC	59.888	20	203	86	288	TGTGCCCTCACTTTGCTCAT	59.889	20	ATAACCACCACCACCACCAC	59.888	20	202	87	288	TTGTGCCCTCACTTTGCTCA	60.107	20	CACCACCACCACCACTAACA	59.818	20	171	86	256	TGTGCCCTCACTTTGCTCAT	59.889	20	CACCACCACCACCACTAACA	59.818	20	170	87	256	TCTTGTGCCCTCACTTTGCT	59.817	20	ATAACCACCACCACCACCAC	59.888	20	205
bctg00000002:857363-857689	1	p3	(GAG)9	27	150	176	TAGCAGGTCAAGAGGGTGGA	59.884	20	ACTCCACATCCTCCTCCTCC	60.032	20	169	17	185	TAGCAGGTCAAGAGGGTGGA	59.884	20	GGACTCCACATCCTCCTCCT	60.032	20	171	17	187	TAGCAGGTCAAGAGGGTGGA	59.884	20	CTCCATCTCCTCTGCCTCCT	60.106	20	126	17	142	TAGCAGGTCAAGAGGGTGGA	59.884	20	TCCATCTCCTCTGCCTCCTC	60.106	20	125	17	141	GTAGCAGGTCAAGAGGGTGG	59.749	20	ACTCCACATCCTCCTCCTCC	60.032	20	170
bctg00000002:912196-912523	1	p4	(CTGC)7	28	150	177	TGCACCAGCTACCACTCATG	60.036	20	TTGCTATGTCCACCTGCCTG	60.035	20	103	32	134	CATGCACCAGCTACCACTCA	60.036	20	TTGCTATGTCCACCTGCCTG	60.035	20	105	30	134	CAGGCAGGTGGACATAGCAA	60.035	20	GTTGCCCTAATCCCTGGACC	60.107	20	202	115	316	CAGGCAGGTGGACATAGCAA	60.035	20	CCTGGACCAGGTGTTTGGAA	59.815	20	190	115	304	TGCACCAGCTACCACTCATG	60.036	20	CCTGGACCAGGTGTTTGGAA	59.815	20	273
bctg00000002:915238-915557	1	p4	(AGGC)5	20	150	169	CAGAAGTGGGCAGGCAAGTA	59.963	20	ACAAGCCTCAGAAGTGGGTG	59.891	20	109	130	238	TACAAGCCTCAGAAGTGGGC	59.675	20	ACAAGCCTCAGAAGTGGGTG	59.891	20	118	121	238	AGAAGTGGGCAGGCAAGTAG	59.674	20	ACAAGCCTCAGAAGTGGGTG	59.891	20	108	131	238	TGGCAATGCATGAGACATGC	59.542	20	ACAAGCCTCAGAAGTGGGTG	59.891	20	149	90	238	CAGAAGTGGGCAGGCAAGTA	59.963	20	CAAGCCTCAGAAGTGGGTGG	60.607	20	108
bctg00000002:981530-981850	1	p3	(ACA)7	21	150	170	CCCCTCTGACATCCAGCATC	59.892	20	GGACATCTGGTGTGTCAGCA	59.965	20	245	21	265	CATCCCCTCTGACATCCAGC	59.892	20	GGACATCTGGTGTGTCAGCA	59.965	20	248	18	265	CCCCTCTGACATCCAGCATC	59.892	20	CAAGGCTCTCCCCAGTTCTG	60.036	20	210	21	230	CATCCCCTCTGACATCCAGC	59.892	20	CAAGGCTCTCCCCAGTTCTG	60.036	20	213	18	230	CCCCTCTGACATCCAGCATC	59.892	20	GGGGACATCTGGTGTGTCAG	60.036	20	247
bctg00000002:1011362-1011673	1	p2	(CT)6	12	150	161	CATATCACCGCCTCCCCATC	60.036	20	GCCTCGTCTCGTCTTCAACA	60.039	20	211	85	295	CATATCACCGCCTCCCCATC	60.036	20	TGTACTATGTGCGCCTCGTC	59.9	20	223	85	307	ATATCACCGCCTCCCCATCT	60.179	20	GCCTCGTCTCGTCTTCAACA	60.039	20	210	86	295	ATATCACCGCCTCCCCATCT	60.179	20	TGTACTATGTGCGCCTCGTC	59.9	20	222	86	307	CATATCACCGCCTCCCCATC	60.036	20	TGCATGTGCGAACAACAACC	60.249	20	174
bctg00000002:1081008-1081333	1	p2	(TG)13	26	150	175	TGCTCAGGTGGATGGGACTA	59.957	20	GTCCTTGCACACACACACAC	59.901	20	147	35	181	TGCTCAGGTGGATGGGACTA	59.957	20	AATGACTGCCTGTCCTTGCA	59.889	20	158	35	192	CTCCTTGCTCAGGTGGATGG	60.107	20	GTCCTTGCACACACACACAC	59.901	20	152	30	181	GTTTGGGGTCTCCTTGCTCA	59.89	20	GTCCTTGCACACACACACAC	59.901	20	161	21	181	CTCCTTGCTCAGGTGGATGG	60.107	20	AATGACTGCCTGTCCTTGCA	59.889	20	163
bctg00000002:1120077-1120391	1	p3	(GGT)5	15	150	164	ACATTCTGGAAGCCCCATGG	60.033	20	TTTGCTCTGGGGCCCTTATG	60.033	20	127	175	301	ACATTCTGGAAGCCCCATGG	60.033	20	CATTTGCTCTGGGGCCCTTA	60.033	20	129	175	303	AGGCTGACATTCTGGAAGCC	60.035	20	TTTGCTCTGGGGCCCTTATG	60.033	20	133	169	301	AGGCTGACATTCTGGAAGCC	60.035	20	CATTTGCTCTGGGGCCCTTA	60.033	20	135	169	303	TTCCTCTGAAGCCATGCCAG	60.035	20	CACATTCAGGTGGACAGCCT	59.963	20	246
bctg00000002:1130867-1131186	1	p1	(T)20	20	150	169	GCGTCTCCCTTAGGCAATGT	60.108	20	AAGTTTTGAGCCCCTCCGAG	59.963	20	192	30	221	GCGTTGATTTTCCGTCGCTT	60.11	20	AAGTTTTGAGCCCCTCCGAG	59.963	20	215	7	221	TTGATTTTCCGTCGCTTGCG	60.11	20	AAGTTTTGAGCCCCTCCGAG	59.963	20	212	10	221	GCGTCTCCCTTAGGCAATGT	60.108	20	AAGCGTGTGTGACTCACCTT	59.822	20	113	30	142	GCGTTGATTTTCCGTCGCTT	60.11	20	AAGCGTGTGTGACTCACCTT	59.822	20	136
bctg00000002:1323410-1323723	1	p2	(TG)7	14	150	163	CCTTCCCAGACTACCCCAGA	59.957	20	ACACACACACACAAGCCAGA	60.036	20	128	34	161	CCTTCCCAGACTACCCCAGA	59.957	20	CACACACACACACAAGCCAG	59.901	20	129	34	162	CCTTCCCAGACTACCCCAGA	59.957	20	GCCCCATTCCAGACTACACC	60.107	20	188	34	221	CCTTCCCAGACTACCCCAGA	59.957	20	TCCACTCAGGGAACAACTGC	59.891	20	158	34	191	CCTTCCCAGACTACCCCAGA	59.957	20	TTGCACACACACACACAAGC	60.109	20	132
bctg00000002:1360171-1360491	1	p3	(CGA)7	21	150	170	GCGCAAGAGGAAGAGCAAAG	59.832	20	GTCGCTAGCACCTCTGGATC	59.969	20	118	101	218	TGATTCAGACTCGGACAGCG	59.829	20	GTCGCTAGCACCTCTGGATC	59.969	20	157	62	218	ATTCAGACTCGGACAGCGAC	59.829	20	GTCGCTAGCACCTCTGGATC	59.969	20	155	64	218	GCGCAAGAGGAAGAGCAAAG	59.832	20	CGTTTGCTTCCGTTCCTGTG	60.041	20	186	101	286	TGATTCAGACTCGGACAGCG	59.829	20	CGTTTGCTTCCGTTCCTGTG	60.041	20	225
bctg00000002:1411673-1411984	1	p2	(AT)6	12	150	161	CTGACAGTACAGGGGCAACA	59.604	20	GGCAGTTGAGCTAGATTGGC	58.98	20	150	126	275	ACTGACAGTACAGGGGCAAC	59.603	20	GGCAGTTGAGCTAGATTGGC	58.98	20	151	125	275	CTGACAGTACAGGGGCAACA	59.604	20	GGCAGTTGAGCTAGATTGGCT	60.408	21	150	126	275	CTGACAGTACAGGGGCAACA	59.604	20	AGGCAGTTGAGCTAGATTGGC	60.408	21	151	126	276	ACTGACAGTACAGGGGCAAC	59.603	20	GGCAGTTGAGCTAGATTGGCT	60.408	21	151
bctg00000002:1441605-1441919	1	p3	(TCG)5	15	150	164	GCACGGAGAGGCAGTAGATC	59.969	20	CACACACATCACACACAGCG	60.042	20	151	72	222	AGATCTGGGCGAGAGACACT	60.034	20	CACACACATCACACACAGCG	60.042	20	105	118	222	GCACGGAGAGGCAGTAGATC	59.969	20	TCACGCAGTCACACACATCA	59.896	20	160	72	231	AGATCTGGGCGAGAGACACT	60.034	20	TCACGCAGTCACACACATCA	59.896	20	114	118	231	GCACGGAGAGGCAGTAGATC	59.969	20	AAACTGGCTCTGTCACCTGG	59.891	20	196
bctg00000002:1443377-1443691	1	p3	(CAG)5	15	150	164	GTATGCAACGCTCAGCACAG	59.904	20	CGGACGTTGTTGTTGTTGCT	59.902	20	182	30	211	GTATGCAACGCTCAGCACAG	59.904	20	CTGCTGCTGCTGTTGTTGTT	59.898	20	158	30	187	GTATGCAACGCTCAGCACAG	59.904	20	AGAAGAAGGCGGACGTTGTT	59.894	20	191	30	220	GTATGCAACGCTCAGCACAG	59.904	20	TAGCATCTGTAACTGCGCGT	59.827	20	113	30	142	GTATGCAACGCTCAGCACAG	59.904	20	GCTGCTGCTGTTGTTGTTGT	60.179	20	156
bctg00000002:1444746-1445060	1	p3	(CGA)5	15	150	164	CTAGTGCTACGGCTACGACG	60.042	20	CCGCACGTTCTCAATCTCCT	60.109	20	185	125	309	CTAGTGCTACGGCTACGACG	60.042	20	ACGTTCTCAATCTCCTCCGC	59.826	20	181	125	305	CTACGACGGTGAACCTGGAC	60.109	20	CCGCACGTTCTCAATCTCCT	60.109	20	110	200	309	CTAGTGCTACGGCTACGACG	60.042	20	TCAATCTCCTCCGCCGAAAG	59.824	20	175	125	299	CTAGTGCTACGGCTACGACG	60.042	20	CTCAATCTCCTCCGCCGAAA	59.824	20	176
bctg00000002:1448017-1448338	1	p2	(CT)11	22	150	171	TCAAAGGTGAACACTCGGCT	59.532	20	AGACACTGACAGGAAGGGGA	59.809	20	187	81	267	TCAAAGGTGAACACTCGGCT	59.532	20	TAGCCGAGAGACACAAGCAC	59.756	20	151	81	231	TCAAAGGTGAACACTCGGCT	59.532	20	AGAGGGAACACAGACGGGAT	60.252	20	225	81	305	CAAAGGTGAACACTCGGCTG	59.412	20	AGACACTGACAGGAAGGGGA	59.809	20	186	82	267	TAGCATTATACGCCGGGTCC	59.395	20	AGACACTGACAGGAAGGGGA	59.809	20	259
bctg00000002:1451142-1451456	1	p3	(ACC)5	15	150	164	TGCCCATCCCGTTGCATTTA	60.324	20	GTGGTGGTGGTGGTATGAGG	60.035	20	101	62	162	TGCCCATCCCGTTGCATTTA	60.324	20	GGTGGTGGTGGTGGTATGAG	60.035	20	102	62	163	CTCATACCACCACCACCACC	60.035	20	AAGGGGATGTCCTGGCCATA	60.328	20	136	144	279	CCTCATACCACCACCACCAC	60.035	20	AAGGGGATGTCCTGGCCATA	60.328	20	137	143	279	TGCTAAACAATCGTCCCGCT	60.037	20	AAGGGGATGTCCTGGCCATA	60.328	20	109
bctg00000002:1511627-1511962	1	p6	(CGAGCA)6	36	150	185	GACCAGCCGTTCAGCGATAT	60.249	20	TCAAGCCTACAGAAGCGCAA	59.965	20	237	85	321	CGATATGGGGCTCGTCAAGG	60.32	20	TCAAGCCTACAGAAGCGCAA	59.965	20	223	99	321	GACCAGCCGTTCAGCGATAT	60.249	20	CCAGAGAGACAGCTCAAGCC	60.108	20	250	85	334	GACCAGCCGTTCAGCGATAT	60.249	20	AGCCTACAGAAGCGCAAGAG	60.108	20	234	85	318	GACCAGCCGTTCAGCGATAT	60.249	20	AGCTCAAGCCTACAGAAGCG	60.108	20	240
bctg00000002:1516811-1517164	1	p6	(TGTCCT)9	54	150	203	TCCTTGTCCTTGTCCTTCGC	59.965	20	CGCTGTGAACTCGTCGAAGA	60.386	20	135	187	321	CAAGTACTTGGGCGTCCTGT	59.965	20	CGCTGTGAACTCGTCGAAGA	60.386	20	190	132	321	CTTGTCCTTGTCCTTCGCCT	59.965	20	CGCTGTGAACTCGTCGAAGA	60.386	20	133	189	321	CAAGTACTTGGGCGTCCTGT	59.965	20	TTGCTGTGAAGGAGGGTGAG	59.602	20	128	132	259	CAAGTACTTGGGCGTCCTGT	59.965	20	CTTGCTGTGAAGGAGGGTGA	59.602	20	129
bctg00000002:1548261-1548575	1	p3	(TAT)5	15	150	164	CTTGGAGACCTGGCTAGCAC	60.108	20	TTAGCTGGTGCCCATCATGG	60.107	20	268	8	275	AACCAACTTGGAGACCTGGC	60.179	20	TTAGCTGGTGCCCATCATGG	60.107	20	274	2	275	GACCTGGCTAGCACTGTAGC	60.179	20	TTAGCTGGTGCCCATCATGG	60.107	20	262	14	275	CTTGGAGACCTGGCTAGCAC	60.108	20	GCACCATCATCCCCTGACAT	59.816	20	197	8	204	CTTGGAGACCTGGCTAGCAC	60.108	20	GGCAGGTGGATGACATGAGT	59.746	20	227
bctg00000002:1670297-1670611	1	p3	(GGT)5	15	150	164	GCTGACATTCTGGAAGCCCT	60.035	20	TTTGCTCCAGGGCCCTTATG	60.033	20	131	171	301	GCTGACATTCTGGAAGCCCT	60.035	20	CATTTGCTCCAGGGCCCTTA	60.033	20	133	171	303	AGGCTGACATTCTGGAAGCC	60.035	20	TTTGCTCCAGGGCCCTTATG	60.033	20	133	169	301	AGGCTGACATTCTGGAAGCC	60.035	20	CATTTGCTCCAGGGCCCTTA	60.033	20	135	169	303	TGGTGCTGAAGGCTGACATT	59.889	20	TTTGCTCCAGGGCCCTTATG	60.033	20	142
bctg00000002:1728642-1728959	1	p3	(TGC)6	18	150	167	CTCGCATGATACCCTTCCCC	59.965	20	ACTCGATGGGTCAGCCATTG	60.108	20	174	111	284	CCTCGCATGATACCCTTCCC	59.965	20	ACTCGATGGGTCAGCCATTG	60.108	20	175	110	284	CCCTCGCATGATACCCTTCC	59.965	20	ACTCGATGGGTCAGCCATTG	60.108	20	176	109	284	TCATGCTGATGCCCAAGTGT	59.961	20	ACTCGATGGGTCAGCCATTG	60.108	20	118	167	284	GCATGATGCTGAGAATGCGG	60.04	20	ACTCGATGGGTCAGCCATTG	60.108	20	237
bctg00000002:1806683-1807000	1	p3	(TGC)6	18	150	167	CTCGCATGATACCCTTCCCC	59.965	20	ACTCGATGGGTCAGCCATTG	60.108	20	174	111	284	CCTCGCATGATACCCTTCCC	59.965	20	ACTCGATGGGTCAGCCATTG	60.108	20	175	110	284	CCCTCGCATGATACCCTTCC	59.965	20	ACTCGATGGGTCAGCCATTG	60.108	20	176	109	284	TCATGCTGATGCCCAAGTGT	59.961	20	ACTCGATGGGTCAGCCATTG	60.108	20	118	167	284	GCATGATGCTGAGAATGCGG	60.04	20	ACTCGATGGGTCAGCCATTG	60.108	20	237
bctg00000002:1811145-1811459	1	p3	(GGT)5	15	150	164	CAGGGCCAGGTGAGATGTTT	59.961	20	AGGGCTTCCAGAATGTCAGC	60.035	20	100	91	190	AGGGCCAGGTGAGATGTTTG	59.961	20	GTACTCCCAATGGGCACACA	59.962	20	118	92	209	CAGGGCCAGGTGAGATGTTT	59.961	20	GTACTCCCAATGGGCACACA	59.962	20	119	91	209	CAGGGGGCCATCTCCAATAC	59.889	20	AGGGCTTCCAGAATGTCAGC	60.035	20	171	20	190	CAGGGGGCCATCTCCAATAC	59.889	20	GTACTCCCAATGGGCACACA	59.962	20	190
bctg00000002:1922380-1922700	1	p3	(TGC)7	21	150	170	CTCGCATGATACCCTTCCCC	59.965	20	ACTCGATGGGTCAGCCATTG	60.108	20	177	111	287	CCTCGCATGATACCCTTCCC	59.965	20	ACTCGATGGGTCAGCCATTG	60.108	20	178	110	287	CCCTCGCATGATACCCTTCC	59.965	20	ACTCGATGGGTCAGCCATTG	60.108	20	179	109	287	TCATGCTGATGCCCAAGTGT	59.961	20	ACTCGATGGGTCAGCCATTG	60.108	20	118	170	287	GCATGATGCTGAGAATGCGG	60.04	20	ACTCGATGGGTCAGCCATTG	60.108	20	240
bctg00000002:1926940-1927254	1	p3	(GGT)5	15	150	164	CAGGGCCAGGTGAGATGTTT	59.961	20	AGGGCTTCCAGAATGTCAGC	60.035	20	100	91	190	AGGGCCAGGTGAGATGTTTG	59.961	20	GTACTCCCAATGGGCACACA	59.962	20	118	92	209	CAGGGCCAGGTGAGATGTTT	59.961	20	GTACTCCCAATGGGCACACA	59.962	20	119	91	209	CAGGGGGCCATCTCCAATAC	59.889	20	AGGGCTTCCAGAATGTCAGC	60.035	20	171	20	190	CAGGGGGCCATCTCCAATAC	59.889	20	GTACTCCCAATGGGCACACA	59.962	20	190
bctg00000002:2033855-2034178	1	p3	(TGC)8	24	150	173	CATCCCCCTCGCATGATACC	60.036	20	GCGGGGTACTATTTGCCGTA	59.895	20	207	94	300	CCATCCCCCTCGCATGATAC	60.036	20	GCGGGGTACTATTTGCCGTA	59.895	20	208	93	300	GCATGATGCTGAGAATGCGG	60.04	20	GCGGGGTACTATTTGCCGTA	59.895	20	278	23	300	CATCCCCCTCGCATGATACC	60.036	20	ATTGTGGATACGACAGGGGC	59.82	20	144	94	237	CCATCCCCCTCGCATGATAC	60.036	20	ATTGTGGATACGACAGGGGC	59.82	20	145
bctg00000002:2034522-2034869	1	p6	(TGTCCT)8	48	150	197	TCCTTGTCCTTGTCCTTCGC	59.965	20	CGCTGTGAACTCGTCGAAGA	60.386	20	135	181	315	CTTGTCCTTGTCCTTCGCCT	59.965	20	CGCTGTGAACTCGTCGAAGA	60.386	20	133	183	315	TTGTCCTTCGCCTGCTTCTT	59.891	20	CGCTGTGAACTCGTCGAAGA	60.386	20	126	190	315	AATACTTGGGCGTCCTGTCC	59.748	20	TTGCTGTGAAGGACGGTGAG	60.25	20	120	134	253	AATACTTGGGCGTCCTGTCC	59.748	20	CTTGCTGTGAAGGACGGTGA	60.25	20	121
bctg00000002:2102372-2102683	1	p2	(AC)6	12	150	161	GACTCGAGAGGCAAGAGTGG	59.828	20	CAGTAGGGACACAGCAAGGG	60.036	20	160	87	246	CGACTCGAGAGGCAAGAGTG	60.179	20	CAGTAGGGACACAGCAAGGG	60.036	20	161	86	246	GACTCGAGAGGCAAGAGTGG	59.828	20	CTAGTGATTGGTGCCCCCAG	60.107	20	201	87	287	GACTCGAGAGGCAAGAGTGG	59.828	20	ACAGCAAGGGTCATCGCTAC	60.108	20	150	87	236	GACTCGAGAGGCAAGAGTGG	59.828	20	CACAGCAAGGGTCATCGCTA	60.108	20	151
bctg00000002:2146266-2146577	1	p2	(TA)6	12	150	161	TAACCTGGCACCAGCTCATG	60.035	20	TGGCATGGCTCATGGAATGT	60.033	20	142	95	236	CACCAGCTCATGCATTCAGC	59.899	20	TGGCATGGCTCATGGAATGT	60.033	20	134	103	236	GCACCAGCTCATGCATTCAG	59.899	20	TGGCATGGCTCATGGAATGT	60.033	20	135	102	236	CATTCAGCGAGTCGGAAGGT	60.109	20	TGGCATGGCTCATGGAATGT	60.033	20	122	115	236	TAACCTGGCACCAGCTCATG	60.035	20	TTCATCGCGGTAGGGCATTT	60.107	20	206
bctg00000002:2158461-2158775	1	p3	(CGA)5	15	150	164	GTCTGGCCCTCTGCTTTCTT	59.963	20	TAAAGGTGAGGCCGTTGGTC	59.964	20	184	95	278	GTCTGGCCCTCTGCTTTCTT	59.963	20	CCGAATGAACGCACAGCAAA	60.041	20	145	95	239	GTCTGGCCCTCTGCTTTCTT	59.963	20	CGGATAAAGGTGAGGCCGTT	60.108	20	188	95	282	ACGACGACGACGACTTCTTC	60.111	20	TAAAGGTGAGGCCGTTGGTC	59.964	20	128	151	278	GACGACGACGACGACTTCTT	60.111	20	TAAAGGTGAGGCCGTTGGTC	59.964	20	129
bctg00000002:2164249-2164566	1	p3	(AAT)6	18	150	167	CGAGCCAGCTGAGAAACTGA	60.038	20	GAGGGAGGGACGTGGATTTG	60.108	20	264	14	277	CGAGCCAGCTGAGAAACTGA	60.038	20	AGAGGGAGGGACGTGGATTT	60.253	20	265	14	278	AACAAAGAGTCGCCCATGCT	60.251	20	GAGGGAGGGACGTGGATTTG	60.108	20	159	119	277	AACAAAGAGTCGCCCATGCT	60.251	20	AGAGGGAGGGACGTGGATTT	60.253	20	160	119	278	CGAGCCAGCTGAGAAACTGA	60.038	20	GCATGGGCGACTCTTTGTTT	59.402	20	124
bctg00000002:2240554-2240871	1	p3	(ATT)6	18	150	167	GTTGTGCTGCTGGGCTATTG	59.828	20	CAAGCCCTGCTGTGAAAACC	59.967	20	221	5	225	TATTGCGACGGTCTGACAGG	59.827	20	CAAGCCCTGCTGTGAAAACC	59.967	20	206	20	225	GAGGGCTTCAGCATCATCGT	60.179	20	CAAGCCCTGCTGTGAAAACC	59.967	20	119	107	225	GGTTTTCACAGCAGGGCTTG	59.967	20	CTCTTCCAGTCAACGAGCGA	59.759	20	102	206	307	GTTGTGCTGCTGGGCTATTG	59.828	20	TGAACAAGCCCTGCTGTGAA	60.107	20	225
bctg00000002:2342119-2342436	1	p3	(TTG)6	18	150	167	TTCTTCAGGGATGGGGGTCT	59.879	20	CCCCAATCCTCCACTGAACC	60.034	20	146	88	233	TTCTTCAGGGATGGGGGTCT	59.879	20	CCCCCAATCCTCCACTGAAC	60.034	20	147	88	234	AGTTCTTCAGGGATGGGGGT	60.179	20	CCCCAATCCTCCACTGAACC	60.034	20	148	86	233	AGTTCTTCAGGGATGGGGGT	60.179	20	CCCCCAATCCTCCACTGAAC	60.034	20	149	86	234	GTTCTTCAGGGATGGGGGTC	59.744	20	CCCCAATCCTCCACTGAACC	60.034	20	147
bctg00000002:2374295-2374608	1	p2	(AT)7	14	150	163	GAGCTGTTGTACCTGCCCTT	59.963	20	TGCTGGCGAGGAAAAGTGAT	59.963	20	139	11	149	GAGCTGTTGTACCTGCCCTT	59.963	20	ATGCTGGCGAGGAAAAGTGA	59.963	20	140	11	150	TCACTTTTCCTCGCCAGCAT	59.963	20	AGGTGCGAGTGTGTTGTCTT	59.822	20	150	131	280	ATCACTTTTCCTCGCCAGCA	59.963	20	AGGTGCGAGTGTGTTGTCTT	59.822	20	151	130	280	GAGCTGTTGTACCTGCCCTT	59.963	20	AGGTGCGAGTGTGTTGTCTT	59.822	20	270
bctg00000002:2400358-2400672	1	p3	(AGC)5	15	150	164	TGTCCCAGTGGTGAATGCTC	59.963	20	GTGCCCACCCCCATAATGAA	60.033	20	241	31	271	GAGATCAAACCACCCAGGCA	59.962	20	GTGCCCACCCCCATAATGAA	60.033	20	270	2	271	GCATGGCATTTGTGTCCCAG	60.109	20	GTGCCCACCCCCATAATGAA	60.033	20	253	19	271	CAGGCATGGCATTTGTGTCC	60.109	20	GTGCCCACCCCCATAATGAA	60.033	20	256	16	271	CCAGGCATGGCATTTGTGTC	60.109	20	GTGCCCACCCCCATAATGAA	60.033	20	257
bctg00000002:2461537-2461854	1	p3	(AAT)6	18	150	167	CGCAGAGTTTTTGTGTCGCA	59.973	20	CCGATATCCGCTCCAAGCTT	59.966	20	228	65	292	TGCGCAGAGTTTTTGTGTCG	59.973	20	CCGATATCCGCTCCAAGCTT	59.966	20	230	63	292	ACCACTAGCAGACGCAGAAC	60.038	20	CCGATATCCGCTCCAAGCTT	59.966	20	252	41	292	CACTAGCAGACGCAGAACCA	60.038	20	CCGATATCCGCTCCAAGCTT	59.966	20	250	43	292	TTTGTGTCGCAAACCAAGGC	60.179	20	CCGATATCCGCTCCAAGCTT	59.966	20	219
bctg00000002:2472783-2473094	1	p2	(TC)6	12	150	161	TCCAAGCAGGCATGAAAGGA	59.595	20	TTTCTTGCCCAAGGAGTGCA	60.106	20	118	66	183	TCCAAGCAGGCATGAAAGGA	59.595	20	TTCTTGCCCAAGGAGTGCAT	59.887	20	117	66	182	TCCAAGCAGGCATGAAAGGA	59.595	20	CGGACAGATGGAGGGAGACT	60.396	20	216	66	281	GCACTCCTTGGGCAAGAAAG	59.4	20	CGGACAGATGGAGGGAGACT	60.396	20	117	165	281	TCCAAGCAGGCATGAAAGGA	59.595	20	CTTTCTTGCCCAAGGAGTGC	59.4	20	119
bctg00000002:2598537-2598848	1	p2	(TG)6	12	150	161	CGATGTGGGATGAGGGACAG	59.894	20	TTTCCCAGCAGACCAAGCAA	60.106	20	219	80	298	TCTGTCCACCAGCAAAGCAT	59.889	20	TTTCCCAGCAGACCAAGCAA	60.106	20	170	129	298	GGGGAAGAAGGGGAGCAAAA	59.886	20	TTTCCCAGCAGACCAAGCAA	60.106	20	200	99	298	CAAGAGGCGATGTGGGATGA	59.821	20	TTTCCCAGCAGACCAAGCAA	60.106	20	226	73	298	AGACTGTGGAGGGAGCAAGA	60.179	20	TTTCCCAGCAGACCAAGCAA	60.106	20	241
bctg00000002:2649899-2650218	1	p2	(TA)10	20	150	169	CTGGGAGAGGGCTGTTTCAG	60.036	20	GGAAGGTGATCCCAGTAACCA	59.087	21	198	28	225	CTGGGAGAGGGCTGTTTCAG	60.036	20	CACACATGTGGGCTCATTTTGT	59.964	22	269	28	296	CTGGGAGAGGGCTGTTTCAG	60.036	20	AGCATATGGGCATTCAATTGGC	59.962	22	102	28	129	TGTTTCAGAGGCAGCCAGTT	59.817	20	GGAAGGTGATCCCAGTAACCA	59.087	21	186	40	225	CTGGGAGAGGGCTGTTTCAG	60.036	20	ACAGTGGCTATCTTTGGTGTGT	59.893	22	163
bctg00000002:2658720-2659037	1	p3	(ATT)6	18	150	167	CCGATATCCGCTCCAAGCTT	59.966	20	CGCAGAGTTTTTGTGTCGCA	59.973	20	228	23	250	CCGATATCCGCTCCAAGCTT	59.966	20	TGCGCAGAGTTTTTGTGTCG	59.973	20	230	23	252	CCGATATCCGCTCCAAGCTT	59.966	20	ACCACTAGCAGACGCAGAAC	60.038	20	252	23	274	CCGATATCCGCTCCAAGCTT	59.966	20	CACTAGCAGACGCAGAACCA	60.038	20	250	23	272	CCGATATCCGCTCCAAGCTT	59.966	20	TTTGTGTCGCAAACCAAGGC	60.179	20	219
bctg00000002:2667673-2667998	1	p1	(T)26	26	150	175	GCCCTTCATGTGGATGACCA	60.034	20	CGCTCGTGTATCCGTAGCAT	60.04	20	147	61	207	TGCCCTTCATGTGGATGACC	60.034	20	CGCTCGTGTATCCGTAGCAT	60.04	20	148	60	207	GCCCTTCATGTGGATGACCA	60.034	20	GGTACTTACGCAGAACCGCT	60.109	20	163	61	223	TGCCCTTCATGTGGATGACC	60.034	20	GGTACTTACGCAGAACCGCT	60.109	20	164	60	223	GCCCTTCATGTGGATGACCA	60.034	20	TACTTACGCAGAACCGCTCG	60.179	20	161
bctg00000002:2670318-2670638	1	p1	(T)21	21	150	170	CATGTCATGCTGCACGGAAG	59.902	20	ATAGCGGGGAGTTCGGTAGT	60.106	20	172	86	257	CATGTCATGCTGCACGGAAG	59.902	20	CGTGCTCGCGGATTTGAAAA	60.11	20	100	86	185	CGACCGCCCAAATATGAGGA	59.894	20	ATAGCGGGGAGTTCGGTAGT	60.106	20	246	12	257	CGACCGCCCAAATATGAGGA	59.894	20	CGTGCTCGCGGATTTGAAAA	60.11	20	174	12	185	CATGTCATGCTGCACGGAAG	59.902	20	CGGGGAGTTCGGTAGTCTTG	59.827	20	168
bctg00000002:2733522-2733839	1	p3	(CGG)6	18	150	167	TCCCCCTCTCATCCTCCATC	59.808	20	GACTTTCGCTTTGGCCACG	60.082	19	110	115	224	CCCCCTCTCATCCTCCATCT	59.807	20	GACTTTCGCTTTGGCCACG	60.082	19	109	116	224	CTCCCCCTCTCATCCTCCAT	59.807	20	GACTTTCGCTTTGGCCACG	60.082	19	111	114	224	TCCCCCTCTCATCCTCCATC	59.808	20	GGACTTTCGCTTTGGCCAC	59.714	19	111	115	225	CCCCCTCTCATCCTCCATCT	59.807	20	GGACTTTCGCTTTGGCCAC	59.714	19	110
bctg00000002:2751552-2751866	1	p3	(TCA)5	15	150	164	CTGTTGTGGTCCCCATCCTC	60.035	20	TGCCAACAGATGTCCAGCAT	59.961	20	176	118	293	CTGTTGTGGTCCCCATCCTC	60.035	20	ATGCCAACAGATGTCCAGCA	59.961	20	177	118	294	CATTGGTGGCGGTACTTCCT	60.035	20	TGCCAACAGATGTCCAGCAT	59.961	20	132	162	293	CATTGGTGGCGGTACTTCCT	60.035	20	ATGCCAACAGATGTCCAGCA	59.961	20	133	162	294	TCATTGGTGGCGGTACTTCC	60.036	20	TGCCAACAGATGTCCAGCAT	59.961	20	133
bctg00000002:2762597-2762911	1	p3	(GAG)5	15	150	164	GGCAGAACACCATCAGAGCT	60.036	20	CCACCACCTCCTCAAACTCC	59.963	20	104	22	125	GGCAGAACACCATCAGAGCT	60.036	20	CTCTGCATCCTCCTCCTCCT	60.106	20	151	22	172	GGCAGAACACCATCAGAGCT	60.036	20	TCTGCATCCTCCTCCTCCTC	60.106	20	150	22	171	GGCAGAACACCATCAGAGCT	60.036	20	CCTCCTCCTCCTCCTCTGAC	60.106	20	143	22	164	GGCAGAACACCATCAGAGCT	60.036	20	CTGATGCACCCTCCATCTCC	59.892	20	122
bctg00000002:2867767-2868081	1	p3	(GGT)5	15	150	164	TAGCACCAGCAAGTCTCTGC	60.037	20	AACAGCTCAGTATGGTGGCC	60.035	20	181	66	246	TAGCACCAGCAAGTCTCTGC	60.037	20	CAGGCAGTGACATGCTGAGA	60.037	20	141	66	206	TAGCACCAGCAAGTCTCTGC	60.037	20	TCAGGCAGTGACATGCTGAG	60.037	20	142	66	207	CACAGTGTTGGGGTTGCAAG	59.897	20	AACAGCTCAGTATGGTGGCC	60.035	20	161	86	246	CACAGTGTTGGGGTTGCAAG	59.897	20	CAGGCAGTGACATGCTGAGA	60.037	20	121
bctg00000002:2903106-2903417	1	p2	(TC)6	12	150	161	GGTTCAGGGAAGAGCTGCAT	60.035	20	TGGGTATAAGAAAGGGATGCCC	59.554	22	114	165	278	ATGGTTCAGGGAAGAGCTGC	60.035	20	TGGGTATAAGAAAGGGATGCCC	59.554	22	116	163	278	CTGCATCTCCTCTGGCCAAA	60.035	20	TGGGTATAAGAAAGGGATGCCC	59.554	22	100	179	278	GGGAAGAGCTGCATCTCCTC	59.893	20	TGGGTATAAGAAAGGGATGCCC	59.554	22	108	171	278	CAGGGAAGAGCTGCATCTCC	60.179	20	TGGGTATAAGAAAGGGATGCCC	59.554	22	110
bctg00000002:2960518-2960833	1	p2	(CT)8	16	150	165	GCTTCCAGATAAGGCTCGCT	59.894	20	ACCACAGGATGAAGAGCTGC	60.036	20	148	67	214	GCTTCCAGATAAGGCTCGCT	59.894	20	CCACAGGATGAAGAGCTGCA	60.036	20	147	67	213	TCCCGACGGCTCATCAAATT	59.748	20	ACCACAGGATGAAGAGCTGC	60.036	20	120	95	214	TCCCGACGGCTCATCAAATT	59.748	20	CCACAGGATGAAGAGCTGCA	60.036	20	119	95	213	CCGACGGCTCATCAAATTCG	59.698	20	ACCACAGGATGAAGAGCTGC	60.036	20	118
bctg00000002:2972383-2972710	1	p1	(A)28	28	150	177	GGTTTAGGGTCAGGGCCTTC	60.034	20	AGGGCTGAAGTTGAGGGTTG	59.889	20	231	16	246	GGTTTAGGGTCAGGGCCTTC	60.034	20	CAGGGCTGAAGTTGAGGGTT	59.889	20	232	16	247	GGTTTAGGGTCAGGGCCTTC	60.034	20	TTGGCTGACCTTGATTGGCT	59.887	20	278	16	293	TTGCGGACAGGGAGTACATG	59.751	20	CGCAGTTCACTTTGGCTGAC	60.041	20	231	74	304	GGTTTAGGGTCAGGGCCTTC	60.034	20	GGCTGACCTTGATTGGCTGA	60.323	20	276
bctg00000002:2999583-2999898	1	p2	(CT)8	16	150	165	TGCCTCTCTCTCTCTCTCTCC	59.51	21	ATTGTGGTGGAGACTCGCTG	60.037	20	107	146	252	GTGCTTGACTGACATTGCACT	59.394	21	ATTGTGGTGGAGACTCGCTG	60.037	20	166	87	252	CGACCTCTTGTACTTTGGGGA	59.378	21	ATTGTGGTGGAGACTCGCTG	60.037	20	251	2	252	TCGACCTCTTGTACTTTGGGG	59.378	21	ATTGTGGTGGAGACTCGCTG	60.037	20	252	1	252	TGTGCTTGACTGACATTGCA	58.322	20	ATTGTGGTGGAGACTCGCTG	60.037	20	167
bctg00000002:3003282-3003606	1	p1	(T)25	25	150	174	TCCTTGTGGACGGGGAGTAT	59.958	20	TAGCGCCGGTCAAATGAACT	60.037	20	183	18	200	AAGCTGGCCCGTTTAACTGA	59.89	20	TAGCGCCGGTCAAATGAACT	60.037	20	108	93	200	TGAAGCTGGCCCGTTTAACT	59.89	20	TAGCGCCGGTCAAATGAACT	60.037	20	110	91	200	TCCTTGTGGACGGGGAGTAT	59.958	20	CATGGATGGGGAGTACGTGG	59.893	20	252	18	269	TCCTTGTGGACGGGGAGTAT	59.958	20	CGTGGACCACTCATGTACCC	60.108	20	220
bctg00000002:3027427-3027759	1	p1	(A)33	33	150	182	CGCTCGTGTATCCGTAGCTT	59.971	20	CACGAGCCCGAATCCGATAG	60.387	20	214	116	329	GGTACTTACGCAGAACCGCT	60.109	20	CACGAGCCCGAATCCGATAG	60.387	20	230	100	329	TACTTACGCAGAACCGCTCG	60.179	20	CACGAGCCCGAATCCGATAG	60.387	20	228	102	329	CGCTCGTGTATCCGTAGCTT	59.971	20	CAAGCCATGCGTGAGACAAA	59.407	20	172	116	287	ATCCCCAAACATGTCCCTCG	59.744	20	CACGAGCCCGAATCCGATAG	60.387	20	271
bctg00000002:3093955-3094449	1	c	(ACC)8caccactaacaattgtactt(ACTA)6atgaacctacctaactaacctaactaactaacctacctaactaac(CTAA)6ccaaccaactaactacccaaccaaccaacc(AACT)7	195	150	344	ACCCAACCAACCAACCAACT	59.958	20	TTGTGCCCTCACTTTGCTCA	60.107	20	160	300	459	ACCCAACCAACCAACCAACT	59.958	20	TGTGCCCTCACTTTGCTCAT	59.889	20	159	300	458	ATAACCACCACCACCACCAC	59.888	20	AGTTGGTTGGTTGGTTGGGT	59.958	20	174	146	319	ACCCAACCAACCAACCAACT	59.958	20	TCTTGTGCCCTCACTTTGCT	59.817	20	162	300	461	CCACCACCCACCACTAACAA	59.816	20	AGTTGGTTGGTTGGTTGGGT	59.958	20	155
bctg00000002:3094380-3094921	1	c	(GTTA)15gttggttggttggttgggtagttagttggttg(GTTA)6ggttagttaggtag(GTTA)5ggttagttaggtag(GTTA)8gtaagtacaattgttagtggtg(GGT)8	242	150	391	AGTTGGTTGGTTGGTTGGGT	59.958	20	ATAACCACCACCACCACCAC	59.888	20	186	208	393	AGTTGGTTGGTTGGTTGGGT	59.958	20	CCACCACCCACCACTAACAA	59.816	20	167	208	374	AGTTGGTTGGTTGGTTGGGT	59.958	20	CCAGGCAATAACCACCACCA	60.252	20	193	208	400	AGTTGGTTGGTTGGTTGGGT	59.958	20	AGGCAATAACCACCACCACC	60.252	20	191	208	398	AGTTGGTTGGTTGGTTGGGT	59.958	20	TGTAACAGACTGCCAGGCAA	59.528	20	205
bctg00000002:3113410-3113721	1	p2	(CT)6	12	150	161	ACTGATGTTGCACTGGAGCT	59.601	20	GCAGAGACTTGCCAGTGCTA	60.037	20	149	94	242	ACTGATGTTGCACTGGAGCT	59.601	20	ACCCTACATAACCCAGGCCA	60.253	20	215	94	308	TCGACTGATGTTGCACTGGA	59.321	20	GCAGAGACTTGCCAGTGCTA	60.037	20	152	91	242	ACTGATGTTGCACTGGAGCT	59.601	20	CCAGGCCAAAGTCCTCAAGA	59.598	20	203	94	296	GACTGATGTTGCACTGGAGC	59.199	20	GCAGAGACTTGCCAGTGCTA	60.037	20	150
bctg00000002:3119692-3120003	1	p2	(CT)6	12	150	161	ACTGATGTTGCACTGGAGCT	59.601	20	GCAGAGACTTGCCAGTGCTA	60.037	20	149	94	242	ACTGATGTTGCACTGGAGCT	59.601	20	GACCCTGGAGCAGTACCTCT	60.325	20	204	94	297	ACTGATGTTGCACTGGAGCT	59.601	20	AGACCCTGGAGCAGTACCTC	60.325	20	205	94	298	GACTGATGTTGCACTGGAGC	59.199	20	GCAGAGACTTGCCAGTGCTA	60.037	20	150	93	242	ACTGATGTTGCACTGGAGCT	59.601	20	TGCAACTACCAGCAGGACAA	59.528	20	176
bctg00000002:3136814-3137131	1	p3	(GTG)6	18	150	167	GAGTTGTCCAGTGGTGGGAG	59.965	20	CCACCACCACTATGCACCAT	60.034	20	131	28	158	GAGTTGTCCAGTGGTGGGAG	59.965	20	CTATGCACCATCACCCCTCC	59.891	20	122	28	149	GAGTTGTCCAGTGGTGGGAG	59.965	20	GATACATCCCCACCACCACC	59.817	20	149	28	176	CAGAGTTGTCCAGTGGTGGG	60.25	20	CCACCACCACTATGCACCAT	60.034	20	133	26	158	CCAGAGTTGTCCAGTGGTGG	60.25	20	CCACCACCACTATGCACCAT	60.034	20	134
bctg00000002:3168695-3169010	1	p2	(TG)8	16	150	165	TTGCTGCATTCTGCTGGTTT	58.958	20	AGAGCCTCACCTCCCTTCAA	60.179	20	235	40	274	ATTGCTGCATTCTGCTGGTT	58.737	20	AGAGCCTCACCTCCCTTCAA	60.179	20	236	39	274	AATTGCTGCATTCTGCTGGT	58.737	20	AGAGCCTCACCTCCCTTCAA	60.179	20	237	38	274	TTGCTGCATTCTGCTGGTTT	58.958	20	TACAGAGCCTCACCTCCCTT	59.586	20	238	40	277	TTGCTGCATTCTGCTGGTTT	58.958	20	TTACAGAGCCTCACCTCCCT	59.586	20	239
bctg00000002:3194393-3194869	1	c	(CAC)8caactaacaattgtacttactaactaagtaactaaccaactaactaagtaaataag(TAAC)13caactaactaactaacc(AACT)7	177	150	326	GCAATGAACACCACCACCAC	59.968	20	TTGTGCCCTCACTTTGCTCA	60.107	20	256	141	396	GCAATGAACACCACCACCAC	59.968	20	TGTGCCCTCACTTTGCTCAT	59.889	20	255	141	395	GCAATGAACACCACCACCAC	59.968	20	TCTTGTGCCCTCACTTTGCT	59.817	20	258	141	398	AGACTGCCAGGCAATGAACA	59.889	20	TTGTGCCCTCACTTTGCTCA	60.107	20	266	131	396	ACAGACTGCCAGGCAATGAA	59.889	20	TTGTGCCCTCACTTTGCTCA	60.107	20	268
bctg00000002:3198229-3198543	1	p3	(CCT)5	15	150	164	TGTGGCTGCTTTGTCAATGC	59.968	20	CACAGCTGCGACTGACAAAC	60.042	20	250	18	267	TGTTGAGCCTCAGCCTTCTG	59.964	20	CACAGCTGCGACTGACAAAC	60.042	20	228	40	267	TGTGGCTGCTTTGTCAATGC	59.968	20	AAAGCCAAGGCAGCTCTCTT	59.888	20	183	18	200	TGTGGCTGCTTTGTCAATGC	59.968	20	AAGAAAGCCAAGGCAGCTCT	59.888	20	186	18	203	TGTGGCTGCTTTGTCAATGC	59.968	20	GGAGGAGGAGGGAGAGATCC	59.886	20	142
bctg00000002:3201793-3202276	1	c	(GTTT)8gttagtttgtttgcttgttagttagttggttagttagttcattggttagttcgttg(GTTA)5attggttagttagttagttggttagttggttagttggttagttggttagttg(GTTA)6	184	150	333	TGCATCAGCTACTACGGTCA	58.53	20	GAACTGCTGGTTGAGGGACA	59.891	20	103	351	453	TGCATCAGCTACTACGGTCA	58.53	20	TGAACTGCTGGTTGAGGGAC	59.891	20	104	351	454	TGCATCAGCTACTACGGTCA	58.53	20	GTGAACTGCTGGTTGAGGGA	59.891	20	105	351	455	TGCATCAGCTACTACGGTCA	58.53	20	AGTGAACTGCTGGTTGAGGG	59.891	20	106	351	456	TGCATCAGCTACTACGGTCA	58.53	20	ACTGCTGGTTGAGGGACATC	59.674	20	101
bctg00000002:3206624-3206953	1	p6	(CTGACT)5	30	150	179	TCCGTCTCCTTTTCCTGCAC	59.965	20	GAGAAGGGCTCGATCTGACG	59.97	20	220	88	307	GCCTTTCGTCACCTCCTTCA	59.965	20	GAGAAGGGCTCGATCTGACG	59.97	20	245	63	307	CCGTCTCCTTTTCCTGCACT	59.965	20	GAGAAGGGCTCGATCTGACG	59.97	20	219	89	307	TCCGTCTCCTTTTCCTGCAC	59.965	20	GCTCGATCTGACGGATGGTT	59.897	20	213	88	300	GCCTTTCGTCACCTCCTTCA	59.965	20	GCTCGATCTGACGGATGGTT	59.897	20	238
bctg00000002:3216850-3217164	1	p3	(CAT)5	15	150	164	CAGAGGGAGAGGTGGTGGTA	59.959	20	CTGTTCCTTCTGGGCGACTT	59.965	20	203	93	295	CAGAGGGAGAGGTGGTGGTA	59.959	20	CACCTCGCTGTGGATGAGTT	60.037	20	176	93	268	CAGAGGGAGAGGTGGTGGTA	59.959	20	CTCTCTGTTCCTTCTGGGCG	60.108	20	207	93	299	CAGAGGGAGAGGTGGTGGTA	59.959	20	CCTCTCTGTTCCTTCTGGGC	59.748	20	208	93	300	TGACCATTTCCAGCTCCAGC	60.323	20	CTGTTCCTTCTGGGCGACTT	59.965	20	127
bctg00000002:3222897-3223222	1	p1	(A)26	26	150	175	CTGGGGTCAGCGAAACTCAT	60.036	20	ATGAGCGGTTCAGCGTATGT	59.824	20	105	20	124	GGGGTCAGCGAAACTCATCA	60.036	20	ATGAGCGGTTCAGCGTATGT	59.824	20	103	22	124	TGGGGTCAGCGAAACTCATC	60.036	20	ATGAGCGGTTCAGCGTATGT	59.824	20	104	21	124	CTGGGGTCAGCGAAACTCAT	60.036	20	TATGGGTGCATGAGCGGTTC	60.464	20	114	20	133	GGGGTCAGCGAAACTCATCA	60.036	20	TATGGGTGCATGAGCGGTTC	60.464	20	112
bctg00000002:3238334-3238669	1	p1	(A)36	36	150	185	TGCGCTGCACTCATGGATTA	60.108	20	TCAATCAAGGGGCAGCAGTC	60.323	20	164	130	293	TGCGCTGCACTCATGGATTA	60.108	20	TCAGTCAATCAAGGGGCAGC	60.323	20	168	130	297	TGCGCTGCACTCATGGATTA	60.108	20	AGTCAATCAAGGGGCAGCAG	60.323	20	166	130	295	AGACAGGGATAGGGCCTTCA	59.657	20	TAATCCATGAGTGCAGCGCA	60.108	20	140	10	149	TGCGCTGCACTCATGGATTA	60.108	20	GTTCTGATGGCCAATGCTGG	59.541	20	194
bctg00000002:3278294-3278619	1	p1	(T)26	26	150	175	AAATCCTTCCCAACCTGCCG	60.612	20	GGGAGCACAGTGTAAAGAGCT	59.997	21	101	38	138	AAATCCTTCCCAACCTGCCG	60.612	20	AGGGAGCACAGTGTAAAGAGC	59.997	21	102	38	139	AAATCCTTCCCAACCTGCCG	60.612	20	GCAGGGAGCACAGTGTAAAG	58.84	20	104	38	141	AGAACACATGTCCACCACCA	59.157	20	GGGAGCACAGTGTAAAGAGCT	59.997	21	136	3	138	AGAACACATGTCCACCACCA	59.157	20	AGGGAGCACAGTGTAAAGAGC	59.997	21	137
bctg00000002:3384956-3385468	1	c	(ACC)9actaaaaattgtactt(ACTA)6cccaaccaaccaacc(AACT)6aacc(AACT)16aaccaactaactaactaac(CTAA)5	213	150	362	ACCCAACCAACCAACCAACT	59.958	20	TTGTGCCCTCACTTTGCTCA	60.107	20	208	215	422	ACCCAACCAACCAACCAACT	59.958	20	TGTGCCCTCACTTTGCTCAT	59.889	20	207	215	421	ATAACCACCACCACCACCAC	59.888	20	TTGTGCCCTCACTTTGCTCA	60.107	20	277	146	422	ATAACCACCACCACCACCAC	59.888	20	TGTGCCCTCACTTTGCTCAT	59.889	20	276	146	421	ACCCAACCAACCAACCAACT	59.958	20	TCTTGTGCCCTCACTTTGCT	59.817	20	210
bctg00000002:3385340-3385834	1	c	(GTTA)8gttg(GTTA)12gttg(GTTA)6gttggttggttggttggg(TAGT)6aagtacaattttta(GTG)9	195	150	344	GTGGTTTCATTTGGGCAGGC	60.321	20	ACCCAACCAACCAACCAACT	59.958	20	231	49	279	TTCATTTGGGCAGGCCTTGT	60.472	20	ACCCAACCAACCAACCAACT	59.958	20	226	54	279	AGTTGGTTGGTTGGTTGGGT	59.958	20	TGTAACAGACTGCCAGGCAA	59.528	20	108	260	367	AGTTGGTTGGTTGGTTGGGT	59.958	20	ACTGCCAGGCAATAACCACC	60.612	20	100	260	359	TTCATTTGGGCAGGCCTTGT	60.472	20	CCACCACCACCACCACTAAA	59.816	20	279
bctg00000002:3438066-3438381	1	p2	(CT)8	16	150	165	GGGGACTAGTACTTGTGCTCG	59.865	21	GCAGAGACTTGCTGGTGCTA	60.037	20	174	73	246	GGGGACTAGTACTTGTGCTCG	59.865	21	TGTAACCCAGGCCAAAGTCC	59.888	20	234	73	306	GGGGACTAGTACTTGTGCTCG	59.865	21	ACCCTATGTAACCCAGGCCA	60.253	20	240	73	312	TCCTTGTTGGGTGTGTTGTCT	59.716	21	TGTAACCCAGGCCAAAGTCC	59.888	20	101	206	306	GGGGACTAGTACTTGTGCTCG	59.865	21	ATGTGGCAGAGACTTGCTGG	60.322	20	179
bctg00000002:3452060-3452375	1	p2	(CT)8	16	150	165	GCACATTGAGTTAGCCTGCG	59.902	20	TGATCAGGAGCTGGTTGAACA	59.301	21	113	179	291	TTAGCCTGCGGACATCATCC	59.893	20	TGATCAGGAGCTGGTTGAACA	59.301	21	103	189	291	GAGTTAGCCTGCGGACATCA	59.824	20	TGATCAGGAGCTGGTTGAACA	59.301	21	106	186	291	TGAGTTAGCCTGCGGACATC	59.824	20	TGATCAGGAGCTGGTTGAACA	59.301	21	107	185	291	TGCGGACATCATCCTCATCG	59.967	20	AGTTGATCAGGAGCTGGTTGA	59.019	21	100
bctg00000002:3568768-3569079	1	p2	(CG)6	12	150	161	CATTCCGGAAGACGTCGTGA	60.109	20	TGTACTCGATCTCCGGCTGA	60.107	20	165	124	288	ATTCCGGAAGACGTCGTGAG	59.829	20	TGTACTCGATCTCCGGCTGA	60.107	20	164	125	288	TCTATGGAGGAGGCGAGCAT	60.179	20	TGTACTCGATCTCCGGCTGA	60.107	20	182	107	288	AGGAGTCTATGGAGGAGGCG	60.179	20	TGTACTCGATCTCCGGCTGA	60.107	20	187	102	288	GGAGTCTATGGAGGAGGCGA	60.179	20	TGTACTCGATCTCCGGCTGA	60.107	20	186
bctg00000002:3570591-3570902	1	p2	(GT)6	12	150	161	AGCCAAGCCTTCATCCACAA	59.887	20	GAGCGTCGACCCACTGATAG	59.97	20	121	60	180	GCACCCATCTCTCTCACGAG	59.898	20	GGCGCTCTTCTGTCAGGAAT	60.108	20	137	102	238	AGCCAAGCCTTCATCCACAA	59.887	20	GGCGCTCTTCTGTCAGGAAT	60.108	20	179	60	238	GCACCCATCTCTCTCACGAG	59.898	20	GGAATGGCCGCAAGTCTTTC	59.829	20	122	102	223	ACGAGACGAAAGGACTACGC	59.832	20	GGCGCTCTTCTGTCAGGAAT	60.108	20	122
bctg00000002:3602771-3603088	1	p3	(ACC)6	18	150	167	ACCTATTGGCACCTTGGAGC	60.034	20	CATCGCACTGCATCTGAAGC	59.972	20	256	49	304	CCTATTGGCACCTTGGAGCA	60.034	20	CATCGCACTGCATCTGAAGC	59.972	20	255	50	304	ACCTATTGGCACCTTGGAGC	60.034	20	CATGGCATTGGGGTTGTGTG	60.037	20	181	49	229	CCTATTGGCACCTTGGAGCA	60.034	20	CATGGCATTGGGGTTGTGTG	60.037	20	180	50	229	ACCTATTGGCACCTTGGAGC	60.034	20	ATGTCCATGGCATTGGGGTT	59.957	20	186
bctg00000002:3627393-3627704	1	p2	(AT)6	12	150	161	TCGACGAATTGTCCGTTGGT	59.968	20	CTCGCATCTCTCCCACCATC	59.967	20	170	24	193	TCGACGAATTGTCCGTTGGT	59.968	20	CCACATCCCAAGGACCACTC	60.035	20	187	24	210	TCGACGAATTGTCCGTTGGT	59.968	20	CGTTCACCTCTGTCTCCCAC	60.038	20	203	24	226	GGTTGGTGACCTCGACGAAT	60.038	20	CTCGCATCTCTCCCACCATC	59.967	20	181	13	193	TCGACGAATTGTCCGTTGGT	59.968	20	TACACGCGTTCACCTCTGTC	60.04	20	209
bctg00000002:3644256-3644570	1	p3	(AGG)5	15	150	164	AGCAGGTCCCGTTCTACTCT	59.96	20	TGATATCGGCAGGGGGAAGA	60.105	20	162	95	256	CACAAGGAGGAGGAGGAGGA	59.958	20	TGATATCGGCAGGGGGAAGA	60.105	20	112	145	256	TCCACAAGGAGGAGGAGGAG	59.958	20	TGATATCGGCAGGGGGAAGA	60.105	20	114	143	256	AGCAGGTCCCGTTCTACTCT	59.96	20	ACCAGCATCGCGTATGACAA	60.108	20	142	95	236	AGCAGGTCCCGTTCTACTCT	59.96	20	AACCAGCATCGCGTATGACA	60.108	20	143
bctg00000002:3664062-3664376	1	p3	(ACG)5	15	150	164	ACTCGCCTCTGAGTCTGAGT	59.962	20	AGGAAGCGGAAGAGCAACTC	60.037	20	149	96	244	ACTCGCCTCTGAGTCTGAGT	59.962	20	ACTTTGCGAGGAGTTGCTCA	59.893	20	126	96	221	TGAGTCCGAGTCTGACCAGT	59.889	20	AGGAAGCGGAAGAGCAACTC	60.037	20	134	111	244	TGAGTCCGAGTCTGACCAGT	59.889	20	ACTTTGCGAGGAGTTGCTCA	59.893	20	111	111	221	TCGCGGATGTTGAGAAGGTT	59.68	20	AGGAAGCGGAAGAGCAACTC	60.037	20	234
bctg00000002:3760941-3761252	1	p2	(GA)6	12	150	161	GGGTATAAGAGAGGGATGCCC	59.09	21	TGGTTCAGGAAAGAGCCACA	59.157	20	114	34	147	GTGGGTATAAGAGAGGGATGCC	59.697	22	TGGTTCAGGAAAGAGCCACA	59.157	20	116	32	147	GGGTATAAGAGAGGGATGCCC	59.09	21	TGGTTCAGGAAAGAGCCACAT	59.575	21	114	34	147	GGGTATAAGAGAGGGATGCCC	59.09	21	GCCACATCTCTTCCAGTCTGA	59.448	21	100	34	133	GGGTATAAGAGAGGGATGCCC	59.09	21	AGCCACATCTCTTCCAGTCTG	59.446	21	101
bctg00000002:3772266-3772583	1	p3	(ATG)6	18	150	167	CTGCCACTGTACACTCCTGG	60.037	20	GGTTCCATCATGCTCCCCAA	60.033	20	162	115	276	CCTGCCACTGTACACTCCTG	60.037	20	GGTTCCATCATGCTCCCCAA	60.033	20	163	114	276	CCTACCGCTGGAAGATCACC	59.895	20	GGTTCCATCATGCTCCCCAA	60.033	20	235	42	276	TTCATGCTGACCAACGTCCA	59.892	20	GGTTCCATCATGCTCCCCAA	60.033	20	258	19	276	TCCACTGAACGGCATCCATC	60.108	20	GGTTCCATCATGCTCCCCAA	60.033	20	200
bctg00000002:3777484-3777798	1	p3	(ACC)5	15	150	164	GACCTGAGACTCGTTCTGGC	60.109	20	CCTTCTTCAGTCCCGGACAC	60.037	20	219	82	300	GACCTGAGACTCGTTCTGGC	60.109	20	CACCTTCTTCAGTCCCGGAC	60.037	20	221	82	302	GACCTGAGACTCGTTCTGGC	60.109	20	GGCATCGTGGACTCTGTGAA	60.037	20	184	82	265	GACCTGAGACTCGTTCTGGC	60.109	20	ACGCAGTCATGGCATCGTAT	59.895	20	151	82	232	CCTCCGATCAGCTGTGTCTG	60.179	20	CCTTCTTCAGTCCCGGACAC	60.037	20	112
bctg00000002:3896263-3896585	1	p1	(C)23	23	150	172	TGGAAATGCTCAGCCCACTT	59.887	20	AAGTGACAAGAGCCCAGAGC	59.964	20	246	19	264	AACACCCTTTTCACCCTCCC	59.812	20	AAGTGACAAGAGCCCAGAGC	59.964	20	225	40	264	TACATCACTCCTGTGCAGCC	59.75	20	AAGTGACAAGAGCCCAGAGC	59.964	20	184	81	264	TCTCCTGGAAATGCTCAGCC	59.746	20	AAGTGACAAGAGCCCAGAGC	59.964	20	251	14	264	TGGAAATGCTCAGCCCACTT	59.887	20	CATCAGCTGATGGGTCCAGG	60.179	20	212
bctg00000002:3932896-3933225	1	p6	(GGACAA)5	30	150	179	GCAGCATGTGGGAGTGGTAT	60.107	20	TGTCCTTGTCCTTGTCCAGC	59.891	20	141	25	165	GCAGCATGTGGGAGTGGTAT	60.107	20	ACTCTCCTCCACATCCCCAA	59.881	20	212	25	236	GCAGCATGTGGGAGTGGTAT	60.107	20	GCCAATGCCAATGCCTCATT	59.821	20	100	25	124	TGAAGTGCACCAATGAGGCA	60.179	20	ACTCTCCTCCACATCCCCAA	59.881	20	143	94	236	AATGAGGCATTGGCATTGGC	59.821	20	ACTCTCCTCCACATCCCCAA	59.881	20	132
bctg00000002:4034348-4034671	1	p1	(T)24	24	150	173	AGGCTCAGGCTGGGATTAGA	60.031	20	GGCCCGCCTAACTGAGATTT	60.107	20	189	4	192	GCGAGGGAGAAGAGGACATG	59.896	20	GGCCCGCCTAACTGAGATTT	60.107	20	114	79	192	AGGCTCAGGCTGGGATTAGA	60.031	20	GGGTGGTTACACTTGCGGAT	60.322	20	247	4	250	GCGAGGGAGAAGAGGACATG	59.896	20	GGGTGGTTACACTTGCGGAT	60.322	20	172	79	250	AGGCTCAGGCTGGGATTAGA	60.031	20	TGCGGATCACTCATGTACCC	59.536	20	234
bctg00000002:4110971-4111282	1	p2	(TC)6	12	150	161	GTACAACGGACGCATGCATC	59.974	20	ACACTAGTATGGCGCGACAG	59.899	20	118	186	303	CCCTTTCCCTTCTCTCGCTG	60.108	20	GATGCATGCGTCCGTTGTAC	59.974	20	196	10	205	GTCCCTTTCCCTTCTCTCGC	60.108	20	GATGCATGCGTCCGTTGTAC	59.974	20	198	8	205	TGCAATGCCGCTACAGTACA	60.037	20	ACACTAGTATGGCGCGACAG	59.899	20	133	171	303	CCCTTTCCCTTCTCTCGCTG	60.108	20	TGTACTGTAGCGGCATTGCA	60.037	20	181
bctg00000002:4174500-4174820	1	p3	(ACA)7	21	150	170	TATCCTTGCCAACCCAACCC	59.96	20	TAGGGGACATCTGGGGTGTT	59.88	20	177	93	269	CCCCTCTGACATCCAGCATC	59.892	20	TGACTGTATGGGGGAAGGGT	59.88	20	108	21	128	CCCCTCTGACATCCAGCATC	59.892	20	TAGGGGACATCTGGGGTGTT	59.88	20	249	21	269	CATCCCCTCTGACATCCAGC	59.892	20	TGACTGTATGGGGGAAGGGT	59.88	20	111	18	128	CATCCCCTCTGACATCCAGC	59.892	20	TAGGGGACATCTGGGGTGTT	59.88	20	252
bctg00000002:4253445-4253759	1	p3	(TCA)5	15	150	164	AGGGATCCTGGGAATGCTCT	60.029	20	GAGCACAGCCAAGGGAAGAT	60.035	20	226	10	235	TCTGGATGCCCTGAGGATGA	60.031	20	GAGCACAGCCAAGGGAAGAT	60.035	20	148	88	235	TGCTCTGGATGATCCTGGGA	60.031	20	GAGCACAGCCAAGGGAAGAT	60.035	20	212	24	235	AGGGATCCTGGGAATGCTCT	60.029	20	CACAGCCAAGGGAAGATGGT	59.961	20	223	10	232	TCTGGATGCCCTGAGGATGA	60.031	20	CACAGCCAAGGGAAGATGGT	59.961	20	145
bctg00000002:4289080-4289391	1	p2	(CA)6	12	150	161	GGAACAACTGCCCATCCTCA	59.962	20	TCCCTTGGGAGATGGTGTCA	60.179	20	111	131	241	CCCATCCTCACACACACACA	59.892	20	TCCCTTGGGAGATGGTGTCA	60.179	20	101	141	241	GGAACAACTGCCCATCCTCA	59.962	20	TGCTTCTATGCATGGCTGGT	59.743	20	156	131	286	CCCATCCTCACACACACACA	59.892	20	TGCTTCTATGCATGGCTGGT	59.743	20	146	141	286	CAACTGCCCATCCTCACACA	60.251	20	TCCCTTGGGAGATGGTGTCA	60.179	20	107
bctg00000002:4316668-4316979	1	p2	(AG)6	12	150	161	TGGTGCACTGTCCACAAAGT	60.035	20	GATCCTCAGAGCTGCTGTCC	59.895	20	161	120	280	CAGATGGCTCACTGAGTGGG	60.108	20	GATCCTCAGAGCTGCTGTCC	59.895	20	234	47	280	GGCTCACTGAGTGGGTTTCA	59.891	20	GATCCTCAGAGCTGCTGTCC	59.895	20	229	52	280	TGGCTCACTGAGTGGGTTTC	59.891	20	GATCCTCAGAGCTGCTGTCC	59.895	20	230	51	280	TGGTGCACTGTCCACAAAGT	60.035	20	CTCAGAGCTGCTGTCCATCC	60.179	20	157
bctg00000002:4338700-4339039	1	p4	(CCTG)10	40	150	189	AATGTCTGTGCTGTCCCCAG	59.963	20	GGAGATGCCCACAGAAACCA	59.962	20	222	32	253	AATGTCTGTGCTGTCCCCAG	59.963	20	TGGAGATGCCCACAGAAACC	59.962	20	223	32	254	AATGTCTGTGCTGTCCCCAG	59.963	20	GCTGAAAGGGCACTTGGAGA	60.251	20	237	32	268	AATGTCTGTGCTGTCCCCAG	59.963	20	AGCTGAAAGGGCACTTGGAG	60.251	20	238	32	269	AATGTCTGTGCTGTCCCCAG	59.963	20	GATGCCCACAGAAACCACCT	60.251	20	219
bctg00000002:4352448-4352767	1	p4	(GTAA)5	20	150	169	TCGTTGACCTTGCCTTGTCT	59.532	20	GCGTCAGATTGACCACTCCA	60.037	20	109	6	114	TCGTTGACCTTGCCTTGTCT	59.532	20	GAACTTTGAGTGGGCGTTGG	59.689	20	276	6	281	TTTTGTGTGTCCTCACGGGA	59.458	20	GAACTTTGAGTGGGCGTTGG	59.689	20	246	36	281	CGTTGACCTTGCCTTGTCTC	59.132	20	GCGTCAGATTGACCACTCCA	60.037	20	108	7	114	TCGTTGACCTTGCCTTGTCT	59.532	20	GGAGCGGGTACTTGGAAGAA	59.388	20	252
bctg00000002:4369027-4369344	1	p3	(TTG)6	18	150	167	AGCACTGGTTCTTCTGAGGC	59.964	20	CAACCAACCCTCCATCCTCC	60.034	20	177	71	247	AGCACTGGTTCTTCTGAGGC	59.964	20	GCTGATATCTCTGCACCCCC	59.964	20	148	71	218	TTCTGGCCTGAGATGGGGTA	59.956	20	CAACCAACCCTCCATCCTCC	60.034	20	196	52	247	AGGAGTATCTGCCCAGGGTT	59.955	20	CAACCAACCCTCCATCCTCC	60.034	20	157	91	247	TTCTGGCCTGAGATGGGGTA	59.956	20	GCTGATATCTCTGCACCCCC	59.964	20	167
bctg00000002:4427652-4427969	1	p3	(GGA)6	18	150	167	TACACTGCATTCACGCCTGT	59.965	20	GCCGCTTTGTCAACACTCTG	60.041	20	267	14	280	TACACTGCATTCACGCCTGT	59.965	20	TCCTCCTCCTCCTCCAGTTG	59.958	20	150	14	163	CAACTGGAGGAGGAGGAGGA	59.958	20	GCCGCTTTGTCAACACTCTG	60.041	20	137	144	280	TACACTGCATTCACGCCTGT	59.965	20	GGATCTCTCCCTCCTCCTCC	59.886	20	164	14	177	GGAGGAGGAGGGAGAGATCC	59.886	20	GCCGCTTTGTCAACACTCTG	60.041	20	123
bctg00000002:4435383-4435704	1	p1	(A)22	22	150	171	GCGTAGTGGAAACAGGCAAC	59.763	20	GCTGTCCACATGTTGCATCC	59.828	20	238	9	246	TAGTGGAAACAGGCAACGGG	60.251	20	GCTGTCCACATGTTGCATCC	59.828	20	235	12	246	CGTAGTGGAAACAGGCAACG	59.489	20	GCTGTCCACATGTTGCATCC	59.828	20	237	10	246	GGCGTTCGGTCGTCTAGTAT	59.34	20	GCTGTCCACATGTTGCATCC	59.828	20	152	95	246	CGGGCCAGTACGGTTTCATT	60.676	20	GCTGTCCACATGTTGCATCC	59.828	20	197
bctg00000002:4481061-4481376	1	p2	(AT)8	16	150	165	CCTGCTTGATTGGATGTGCG	59.9	20	CCCCCTTGAGCACCATGATT	60.033	20	198	106	303	GCCTGCTTGATTGGATGTGC	60.179	20	CCCCCTTGAGCACCATGATT	60.033	20	199	105	303	TTGATTGGATGTGCGTGTGC	59.759	20	CCCCCTTGAGCACCATGATT	60.033	20	193	111	303	CCCTTGTAGTCTGCCTGCTT	59.674	20	CCCCCTTGAGCACCATGATT	60.033	20	211	93	303	TGCTTGATTGGATGTGCGTG	59.477	20	CCCCCTTGAGCACCATGATT	60.033	20	196
bctg00000002:4512813-4513136	1	p1	(T)24	24	150	173	CGGGTTGTTCAGGTAGCCAT	60.035	20	ACATGTCCCTTGCAGACAGG	59.963	20	274	5	278	CGGGTTGTTCAGGTAGCCAT	60.035	20	CTAGCGCTGGCCAATTGAAC	59.901	20	196	5	200	CGGGTTGTTCAGGTAGCCAT	60.035	20	GGAGTACGTGGGGCAGTTAC	60.108	20	255	5	259	CGGGTTGTTCAGGTAGCCAT	60.035	20	CCTTGCAGACAGGGAGTACG	60.109	20	267	5	271	TTTGATCAAGGGGCAGCAGT	59.887	20	ACATGTCCCTTGCAGACAGG	59.963	20	239
bctg00000002:4516363-4516677	1	p3	(CCT)5	15	150	164	AGCTGCTTTGTCCATGCTCT	59.962	20	GTCAAGAAAGCCAAGGCAGC	60.039	20	186	21	206	AGCTGCTTTGTCCATGCTCT	59.962	20	GGCCGCGATTGACAAACTAC	59.904	20	244	21	264	AGCTGCTTTGTCCATGCTCT	59.962	20	GTTGAAAGACTGCATGGCCG	60.11	20	259	21	279	AGCTGCTTTGTCCATGCTCT	59.962	20	AAAGCCAAGGCAGCTCTCTT	59.888	20	180	21	200	AGCTGCTTTGTCCATGCTCT	59.962	20	AAGAAAGCCAAGGCAGCTCT	59.888	20	183
bctg00000002:4519830-4520151	1	p1	(T)22	22	150	171	GAGGACATGAGGGCAAGAGG	59.82	20	CCCGTAGTTTTGCAACCAGC	60.04	20	120	102	221	CATCGGGGATGAGGCTGAAG	60.25	20	CCCGTAGTTTTGCAACCAGC	60.04	20	154	68	221	GAGGACATGAGGGCAAGAGG	59.82	20	CCCCAAATATGTCCCTCGCA	59.817	20	185	102	286	TGATCATGGTGCAGCAGTCA	59.674	20	CCCGTAGTTTTGCAACCAGC	60.04	20	172	50	221	CATCGGGGATGAGGCTGAAG	60.25	20	CCCCAAATATGTCCCTCGCA	59.817	20	219
bctg00000002:4575458-4575769	1	p2	(GA)6	12	150	161	GTGGAGACTTGCCAGTGCTA	59.678	20	ACTGATGTTGCACTGGAGCT	59.601	20	149	68	216	CCAATCCCCAGGACACCATT	59.664	20	ACTGATGTTGCACTGGAGCT	59.601	20	216	1	216	CTGTGGTGGAGACTTGCCAG	60.605	20	ACTGATGTTGCACTGGAGCT	59.601	20	154	63	216	TACTGTGGTGGAGACTTGCC	59.315	20	ACTGATGTTGCACTGGAGCT	59.601	20	156	61	216	GTGGAGACTTGCCAGTGCTA	59.678	20	GACTGATGTTGCACTGGAGC	59.199	20	150
bctg00000002:4581221-4581532	1	p2	(GA)6	12	150	161	CGGAGACTTGCCAGTGCTAA	60.037	20	ACTGATGTTGCACTGGAGCT	59.601	20	148	69	216	CGAGACCCAGGGTGGATAGA	60.106	20	ACTGATGTTGCACTGGAGCT	59.601	20	188	29	216	TCGAGACCCAGGGTGGATAG	60.106	20	ACTGATGTTGCACTGGAGCT	59.601	20	189	28	216	CTCGAGACCCAGGGTGGATA	60.106	20	ACTGATGTTGCACTGGAGCT	59.601	20	190	27	216	TGTAACCCAGGCCAAAGTCC	59.888	20	ACTGATGTTGCACTGGAGCT	59.601	20	209
bctg00000002:4599235-4599546	1	p2	(TG)6	12	150	161	TCCGATGAGCGTCCTTTGAC	60.109	20	GTCTGGATGTAGCGTCTGGG	59.897	20	108	161	268	GTCCGATGAGCGTCCTTTGA	60.109	20	GTCTGGATGTAGCGTCTGGG	59.897	20	109	160	268	CCTGTGTGTGTGTGTCCGAT	60.25	20	GTCTGGATGTAGCGTCTGGG	59.897	20	122	147	268	GGGCGACAACAGTGTGAGAT	60.321	20	GTCTGGATGTAGCGTCTGGG	59.897	20	260	9	268	GGGCGACAACAGTGTGAGAT	60.321	20	TCAAAGGACGCTCATCGGAC	60.109	20	171
bctg00000002:4634354-4634673	1	p4	(TGCC)5	20	150	169	CCTGCAGAGTTGAGCCTTGA	59.964	20	CCTCCAACAGCTCCAAGTGT	59.891	20	264	6	269	CCTGCAGAGTTGAGCCTTGA	59.964	20	ACCTCCAACAGCTCCAAGTG	59.891	20	265	6	270	CCTGCAGAGTTGAGCCTTGA	59.964	20	CACCTCCAACAGCTCCAAGT	59.891	20	266	6	271	TCCTGCAGAGTTGAGCCTTG	59.964	20	CCTCCAACAGCTCCAAGTGT	59.891	20	265	5	269	TCCTGCAGAGTTGAGCCTTG	59.964	20	ACCTCCAACAGCTCCAAGTG	59.891	20	266
bctg00000002:4647064-4647383	1	p2	(AC)10	20	150	169	GGTGCACCCTGACAAGATGT	60.251	20	ACAACCTGTCTGGATGGCTG	59.963	20	120	109	228	GGTGCACCCTGACAAGATGT	60.251	20	CACAACCTGTCTGGATGGCT	59.963	20	121	109	229	TCATCACCCTGGAGAGTCCA	59.587	20	ACAACCTGTCTGGATGGCTG	59.963	20	171	58	228	TCATCACCCTGGAGAGTCCA	59.587	20	CACAACCTGTCTGGATGGCT	59.963	20	172	58	229	GGTGCACCCTGACAAGATGT	60.251	20	ACACAACCTGTCTGGATGGC	60.251	20	122
bctg00000002:4671810-4672127	1	p3	(TTG)6	18	150	167	GAGGGGGAAGGGGTTCATTG	60.033	20	GAGGACCACAATGGAGGGTG	60.035	20	175	132	306	GAGGGGGAAGGGGTTCATTG	60.033	20	ATGGAGGGTGGGGATCAGAA	59.954	20	165	132	296	GAGGGGGAAGGGGTTCATTG	60.033	20	AATGGAGGGTGGGGATCAGA	59.954	20	166	132	297	GAGGGGGAAGGGGTTCATTG	60.033	20	CGACCATCCCCTACCTCAGA	60.106	20	102	132	233	GAGGGGGAAGGGGTTCATTG	60.033	20	CACAATGGAGGGTGGGGATC	60.107	20	169
bctg00000002:4853897-4854225	1	p1	(T)29	29	150	178	CATCCGCTCTTGACTGGGTT	60.036	20	GCTACCACAAGCACTGCCTA	60.036	20	115	8	122	GACTGGGTTCACCGTCAGAG	60.038	20	GCTACCACAAGCACTGCCTA	60.036	20	104	19	122	TTGACTGGGTTCACCGTCAG	59.894	20	GCTACCACAAGCACTGCCTA	60.036	20	106	17	122	CTTGACTGGGTTCACCGTCA	59.894	20	GCTACCACAAGCACTGCCTA	60.036	20	107	16	122	CATCCGCTCTTGACTGGGTT	60.036	20	TCCCGATGCCTTTTCAACCA	59.889	20	278
bctg00000002:4968046-4968360	1	p3	(TTG)5	15	150	164	GAACATCTGGGGTGTCAGCA	59.963	20	GGAAGTACCGCTGGTGACAA	59.966	20	118	63	180	AACATCTGGGGTGTCAGCAG	59.963	20	GGAAGTACCGCTGGTGACAA	59.966	20	117	64	180	TTGTCACCAGCGGTACTTCC	59.966	20	CCCCTCAGACATCCAGCATC	59.892	20	135	161	295	TTGTCACCAGCGGTACTTCC	59.966	20	CATCCCCTCAGACATCCAGC	59.892	20	138	161	298	GAACATCTGGGGTGTCAGCA	59.963	20	CCCCTCAGACATCCAGCATC	59.892	20	233
bctg00000002:5005173-5005484	1	p2	(CA)6	12	150	161	CATGCTATGCAGAGCCTCCA	59.892	20	GTGTGTGTGGGTATGTGCCT	60.251	20	134	24	157	CATGCTATGCAGAGCCTCCA	59.892	20	TGTGTGTGTGGGTATGTGCC	60.536	20	135	24	158	TCATGCTATGCAGAGCCTCC	59.604	20	GTGTGTGTGGGTATGTGCCT	60.251	20	135	23	157	ATGCTATGCAGAGCCTCCAG	59.603	20	GTGTGTGTGGGTATGTGCCT	60.251	20	133	25	157	CATGCTATGCAGAGCCTCCA	59.892	20	GTGTGTGTGTGGGTATGTGC	59.409	20	136
bctg00000002:5023685-5023996	1	p2	(CA)6	12	150	161	CCATCCTCACACACACACAGA	59.929	21	CAAGTTGGGGTCTCCTTGCT	59.889	20	155	142	296	CCATCCTCACACACACACAGA	59.929	21	AGCAAGTTGGGGTCTCCTTG	59.889	20	157	142	298	TCCATCCTCACACACACACAG	59.929	21	CAAGTTGGGGTCTCCTTGCT	59.889	20	156	141	296	TCCATCCTCACACACACACAG	59.929	21	AGCAAGTTGGGGTCTCCTTG	59.889	20	158	141	298	TCCATCCTCACACACACACA	58.873	20	CAAGTTGGGGTCTCCTTGCT	59.889	20	156
bctg00000002:5057078-5057389	1	p2	(CA)6	12	150	161	AGGCACATACCCACACACAC	60.251	20	GAAGACCCAAGACAAGCCCA	59.89	20	105	138	242	AGGCACATACCCACACACAC	60.251	20	TGAAGACCCAAGACAAGCCC	59.89	20	106	138	243	AGGCACATACCCACACACAC	60.251	20	AAGACCCAAGACAAGCCCAG	59.889	20	104	138	241	AGGCACATACCCACACACAC	60.251	20	AAACCCTCCGGTCTCCACTA	59.884	20	133	138	270	AGGCACATACCCACACACAC	60.251	20	TAAACCCTCCGGTCTCCACT	59.884	20	134
bctg00000002:5087539-5087853	1	p3	(ATG)5	15	150	164	GGACCCTATTCCCCCTTCCT	60.029	20	GGGCATCATCAGGGTTTCCA	60.033	20	222	71	292	AGGACCCTATTCCCCCTTCC	60.029	20	GGGCATCATCAGGGTTTCCA	60.033	20	223	70	292	GGACCCTATTCCCCCTTCCT	60.029	20	CAAGGCTCTCCCCAGTTCTG	60.036	20	142	71	212	AGGACCCTATTCCCCCTTCC	60.029	20	CAAGGCTCTCCCCAGTTCTG	60.036	20	143	70	212	GGACCCTATTCCCCCTTCCT	60.029	20	CCAGTTCTGTTGAGGACCCC	59.963	20	131
bctg00000002:5087692-5088006	1	p3	(ACA)5	15	150	164	TGGAAACCCTGATGATGCCC	60.033	20	GCAGTCAGCCTCCTCAATGT	60.036	20	148	120	267	CAGAACTGGGGAGAGCCTTG	60.036	20	GGGCATCATCAGGGTTTCCA	60.033	20	100	40	139	GGTCCTCAACAGAACTGGGG	59.963	20	GGGCATCATCAGGGTTTCCA	60.033	20	109	31	139	GGGTCCTCAACAGAACTGGG	59.963	20	GGGCATCATCAGGGTTTCCA	60.033	20	110	30	139	GGGGTCCTCAACAGAACTGG	59.963	20	GGGCATCATCAGGGTTTCCA	60.033	20	111
bctg00000002:5108913-5109236	1	p3	(CAG)8	24	150	173	TCAACAGCAACAGCAACAGC	59.899	20	GGGCGTCGACATATTCCGAT	60.039	20	116	85	200	AACAGCAACAGCAGCAACAG	59.898	20	GGGCGTCGACATATTCCGAT	60.039	20	108	93	200	AACAGCAACAGCAACAGCAG	59.898	20	GGGCGTCGACATATTCCGAT	60.039	20	114	87	200	ACAGTTTGAGGGACAGCTGG	59.891	20	GGGCGTCGACATATTCCGAT	60.039	20	173	28	200	TCAACAGCAACAGCAACAGC	59.899	20	TTGCTGGGCGTCGACATATT	60.108	20	121
bctg00000002:5134695-5135019	1	p1	(T)25	25	150	174	GCAAGCCGCACCCAATAAAA	60.038	20	TCGTGGGCCAGTACAGTTTC	59.966	20	108	192	299	GCAAGCCGCACCCAATAAAA	60.038	20	CGTGGGCCAGTACAGTTTCT	59.965	20	107	192	298	GCAAGCCGCACCCAATAAAA	60.038	20	CTCGTGGGCCAGTACAGTTT	59.965	20	109	192	300	TGTTAGAAGCGCTGGTGACA	59.609	20	TCGTGGGCCAGTACAGTTTC	59.966	20	213	87	299	TGTTAGAAGCGCTGGTGACA	59.609	20	CGTGGGCCAGTACAGTTTCT	59.965	20	212
bctg00000002:5135952-5136276	1	p1	(T)25	25	150	174	CCAAGAGGTGGTGGTGGTAC	59.964	20	ATACGCTGAACCGCTCATGT	59.824	20	123	97	219	CCAAGAGGTGGTGGTGGTAC	59.964	20	ACATACGCTGAACCGCTCAT	59.824	20	125	97	221	GCGGGATGATTGTTGAGCAC	59.901	20	ATACGCTGAACCGCTCATGT	59.824	20	143	77	219	GCGGGATGATTGTTGAGCAC	59.901	20	ACATACGCTGAACCGCTCAT	59.824	20	145	77	221	CCAAGAGGTGGTGGTGGTAC	59.964	20	CTGAACCGCTCATGTACCCA	59.751	20	118
bctg00000002:5176866-5177177	1	p2	(CA)6	12	150	161	CACTGAGCCCTGTTGTTCCT	59.891	20	AGACATGCTGTTGTGGAGGG	59.963	20	249	0	248	CACTGAGCCCTGTTGTTCCT	59.891	20	GTGCTGCCCATTGATGTGTG	60.109	20	229	0	228	TGTCAACTCCTTGCTCAGGG	59.602	20	AGACATGCTGTTGTGGAGGG	59.963	20	136	113	248	TGTCAACTCCTTGCTCAGGG	59.602	20	GTGCTGCCCATTGATGTGTG	60.109	20	116	113	228	CACTGAGCCCTGTTGTTCCT	59.891	20	CTGCCCATTGATGTGTGCAA	59.396	20	226
bctg00000002:5252608-5253031	1	c	(CCA)6ctaacaattgtactt(ACTA)9accaaccaactaactaactacccaaccaaccaacc(AACT)5	124	150	273	ACTGCCAGGCAATAACCTCC	60.034	20	AGTTGGTTGGTTGGTTGGGT	59.958	20	126	131	256	CTGCCAGGCAATAACCTCCA	60.034	20	AGTTGGTTGGTTGGTTGGGT	59.958	20	125	132	256	GGCAATAACCTCCACCACCA	59.961	20	AGTTGGTTGGTTGGTTGGGT	59.958	20	119	138	256	ACTGCCAGGCAATAACCTCC	60.034	20	TTGTGCCCTCACTTTGCTCA	60.107	20	205	131	335	CTGCCAGGCAATAACCTCCA	60.034	20	TTGTGCCCTCACTTTGCTCA	60.107	20	204
bctg00000002:5252869-5253260	1	c	(TAGT)15aagtacaattgtta(GTG)6	92	150	241	GCCTTGTGCAAGTGTGTGAT	59.33	20	ACTGCCAGGCAATAACCTCC	60.034	20	162	98	259	GCCTTGTGCAAGTGTGTGAT	59.33	20	CTGCCAGGCAATAACCTCCA	60.034	20	161	98	258	GCCTTGTGCAAGTGTGTGAT	59.33	20	GGCAATAACCTCCACCACCA	59.961	20	155	98	252	AAGTGGTTGCATTTGGGTGG	59.242	20	ACTGCCAGGCAATAACCTCC	60.034	20	182	78	259	AAGTGGTTGCATTTGGGTGG	59.242	20	CTGCCAGGCAATAACCTCCA	60.034	20	181
bctg00000002:5296899-5297220	1	p1	(T)22	22	150	171	TTCGACTGTGAGCCAGATGG	59.753	20	TGTAGTTTTGCAGCCGGCTA	59.964	20	196	22	217	TTCGACTGTGAGCCAGATGG	59.753	20	CCCCAAACATGTCCCTCACA	59.888	20	263	22	284	AGTTAAACAGGCCAGCGCTA	59.676	20	CCCCAAACATGTCCCTCACA	59.888	20	105	180	284	TAGTTAAACAGGCCAGCGCT	59.676	20	CCCCAAACATGTCCCTCACA	59.888	20	106	179	284	TTCGACTGTGAGCCAGATGG	59.753	20	AGCGCTGGCCTGTTTAACTA	59.676	20	177
bctg00000002:5304483-5304810	1	p1	(T)28	28	150	177	GGGGGCCTTTGAAGACATGA	59.96	20	ATGTGTCCCTTGCAGATGGG	60.034	20	167	104	270	AGGGGGCCTTTGAAGACATG	59.96	20	ATGTGTCCCTTGCAGATGGG	60.034	20	168	103	270	GGGGGCCTTTGAAGACATGA	59.96	20	TCCCTTGCAGATGGGGAGTA	59.956	20	162	104	265	AGGGGGCCTTTGAAGACATG	59.96	20	TCCCTTGCAGATGGGGAGTA	59.956	20	163	103	265	TTGAGGGGGCCTTTGAAGAC	59.888	20	ATGTGTCCCTTGCAGATGGG	60.034	20	171
bctg00000002:5323514-5323828	1	p3	(CGC)5	15	150	164	GCCTGATCCAACATGTTCGC	59.901	20	CTCCGAGCTACGAAGGCAAT	59.897	20	155	98	252	GCCTGATCCAACATGTTCGC	59.901	20	CCGAGCTACGAAGGCAATGA	60.179	20	153	98	250	GCCTGATCCAACATGTTCGC	59.901	20	TCCGAGCTACGAAGGCAATG	60.179	20	154	98	251	CGATTTGCTTGATCCACGGC	60.248	20	AGTGTGACTGGCGTGAGATG	60.038	20	185	3	187	CGATTTGCTTGATCCACGGC	60.248	20	CGACAATACGTCCGACTCGT	59.904	20	148
bctg00000002:5336468-5336779	1	p2	(TG)6	12	150	161	GATGGGCAGTTGTTCCCTGA	59.962	20	GCACTGAGCCCCTTTCATCT	60.035	20	143	165	307	ATGGGCAGTTGTTCCCTGAG	59.961	20	GCACTGAGCCCCTTTCATCT	60.035	20	142	166	307	GGCAGCTTGGTCAGGATCAT	60.107	20	GCACTGAGCCCCTTTCATCT	60.035	20	280	28	307	GCAAGGATGGGCAGTTGTTC	59.755	20	GCACTGAGCCCCTTTCATCT	60.035	20	148	160	307	GCAGTTGTTCCCTGAGCAGA	60.25	20	GCACTGAGCCCCTTTCATCT	60.035	20	138
bctg00000002:5431727-5432038	1	p2	(TG)6	12	150	161	TGCAAGGATGGGCAGTCATT	59.96	20	GCACTGAGCCCCTTTCATCT	60.035	20	149	159	307	CTCCTTGCTCAGGTGGATGG	60.107	20	GCACTGAGCCCCTTTCATCT	60.035	20	278	30	307	CTCCTTGCTCAGGTGGATGG	60.107	20	AATGACTGCCCATCCTTGCA	59.96	20	149	30	178	GTTTGGGGTCTCCTTGCTCA	59.89	20	AATGACTGCCCATCCTTGCA	59.96	20	158	21	178	CAGTTTGGGGTCTCCTTGCT	59.889	20	AATGACTGCCCATCCTTGCA	59.96	20	160
bctg00000002:5443460-5443774	1	p3	(TCA)5	15	150	164	GGGGACATCTGGGGTTTCAG	60.034	20	CATCCTCTCCAACCCAACCC	60.034	20	166	64	229	TGTCAGGGTTGCCATGATCC	60.034	20	CATCCTCTCCAACCCAACCC	60.034	20	215	15	229	GGGGACATCTGGGGTTTCAG	60.034	20	GAGGAATGCACTTGACCCCA	59.962	20	210	64	273	GGGGACATCTGGGGTTTCAG	60.034	20	TGGAGGAATGCACTTGACCC	59.962	20	212	64	275	TGTCAGGGTTGCCATGATCC	60.034	20	GAGGAATGCACTTGACCCCA	59.962	20	259
bctg00000002:5449727-5450050	1	p4	(ATGA)6	24	150	173	GCTGAGGTTCTACTGCAGCT	59.751	20	TGTTGCCACTTACTTGCCAT	58.006	20	205	81	285	GCTGAGGTTCTACTGCAGCT	59.751	20	ATGTTGCCACTTACTTGCCA	58.006	20	206	81	286	GCTGAGGTTCTACTGCAGCT	59.751	20	ACCATTCCCCTTGCATCATTCT	60.024	22	236	81	316	GGTTCTACTGCAGCTTGCCT	60.322	20	TGTTGCCACTTACTTGCCAT	58.006	20	200	86	285	GGTTCTACTGCAGCTTGCCT	60.322	20	ATGTTGCCACTTACTTGCCA	58.006	20	201
bctg00000002:5536855-5537169	1	p3	(GGT)5	15	150	164	GTGGTGGTGGTGGTAAGAGG	59.964	20	TGTGACACTGTCTACGCGTT	59.617	20	130	150	279	GGTGGTGGTGGTGGTAAGAG	59.964	20	TGTGACACTGTCTACGCGTT	59.617	20	131	149	279	CCCCACAAGCAAGGCAATTG	60.321	20	CACCGTGACAAATCTCGTGC	59.836	20	127	118	244	TGATAAGTGCCTGGGTGGTG	59.672	20	CACCGTGACAAATCTCGTGC	59.836	20	109	136	244	AGGGGAAGGGTAAGGTAGGG	59.654	20	CACCGTGACAAATCTCGTGC	59.836	20	171
bctg00000002:5558634-5558961	1	p4	(AAAT)7	28	150	177	CTTGCAGACAGGGAGCTCAA	59.964	20	GTGGCAAACTCAGCTTGCTC	60.04	20	224	70	293	ACATGTCCCTTGCAGACAGG	59.963	20	GTGGCAAACTCAGCTTGCTC	60.04	20	232	62	293	CTTGCAGACAGGGAGCTCAA	59.964	20	CAGAGTGGGAGTGGCAAACT	59.891	20	234	70	303	ACATGTCCCTTGCAGACAGG	59.963	20	CAGAGTGGGAGTGGCAAACT	59.891	20	242	62	303	TTGGCTATGCTGTTGAGGCT	59.671	20	GTGGCAAACTCAGCTTGCTC	60.04	20	191
bctg00000002:5582847-5583161	1	p3	(GGT)5	15	150	164	AGGCCTCACATGTCTTGGTG	59.963	20	GACCTATCGGCACCTTGGAG	59.895	20	210	55	264	CATGGCATTGGGATCGCATG	60.039	20	GACCTATCGGCACCTTGGAG	59.895	20	179	86	264	AGGCCTCACATGTCTTGGTG	59.963	20	TTGGACAACCGCATCAGACA	59.892	20	166	55	220	CATGGCATTGGGATCGCATG	60.039	20	TTGGACAACCGCATCAGACA	59.892	20	135	86	220	AGGCCTCACATGTCTTGGTG	59.963	20	GCATGACCTATCGGCACCTT	60.179	20	214
bctg00000002:5585174-5585488	1	p3	(AAG)5	15	150	164	AGAGTCAGAGGATGCGGAGT	60.034	20	ACACTCACATTCAGGCTGGA	58.941	20	131	14	144	TCAGAGTCAGAGGATGCGGA	60.034	20	ACACTCACATTCAGGCTGGA	58.941	20	133	12	144	GTCAGAGTCAGAGGATGCGG	59.898	20	ACACTCACATTCAGGCTGGA	58.941	20	134	11	144	AGAGTCAGAGGATGCGGAGT	60.034	20	CACACTCACATTCAGGCTGG	58.837	20	132	14	145	TCAGAGTCAGAGGATGCGGA	60.034	20	CACACTCACATTCAGGCTGG	58.837	20	134
bctg00000002:5645801-5646160	1	c	(ACG)6cctccctcatgctcccccacgccc(ACG)6	60	150	209	GCAAGCCGTAAATGGACGAC	59.904	20	CACTCTGTCGTCCATGGAGG	59.826	20	194	67	260	GCAAGCCGTAAATGGACGAC	59.904	20	CCACTCTGTCGTCCATGGAG	59.826	20	195	67	261	GCAAGCCGTAAATGGACGAC	59.904	20	GTCGAGGAAGCCAGGCATTA	59.822	20	216	67	282	GCAAGCCGTAAATGGACGAC	59.904	20	CTCTTGTTGGAGGAGACGGG	59.752	20	278	67	344	GCAAGCCGTAAATGGACGAC	59.904	20	TCCACTCTGTCGTCCATGGA	60.252	20	196
bctg00000002:5650059-5650370	1	p2	(AC)6	12	150	161	ATACCAGATGAAGGCGCTCG	59.967	20	TGGCGCATACGTCTTCTCTC	59.899	20	118	166	283	ATACCAGATGAAGGCGCTCG	59.967	20	CTGGCGCATACGTCTTCTCT	59.899	20	119	166	284	TCTTTAGCGTCCCGACACAC	60.039	20	TGGCGCATACGTCTTCTCTC	59.899	20	149	135	283	GTCTTTAGCGTCCCGACACA	60.039	20	TGGCGCATACGTCTTCTCTC	59.899	20	150	134	283	TCTTTAGCGTCCCGACACAC	60.039	20	CTGGCGCATACGTCTTCTCT	59.899	20	150
bctg00000002:5683240-5683655	1	c	(AGGGTT)9ag(GGGTTA)10	116	150	265	CACGCATGCAGACCTGTCTA	60.109	20	ACTGGAGCATGCCACAATCA	59.961	20	106	306	411	CTTGTTCACGCATGCAGACC	60.11	20	ACTGGAGCATGCCACAATCA	59.961	20	112	300	411	TGTTCCGATTGCCAGCTTCT	59.963	20	GATATGGGTGGCACTGGACC	60.179	20	255	31	285	GGTCCAGTGCCACCCATATC	60.179	20	ACTGGAGCATGCCACAATCA	59.961	20	146	266	411	GAAGCTCCAGAACATCCGCT	60.108	20	GATATGGGTGGCACTGGACC	60.179	20	276
bctg00000002:5701324-5701638	1	p3	(GCT)5	15	150	164	GAAGAAGGCATTGGCTGCTG	59.827	20	TGCTCAGAGGACGAGTAGCT	60.035	20	141	136	276	GTCTACGTCGAGGAACACCG	60.179	20	TGCTCAGAGGACGAGTAGCT	60.035	20	173	104	276	GAAGAAGGCATTGGCTGCTG	59.827	20	GTGCTCAGAGGACGAGTAGC	59.9	20	142	136	277	GAAGAAGGCATTGGCTGCTG	59.827	20	AGGATGACGAATCGGAAGGC	59.895	20	119	136	254	GTCTACGTCGAGGAACACCG	60.179	20	GTGCTCAGAGGACGAGTAGC	59.9	20	174
bctg00000003:1-271	1	c	(CTAACC)11cctaaccctaat(CCCTAA)7	120	1	120	CCTAACCCTCACCGGTAGGA	60.033	20	CTGACGTAAAGGCGCCAAAC	60.11	20	108	115	222	AACCCTAACCCTCACCGGTA	59.883	20	CTGACGTAAAGGCGCCAAAC	60.11	20	111	112	222	TAACCCTAACCCTCACCGGT	59.883	20	CTGACGTAAAGGCGCCAAAC	60.11	20	112	111	222	TAACCCTCACCGGTAGGACC	60.325	20	CTGACGTAAAGGCGCCAAAC	60.11	20	106	117	222	ACCCTAACCCTCACCGGTAG	60.325	20	CTGACGTAAAGGCGCCAAAC	60.11	20	110
bctg00000003:7054-7368	1	p3	(GCT)5	15	150	164	TGAGGATGATGCTGCCAGTG	60.107	20	TCCAGACCATCCACAACAGC	59.963	20	121	163	283	CGCCTGAACTAGAGGGGTTG	60.108	20	TCCAGACCATCCACAACAGC	59.963	20	191	93	283	CTGCTGCTGAGGATGATGCT	60.179	20	TCCAGACCATCCACAACAGC	59.963	20	128	156	283	CTGCTGCTGCTGAGGATGAT	60.179	20	TCCAGACCATCCACAACAGC	59.963	20	131	153	283	CGCGTCCCGTAACCTTGTAT	60.179	20	TCCAGACCATCCACAACAGC	59.963	20	169
bctg00000003:18794-19107	1	p2	(CA)7	14	150	163	CTCGCACACACACACACAAG	59.973	20	GAGTTGGGGTCTCCTTGCTC	60.036	20	147	145	291	CTCGCACACACACACACAAG	59.973	20	GTCTCTTCCCCTTGTGGTGG	59.963	20	104	145	248	GGCACTCCTGCTACCATTGT	60.035	20	GAGTTGGGGTCTCCTTGCTC	60.036	20	198	94	291	GTTGGCACTCCTGCTACCAT	60.035	20	GAGTTGGGGTCTCCTTGCTC	60.036	20	201	91	291	TGGCACTCCTGCTACCATTG	60.035	20	GAGTTGGGGTCTCCTTGCTC	60.036	20	199
bctg00000003:28933-29247	1	p3	(ACG)5	15	150	164	ACCTGGAGGAACGACTCAGA	59.887	20	TTGTCGTCGTTGTCGTCGTT	60.523	20	124	26	149	CACCTGGAGGAACGACTCAG	59.755	20	TTGTCGTCGTTGTCGTCGTT	60.523	20	125	25	149	GACTCAGACCCCGCATCATC	60.25	20	TTGTCGTCGTTGTCGTCGTT	60.523	20	112	38	149	ACCTGGAGGAACGACTCAGA	59.887	20	GTGCTTCCTCCTGGTGTGTA	59.315	20	100	26	125	CACCTGGAGGAACGACTCAG	59.755	20	GTGCTTCCTCCTGGTGTGTA	59.315	20	101
bctg00000003:40968-41288	1	p1	(T)21	21	150	170	CTTGCAAGCACCTGAATGGG	59.754	20	GTTCAGAGTTGGGGCCTTCA	59.89	20	159	129	287	CTTGCAAGCACCTGAATGGG	59.754	20	CTCCTACATGTCCCTTGCGG	60.179	20	119	129	247	CTTGCAAGCACCTGAATGGG	59.754	20	TACATGTCCCTTGCGGATGG	59.82	20	115	129	243	TGCAAGCACCTGAATGGGTT	60.47	20	GTTCAGAGTTGGGGCCTTCA	59.89	20	157	131	287	TTGCAAGCACCTGAATGGGT	60.47	20	GTTCAGAGTTGGGGCCTTCA	59.89	20	158
bctg00000003:55761-56072	1	p2	(TA)6	12	150	161	AGAGGAGAGACCACTTGGCA	60.179	20	CCCCCAGCAGAAGTGAACAT	59.961	20	221	74	294	GAGGAGAGACCACTTGGCAG	59.751	20	CCCCCAGCAGAAGTGAACAT	59.961	20	220	75	294	AGAGGAGAGACCACTTGGCA	60.179	20	TTCCTGCATCATCCCTCAGC	59.818	20	194	74	267	AGAGGAGAGACCACTTGGCA	60.179	20	CCTGCATCATCCCTCAGCTT	59.817	20	192	74	265	GAGGAGAGACCACTTGGCAG	59.751	20	TTCCTGCATCATCCCTCAGC	59.818	20	193
bctg00000003:63908-64347	1	c	(ACC)18actaacaattgtacttactaat(TAAC)8taat(TAAC)7	140	150	289	ATAACCACCACCACCACCAC	59.888	20	TTGTGCCCTCACTTTGCTCA	60.107	20	221	146	366	ATAACCACCACCACCACCAC	59.888	20	TGTGCCCTCACTTTGCTCAT	59.889	20	220	146	365	CACCACCACCACCACTAACA	59.818	20	TTGTGCCCTCACTTTGCTCA	60.107	20	177	190	366	CACCACCACCACCACTAACA	59.818	20	TGTGCCCTCACTTTGCTCAT	59.889	20	176	190	365	ATAACCACCACCACCACCAC	59.888	20	TCTTGTGCCCTCACTTTGCT	59.817	20	223
bctg00000003:64275-64712	1	c	(GTTA)12gtgggttagttagttagtaagtacaattgtta(GTG)5a(TGG)6tgatggtga(TGG)5	138	150	287	GCCTTGTGCAAGTGTGTGAT	59.33	20	CATCACCATCACCACCACCA	59.962	20	251	23	273	GCCTTGTGCAAGTGTGTGAT	59.33	20	CACCATCACCATCACCACCA	59.962	20	254	23	276	GCCTTGTGCAAGTGTGTGAT	59.33	20	CACCACCATCACCATCACCA	59.962	20	257	23	279	GCCTTGTGCAAGTGTGTGAT	59.33	20	CACCACCACCATCACCATCA	59.962	20	260	23	282	GCCTTGTGCAAGTGTGTGAT	59.33	20	ATCACCATCACCACCACCAC	59.962	20	250
bctg00000003:73951-74270	1	p1	(A)20	20	150	169	GGTGAATTCCTGCAAAGGCG	60.109	20	TTGGAGTGATGTCTGCCACC	59.963	20	212	52	263	ACTGAGGTGAGCGCATACAG	59.826	20	TTGGAGTGATGTCTGCCACC	59.963	20	135	129	263	CTGAGGTGAGCGCATACAGA	59.543	20	TTGGAGTGATGTCTGCCACC	59.963	20	134	130	263	GGTGAATTCCTGCAAAGGCG	60.109	20	GAGTGATGTCTGCCACCCAG	60.392	20	209	52	260	ACTGAGGTGAGCGCATACAG	59.826	20	GAGTGATGTCTGCCACCCAG	60.392	20	132
bctg00000003:136749-137060	1	p2	(TC)6	12	150	161	AGCCATGTCTCCTCCAGTCT	59.958	20	GGGTATAAGAGAGGGATGCCC	59.09	21	104	175	278	AGAGCCATGTCTCCTCCAGT	59.958	20	GGGTATAAGAGAGGGATGCCC	59.09	21	106	173	278	GCCATGTCTCCTCCAGTCTG	59.822	20	GGGTATAAGAGAGGGATGCCC	59.09	21	103	176	278	AGCCATGTCTCCTCCAGTCT	59.958	20	GTGGGTATAAGAGAGGGATGCC	59.697	22	106	175	280	AGAGCCATGTCTCCTCCAGT	59.958	20	GTGGGTATAAGAGAGGGATGCC	59.697	22	108
bctg00000003:212950-213278	1	p1	(T)29	29	150	178	CCCAGCCTCCATGTGATGTT	60.034	20	GGTAGCTGCAGATGAGCACA	60.108	20	279	16	294	CCCAGCCTCCATGTGATGTT	60.034	20	TGGTAGCTGCAGATGAGCAC	60.108	20	280	16	295	CCCAGCCTCCATGTGATGTT	60.034	20	AGCTGCAGATGAGCACATGA	59.748	20	276	16	291	CCCAGCCTCCATGTGATGTT	60.034	20	GGACAACCCAACAATGCCAG	59.682	20	110	16	125	CCCAGCCTCCATGTGATGTT	60.034	20	CTGGACAACCCAACAATGCC	59.682	20	112
bctg00000003:254537-254854	1	p2	(GA)9	18	150	167	GCAGAGACTTGCTGGTGCTA	60.037	20	TGTGCTTGACTGATGTTGCAC	59.665	21	163	68	230	GGGCTAACTCGATGCACACT	60.108	20	TGTGCTTGACTGATGTTGCAC	59.665	21	112	119	230	CTGTGGGCTAACTCGATGCA	60.108	20	TGTGCTTGACTGATGTTGCAC	59.665	21	116	115	230	GCAGAGACTTGCTGGTGCTA	60.037	20	TGACCTCTTGGACTTTGGGAC	59.58	21	246	68	313	TCTGTGGGCTAACTCGATGC	59.824	20	TGTGCTTGACTGATGTTGCAC	59.665	21	117
bctg00000003:298355-298690	1	p1	(A)36	36	150	185	AAGACACACAGCTCTGCCTG	60.25	20	CAGAGGTTGGACCCACAAGG	60.251	20	176	51	226	CAAGACACACAGCTCTGCCT	60.25	20	CAGAGGTTGGACCCACAAGG	60.251	20	177	50	226	AAGACACACAGCTCTGCCTG	60.25	20	GGGCTCATGTCAATGGGAGT	59.743	20	208	51	258	CAAGACACACAGCTCTGCCT	60.25	20	GGGCTCATGTCAATGGGAGT	59.743	20	209	50	258	CACTGGTGCTTGCCATTGTG	60.319	20	CAGAGGTTGGACCCACAAGG	60.251	20	198
bctg00000003:304913-305227	1	p3	(GCA)5	15	150	164	GCGATAAACCCCTTCCGACT	59.823	20	CGCTATTGACGACCTTCCCA	59.825	20	237	70	306	TCCTGTGCTCCGCGATAAAC	60.46	20	CGCTATTGACGACCTTCCCA	59.825	20	248	59	306	GTCCTGTGCTCCGCGATAAA	60.46	20	CGCTATTGACGACCTTCCCA	59.825	20	249	58	306	GCGATAAACCCCTTCCGACT	59.823	20	TGCCGCTATTGACGACCTTC	60.46	20	240	70	309	CTCCGCGATAAACCCCTTCC	60.532	20	CGCTATTGACGACCTTCCCA	59.825	20	241
bctg00000003:311176-311500	1	p1	(T)25	25	150	174	ATACTAGACGACCGAACGCC	59.34	20	GCGTAGTGGAAACTGGCAAC	59.763	20	107	210	316	AGGGGTGCATTAGGATGACC	59.153	20	CTCCTACATGTCCCTTGCGG	60.179	20	144	110	253	AGGGGTGCATTAGGATGACC	59.153	20	GCGTAGTGGAAACTGGCAAC	59.763	20	207	110	316	ATACTAGACGACCGAACGCC	59.34	20	CGTAGTGGAAACTGGCAACG	59.489	20	106	210	315	AGGGGTGCATTAGGATGACC	59.153	20	CGTAGTGGAAACTGGCAACG	59.489	20	206
bctg00000003:311671-311994	1	p1	(T)24	24	150	173	GAATGAACCCAACGCACACC	60.04	20	TTACGCAGAACCGCTCATGT	60.038	20	155	62	216	GAATGAACCCAACGCACACC	60.04	20	GGTACTTACGCAGAACCGCT	60.109	20	160	62	221	GAATGAACCCAACGCACACC	60.04	20	TGGGGAGTACGTGTAGTGGT	59.887	20	177	62	238	GAATGAACCCAACGCACACC	60.04	20	ACGCAGAACCGCTCATGTAT	59.824	20	153	62	214	GAATGAACCCAACGCACACC	60.04	20	ACTTACGCAGAACCGCTCAT	59.753	20	157
bctg00000003:320046-320372	1	p1	(T)27	27	150	176	CTTAGCTACAGGCACGGAGG	59.897	20	TTGTGGGCCAGTACGGTTTT	60.107	20	221	56	276	TAGCTACAGGCACGGAGGAT	60.106	20	TTGTGGGCCAGTACGGTTTT	60.107	20	219	58	276	GCACGGAGGATTCTCTTGCT	60.108	20	TTGTGGGCCAGTACGGTTTT	60.107	20	210	67	276	GTGGGTTGTTTCGACGATGC	60.11	20	TTGTGGGCCAGTACGGTTTT	60.107	20	268	9	276	CGTGGGTTGTTTCGACGATG	59.837	20	TTGTGGGCCAGTACGGTTTT	60.107	20	269
bctg00000003:420864-421175	1	p2	(CT)6	12	150	161	TCCTTGTTCCATAGTGCGCA	59.677	20	GTTTCAACACAGCCCGCATC	60.387	20	118	160	277	TCCTTGTTCCATAGTGCGCA	59.677	20	TTTCAACACAGCCCGCATCT	60.537	20	117	160	276	TCCTTGTTCCATAGTGCGCA	59.677	20	GCATCTGCATATGCCCTGTG	59.403	20	103	160	262	TCCTTGTTCCATAGTGCGCA	59.677	20	CTGGTGCCAGTACAGTGTCT	59.318	20	151	160	310	TCCTTGTTCCATAGTGCGCA	59.677	20	AAGCAGTTTCAACACAGCCC	59.253	20	123
bctg00000003:424185-424496	1	p2	(GT)6	12	150	161	GCTTGACCAATTTGGCCGTT	59.967	20	CCAATCGACATGCTGATGCG	60.042	20	169	118	286	TCCGAGTCGACCCAATTGTG	60.038	20	CCAATCGACATGCTGATGCG	60.042	20	193	94	286	TCCGAGTCGACCCAATTGTG	60.038	20	ACTCATGACGTCGCTGCTAG	59.9	20	118	94	211	GCTTGACCAATTTGGCCGTT	59.967	20	GTCGCCAGAGAACTCAGACC	60.109	20	114	118	231	GCTTGACCAATTTGGCCGTT	59.967	20	GGTCGCCAGAGAACTCAGAC	60.109	20	115
bctg00000003:426827-427140	1	p2	(CT)7	14	150	163	CTCTTCCTTTGCCTCCCGTT	59.963	20	CATAGACCACGTCCGGATCG	60.04	20	146	167	312	AGCCTGTCCAAATCCATCGG	60.107	20	CATAGACCACGTCCGGATCG	60.04	20	220	93	312	CAGCTCATTGACCCTACGCA	60.108	20	CATAGACCACGTCCGGATCG	60.04	20	120	193	312	AGCCTGTCCAAATCCATCGG	60.107	20	TGCGTAGGGTCAATGAGCTG	60.108	20	120	93	212	AGCCTGTCCAAATCCATCGG	60.107	20	CGATGCAGCACCCAAAGAAG	59.83	20	157
bctg00000003:465698-466017	1	p1	(T)20	20	150	169	GAGGTGGTGGTGGTACAAGG	59.964	20	GCGGATGGGGAGTATATGGC	60.108	20	146	101	246	GAGGTGGTGGTGGTACAAGG	59.964	20	CGGATGGGGAGTATATGGCG	59.824	20	145	101	245	GTGTCGACAGAGTAAGGGCC	60.109	20	GCGGATGGGGAGTATATGGC	60.108	20	219	28	246	GTGGTGGTACAAGGGCAAGA	59.89	20	GCGGATGGGGAGTATATGGC	60.108	20	140	107	246	GTGTCGACAGAGTAAGGGCC	60.109	20	CGGATGGGGAGTATATGGCG	59.824	20	218
bctg00000003:488255-488566	1	p2	(AC)6	12	150	161	CCAATCGACATGCTGATGCG	60.042	20	GCTTGACCAATTTGGCCGTT	59.967	20	169	23	191	CCAATCGACATGCTGATGCG	60.042	20	TCCGAGTCGACCCAATTGTG	60.038	20	193	23	215	ACTCATGACGTCGCTGCTAG	59.9	20	TCCGAGTCGACCCAATTGTG	60.038	20	118	98	215	GTCGCCAGAGAACTCAGACC	60.109	20	GCTTGACCAATTTGGCCGTT	59.967	20	114	78	191	GGTCGCCAGAGAACTCAGAC	60.109	20	GCTTGACCAATTTGGCCGTT	59.967	20	115
bctg00000003:489279-489599	1	p3	(CGT)7	21	150	170	GAGGAACAAGGCTGTGGTCA	59.891	20	AATGAGCGGGCAGGTTGAAT	60.324	20	220	8	227	GAGGAACAAGGCTGTGGTCA	59.891	20	TAAATGAGCGGGCAGGTTGA	59.673	20	222	8	229	GAGGAACAAGGCTGTGGTCA	59.891	20	AGTAAATGAGCGGGCAGGTT	59.672	20	224	8	231	GAGGAACAAGGCTGTGGTCA	59.891	20	CAGTAAATGAGCGGGCAGGT	60.393	20	225	8	232	ATGGATTCAGAGTCCGCTCG	59.613	20	GTCAACCGAAGCATGGTTCG	59.834	20	216
bctg00000003:563204-563539	1	p6	(GAGCAA)6	36	150	185	TCCTGAGCAAGAGCAAGAGC	60.037	20	GTCATTGCAGCTGCCATCAG	59.899	20	186	145	330	AGGAGGAGGGGAGACAACTC	59.958	20	GTCATTGCAGCTGCCATCAG	59.899	20	204	127	330	GAGGAGGAGGGGAGACAACT	59.958	20	GTCATTGCAGCTGCCATCAG	59.899	20	205	126	330	AGAGGAGGAGGGGAGACAAC	59.958	20	GTCATTGCAGCTGCCATCAG	59.899	20	206	125	330	TCCTGAGCAAGAGCAAGAGC	60.037	20	AGCTGCCATCAGTGTTGACA	59.891	20	178
bctg00000003:563965-564290	1	p1	(G)26	26	150	175	CTCTCAGGCATTGTGTGGGT	59.963	20	ATGTGTGTCCTTGGCAACCA	60.106	20	258	48	305	ACTCTCAGGCATTGTGTGGG	59.963	20	ATGTGTGTCCTTGGCAACCA	60.106	20	259	47	305	TCTGGGGTACTCTGGGAAGG	59.957	20	ATGTGTGTCCTTGGCAACCA	60.106	20	206	100	305	CTCTCAGGCATTGTGTGGGT	59.963	20	TCTCCTTTGCTGCAGTGGTT	59.817	20	226	48	273	ACTCTCAGGCATTGTGTGGG	59.963	20	TCTCCTTTGCTGCAGTGGTT	59.817	20	227
bctg00000003:586115-586429	1	p3	(TGA)5	15	150	164	CGAGCAGGCCAGTTCCTTTA	60.036	20	CATCATCAGGGGAAGGCCTG	60.179	20	141	16	156	CGAGCAGGCCAGTTCCTTTA	60.036	20	GGGAAGGCCTGGTACTGATG	59.819	20	132	16	147	AAACCATCCCGTCTACGAGC	59.825	20	CATCATCAGGGGAAGGCCTG	60.179	20	156	1	156	AAACCATCCCGTCTACGAGC	59.825	20	GGGAAGGCCTGGTACTGATG	59.819	20	147	1	147	CGAGCAGGCCAGTTCCTTTA	60.036	20	TCATCATCAGGGGAAGGCCT	60.328	20	142
bctg00000003:660263-660576	1	p2	(CA)7	14	150	163	CACACACACACACAAGCCAG	59.901	20	TCTGTGTCAGCAACCACTCC	59.893	20	142	149	290	GAATGACTGCCTGTCCTCCC	60.107	20	TCTGTGTCAGCAACCACTCC	59.893	20	161	130	290	GGAATGACTGCCTGTCCTCC	60.107	20	TCTGTGTCAGCAACCACTCC	59.893	20	162	129	290	GGGAATGACTGCCTGTCCTC	60.107	20	TCTGTGTCAGCAACCACTCC	59.893	20	163	128	290	CACACACACACACAAGCCAG	59.901	20	AGCAACCACTCCATGCAAGT	60.179	20	134
bctg00000003:661242-661553	1	p2	(TG)6	12	150	161	GGCAGTCATTCCCTGAGCAT	60.107	20	GCACTGAGCCCTTTTGTCTC	59.122	20	138	169	306	TGTGTGTGTGTGCAAGGACA	60.322	20	GCACTGAGCCCTTTTGTCTC	59.122	20	158	149	306	GTGTGTGTGTGCAAGGACAG	59.622	20	GCACTGAGCCCTTTTGTCTC	59.122	20	157	150	306	CCTGTACTCCCCAAAGGCAA	59.596	20	GCACTGAGCCCTTTTGTCTC	59.122	20	197	110	306	GCTTGTGTGTGTGTGCAAGG	60.526	20	GCACTGAGCCCTTTTGTCTC	59.122	20	161
bctg00000003:752699-753045	1	c	(TC)6ccatcaatcgccggtcctt(TC)8	47	150	196	AAGGGATCCTTGACAAGCGG	60.035	20	AGAGAAAGAAAGGACCGGCG	60.037	20	121	33	153	AAGGGATCCTTGACAAGCGG	60.035	20	GAGAAAGAAAGGACCGGCGA	60.038	20	120	33	152	CGTGGGCAGGGATAAGAGAC	59.895	20	AGAGAAAGAAAGGACCGGCG	60.037	20	149	5	153	CGTGGGCAGGGATAAGAGAC	59.895	20	GAGAAAGAAAGGACCGGCGA	60.038	20	148	5	152	AAGGGATCCTTGACAAGCGG	60.035	20	GCGGTGCTGGAGATCTTCTT	60.108	20	188
bctg00000003:846327-846640	1	p2	(TC)7	14	150	163	CTCCGGTCTCATCGTGCTTT	60.109	20	GGTTGAAGGAGCCGATGACA	60.036	20	148	160	307	TCCGGTCTCATCGTGCTTTC	60.109	20	GGTTGAAGGAGCCGATGACA	60.036	20	147	161	307	AGCGGCAGTCTCGGAAATAC	60.179	20	GGTTGAAGGAGCCGATGACA	60.036	20	192	116	307	CAGCGGCAGTCTCGGAAATA	60.179	20	GGTTGAAGGAGCCGATGACA	60.036	20	193	115	307	AGCGGCAGTCTCGGAAATAC	60.179	20	GTTTTGCACCGCGTCTGATT	60.04	20	127
bctg00000003:855304-855617	1	p2	(CA)7	14	150	163	AGGGGATAACTGCCTGTCCT	59.955	20	GGCCAACATGGAGCAGTGAA	60.895	20	158	129	286	CACACACACACACAAGCCAG	59.901	20	GGCCAACATGGAGCAGTGAA	60.895	20	138	149	286	CCTGTCCTCACACACACACA	59.822	20	GGCCAACATGGAGCAGTGAA	60.895	20	146	141	286	AACTGCCTGTCCTCACACAC	60.179	20	GGCCAACATGGAGCAGTGAA	60.895	20	151	136	286	CAGGGGATAACTGCCTGTCC	59.819	20	GGCCAACATGGAGCAGTGAA	60.895	20	159
bctg00000003:858190-858504	1	p3	(TCA)5	15	150	164	TCCCCATGACCTTCCGTAGT	59.958	20	CAATGGAGGATGGGGATCCG	59.963	20	117	26	142	ATCAGGGTATCTGCTGGGGT	60.03	20	CTCCTTGCCACCGTATACCC	59.894	20	132	74	205	ATCAGGGTATCTGCTGGGGT	60.03	20	CCTCCTTGCCACCGTATACC	59.894	20	133	74	206	ATCAGGGTATCTGCTGGGGT	60.03	20	CCCTCCTTGCCACCGTATAC	59.894	20	134	74	207	TCCCCATGACCTTCCGTAGT	59.958	20	AATGGAGGATGGGGATCCGA	60.104	20	116
bctg00000003:871756-872069	1	p2	(GA)7	14	150	163	GCAAGTGAATGGCGAGTGAA	59.126	20	CATCGCATCTAGCCACTGGA	59.61	20	244	60	303	GCAAGTGAATGGCGAGTGAA	59.126	20	TCATCGCATCTAGCCACTGG	59.61	20	245	60	304	GCAAGTGAATGGCGAGTGAA	59.126	20	ATCGCATCTAGCCACTGGAC	59.609	20	243	60	302	GGCAAGTGAATGGCGAGTGA	60.955	20	CATCGCATCTAGCCACTGGA	59.61	20	245	59	303	GGCAAGTGAATGGCGAGTGA	60.955	20	TCATCGCATCTAGCCACTGG	59.61	20	246
bctg00000003:946686-947000	1	p3	(TGG)5	15	150	164	TGCTGCGTCAGTCCTAAGTG	60.038	20	GTGGGGAGACAGAAAGTGGG	59.963	20	215	1	215	TGCTGCGTCAGTCCTAAGTG	60.038	20	GGTGGGGAGACAGAAAGTGG	59.963	20	216	1	216	CCCCTCTCAGTGGCTGAATG	60.107	20	GTGGGGAGACAGAAAGTGGG	59.963	20	182	34	215	CCCCTCTCAGTGGCTGAATG	60.107	20	GGTGGGGAGACAGAAAGTGG	59.963	20	183	34	216	TGCTGCGTCAGTCCTAAGTG	60.038	20	CGTTGGTGGGGAGACAGAAA	59.892	20	220
bctg00000003:980344-980655	1	p2	(TG)6	12	150	161	GCGTCGGGAATCCTTGTGTA	60.109	20	CACCTCCAAGATGCGGACTT	60.036	20	109	129	237	GGAGACGAAGGAGCTTGAGG	59.825	20	CACCTCCAAGATGCGGACTT	60.036	20	154	84	237	CGAGGAGACGAAGGAGCTTG	60.179	20	CACCTCCAAGATGCGGACTT	60.036	20	157	81	237	GGAGACGAAGGAGCTTGAGG	59.825	20	ACTGTACAACGCCGCTCTAC	60.109	20	104	84	187	GGAGACGAAGGAGCTTGAGG	59.825	20	TGTACAACGCCGCTCTACAG	60.109	20	102
bctg00000003:995567-995881	1	p3	(CAG)5	15	150	164	CCCCACAAGGACACGATCAA	59.964	20	GAGGTCTATAGGGTGTGCGC	59.968	20	192	83	274	GGGACTGTGCACAAGGAGAA	59.891	20	GAGGTCTATAGGGTGTGCGC	59.968	20	252	23	274	ACACGATCAAGTCCGTCTCG	59.832	20	GAGGTCTATAGGGTGTGCGC	59.968	20	182	93	274	CCCCACAAGGACACGATCAA	59.964	20	CGGCGCCTTAGTTGTATCGA	60.249	20	210	83	292	CCCCACAAGGACACGATCAA	59.964	20	CGAGGTCTATAGGGTGTGCG	59.689	20	193
bctg00000003:1028271-1028582	1	p2	(TA)6	12	150	161	TAGGGTAGAGTAGGGGCTGC	59.812	20	CTTGACCTCGTACCACCACC	60.038	20	204	77	280	TAGGGTAGAGTAGGGGCTGC	59.812	20	TGGACTCGTTTCTGTACCGC	60.039	20	140	77	216	TAGGGTAGAGTAGGGGCTGC	59.812	20	CGTCGTGTAGTGGACTCGTT	59.763	20	150	77	226	TAGGGTAGAGTAGGGGCTGC	59.812	20	GGACTCGTTTCTGTACCGCT	59.757	20	139	77	215	CTGGCAGCCCAACAAATTGT	59.606	20	CTTGACCTCGTACCACCACC	60.038	20	173
bctg00000003:1107070-1107384	1	p3	(CCG)5	15	150	164	GTAGCAAGTCGCATCCTCGA	59.899	20	CGGGCAGACAAACAAGCAAA	59.898	20	250	41	290	TCGTAGCAAGTCGCATCCTC	59.899	20	CGGGCAGACAAACAAGCAAA	59.898	20	252	39	290	CTCGTAGCAAGTCGCATCCT	59.899	20	CGGGCAGACAAACAAGCAAA	59.898	20	253	38	290	GTAGCAAGTCGCATCCTCGA	59.899	20	CGAGGAAGGGTTCATACGGG	59.896	20	169	41	209	TCGTAGCAAGTCGCATCCTC	59.899	20	CGAGGAAGGGTTCATACGGG	59.896	20	171
bctg00000003:1111284-1111601	1	p2	(AT)9	18	150	167	TTCCCCTGGAATTGTCGACC	59.673	20	TAGCGCCGGTCAAATGAACT	60.037	20	137	60	196	TTCCCCTGGAATTGTCGACC	59.673	20	GACGGGGAGTAGTTTTGCGA	60.038	20	162	60	221	CCCCTGGAATTGTCGACCTT	59.672	20	TAGCGCCGGTCAAATGAACT	60.037	20	135	62	196	CCCCTGGAATTGTCGACCTT	59.672	20	GACGGGGAGTAGTTTTGCGA	60.038	20	160	62	221	TTCCCCTGGAATTGTCGACC	59.673	20	CCAAATATGTCCCTCGCGGA	59.894	20	180
bctg00000003:1126459-1126770	1	p2	(CG)6	12	150	161	TCGTTCTTCGACCGAAAGCA	59.969	20	GCTCTTCTGGTCAGAGGCAG	60.108	20	101	166	266	TCAGACCTGGATACCGCTCA	60.034	20	GCTCTTCTGGTCAGAGGCAG	60.108	20	218	49	266	TCAGACCTGGATACCGCTCA	60.034	20	CGACTTTTGAGAACGTGCCG	60.111	20	158	49	206	TCAGACCTGGATACCGCTCA	60.034	20	GCTGCTTTCGGTCGAAGAAC	59.836	20	139	49	187	TCAGACCTGGATACCGCTCA	60.034	20	CTAGACGCGTTCGAACCTGA	59.833	20	190
bctg00000003:1130839-1131153	1	p3	(GCC)5	15	150	164	TGGAACGACTACGAGGGCTA	60.035	20	CTGTCTTCTCCAGCTCCAGC	60.108	20	126	89	214	GACTACGAGGGCTAAGCGTG	60.249	20	CTGTCTTCTCCAGCTCCAGC	60.108	20	120	95	214	TGGAACGACTACGAGGGCTA	60.035	20	GTCTTCTCCAGCTCCAGCAA	59.677	20	124	89	212	AACGACTACGAGGGCTAAGC	59.545	20	CTGTCTTCTCCAGCTCCAGC	60.108	20	123	92	214	GACTACGAGGGCTAAGCGTG	60.249	20	GTCTTCTCCAGCTCCAGCAA	59.677	20	118
bctg00000003:1145310-1145621	1	p2	(AG)6	12	150	161	GCAGAGACTTGCCAGCACTA	60.037	20	CCCTCTCTCTCTCTTCCCCC	60.106	20	100	63	162	GCAGAGACTTGCCAGCACTA	60.037	20	ACCCTCTCTCTCTCTTCCCC	59.366	20	101	63	163	GCAGAGACTTGCCAGCACTA	60.037	20	AACCCTCTCTCTCTCTTCCCC	59.992	21	102	63	164	GCAGAGACTTGCCAGCACTA	60.037	20	GACTGATGTCACACTGGAGCT	59.725	21	155	63	217	GCAGAGACTTGCCAGCACTA	60.037	20	ACTGATGTCACACTGGAGCT	58.654	20	154
bctg00000003:1151619-1151930	1	p2	(AG)6	12	150	161	ATGTGGTGGAGACTTGCTGG	59.963	20	CCCTCTCTCTCTCTTCCCCC	60.106	20	104	59	162	ATGTGGTGGAGACTTGCTGG	59.963	20	TGCTTGACTGACATGGCACT	59.891	20	164	59	222	ATGTGGTGGAGACTTGCTGG	59.963	20	TGGCACTGGAGCTAAAGCAA	59.89	20	151	59	209	ATGTGGTGGAGACTTGCTGG	59.963	20	TGTGCTTGACTGACATGGCA	60.179	20	166	59	224	ATGTGGTGGAGACTTGCTGG	59.963	20	GTGCTTGACTGACATGGCAC	59.761	20	165
bctg00000003:1179645-1179962	1	p3	(ATT)6	18	150	167	GCCGCCTCTAAGCCTCTAAG	59.967	20	TGCTTCATGCCTCCTTCTGG	60.035	20	275	37	311	GCCGCCTCTAAGCCTCTAAG	59.967	20	ACGAACACGATCGCGGATAA	59.901	20	222	37	258	GCCGCCTCTAAGCCTCTAAG	59.967	20	AACGAACACGATCGCGGATA	59.901	20	223	37	259	CGTTTGCTTGACCGGTGTTT	59.9	20	TGCTTCATGCCTCCTTCTGG	60.035	20	235	77	311	GCCGCCTCTAAGCCTCTAAG	59.967	20	GTGTCGGGGCGCTTATCTAA	59.896	20	189
bctg00000003:1182007-1182321	1	p3	(CCG)5	15	150	164	TGGTTCGACTTCAACCTCGG	59.967	20	GCGGTATATGGGTCGTACGG	60.11	20	113	40	152	TGGTTCGACTTCAACCTCGG	59.967	20	GGCGGTATATGGGTCGTACG	60.11	20	114	40	153	TGGTTCGACTTCAACCTCGG	59.967	20	CGGCGGTATATGGGTCGTAC	60.11	20	115	40	154	GGTTCGACTTCAACCTCGGT	59.967	20	GCGGTATATGGGTCGTACGG	60.11	20	112	41	152	GGTTCGACTTCAACCTCGGT	59.967	20	GGCGGTATATGGGTCGTACG	60.11	20	113
bctg00000003:1213692-1214028	1	p1	(T)37	37	150	186	AGCCGCTGTGCCCTAATAAA	59.745	20	GTGTGGGGGTTTCAGGTAGG	59.962	20	128	208	335	AAGCCGCTGTGCCCTAATAA	59.745	20	GTGTGGGGGTTTCAGGTAGG	59.962	20	129	207	335	CAAGCCGCTGTGCCCTAATA	60.464	20	GTGTGGGGGTTTCAGGTAGG	59.962	20	130	206	335	AGCCGCTGTGCCCTAATAAA	59.745	20	CCTTCCGGCCATGGTTCTTT	60.612	20	107	208	314	AAGCCGCTGTGCCCTAATAA	59.745	20	CCTTCCGGCCATGGTTCTTT	60.612	20	108
bctg00000003:1225682-1226011	1	p6	(TTGTCC)5	30	150	179	AGACTCTCCTCCACATCCCC	60.032	20	AGCAGAGTCCGAGTCTGAGT	59.962	20	240	89	328	TGTCCTTGTCCTTGTCCAGC	59.891	20	AGCAGAGTCCGAGTCTGAGT	59.962	20	167	162	328	ACTCTCCTCCACATCCCCAA	59.881	20	AGCAGAGTCCGAGTCTGAGT	59.962	20	238	91	328	AGACTCTCCTCCACATCCCC	60.032	20	GAGTCTGAGTTGGAGGGCAG	59.751	20	230	89	318	ATCGACAGATGGACCTGTGC	59.823	20	GCTGGACAAGGACAAGGACA	59.891	20	159
bctg00000003:1322023-1322353	1	p1	(A)31	31	150	180	TTCCCCAAACATGTCCCTCG	59.962	20	TGGTGGTGGTACAAGTGCAA	59.744	20	224	34	257	TTCCCCAAACATGTCCCTCG	59.962	20	ATATTGGTCAGCGCTAGCCG	60.32	20	104	34	137	CCCGTAGTTCTTGAGGTCGG	59.827	20	TGGTGGTGGTACAAGTGCAA	59.744	20	157	101	257	TTCCCCAAACATGTCCCTCG	59.962	20	CGAGCGGATCTTACCCCTTT	59.536	20	163	34	196	TTCCCCAAACATGTCCCTCG	59.962	20	GTGGTGGTGGTACAAGTGCA	60.465	20	225
bctg00000003:1330289-1330603	1	p3	(CTT)5	15	150	164	TTTCCCCCTCATCGAGTCCT	59.957	20	CGCTCTCTTTGCAATCGACG	59.976	20	112	80	191	GCTCTTTCCCCCTCATCGAG	59.894	20	CGCTCTCTTTGCAATCGACG	59.976	20	116	76	191	GAGCTCTTTCCCCCTCATCG	59.894	20	CGCTCTCTTTGCAATCGACG	59.976	20	118	74	191	CGAGCTCTTTCCCCCTCATC	59.894	20	CGCTCTCTTTGCAATCGACG	59.976	20	119	73	191	TTTCCCCCTCATCGAGTCCT	59.957	20	CCACGCTCTCTTTGCAATCG	59.904	20	115
bctg00000003:1332108-1332431	1	p3	(CCT)8	24	150	173	TCCGCCTCCCACCACTTATA	60.032	20	CGATGACGATGACAAACCGC	59.975	20	216	82	297	TCACGCCCCTCTTCTTCAAC	59.965	20	CGATGACGATGACAAACCGC	59.975	20	116	182	297	CACGCCCCTCTTCTTCAACT	59.965	20	CGATGACGATGACAAACCGC	59.975	20	115	183	297	TCCTCCTCGTCGTCCTTCTT	59.962	20	CGATGACGATGACAAACCGC	59.975	20	189	109	297	ACCGTCTCGATTTGCGTTCT	60.039	20	CGATGACGATGACAAACCGC	59.975	20	235
bctg00000003:1429343-1429667	1	p1	(T)25	25	150	174	ACATGTCCCTTGCAGATGGG	60.034	20	TAGCGCCGGTCAAATGAACT	60.037	20	170	31	200	TCCCTTGCAGATGGGGAGTA	59.956	20	TAGCGCCGGTCAAATGAACT	60.037	20	165	36	200	ACATGTCCCTTGCAGATGGG	60.034	20	CCAAATATGTCCCTCGCGGA	59.894	20	253	31	283	AGTTCATTTGACCGGCGCTA	60.037	20	CCAAATATGTCCCTCGCGGA	59.894	20	103	181	283	GGTACTTACGCAGAACCGCT	60.109	20	TAGCGCCGGTCAAATGAACT	60.037	20	137
bctg00000003:1436304-1436650	1	p1	(T)47	47	150	196	CTTGACTGGATGATCGCGGT	60.179	20	AACCTATCCGGGTGCATCAG	59.53	20	180	54	233	ACCTTGACTGGATGATCGCG	60.179	20	AACCTATCCGGGTGCATCAG	59.53	20	182	52	233	CTGATGCACCCGGATAGGTT	59.53	20	AACGTCGTACATGTCCCGTT	59.685	20	123	214	336	CTTGACTGGATGATCGCGGT	60.179	20	ATCGCCTCGGATAACCATCC	59.391	20	203	54	256	ACCTTGACTGGATGATCGCG	60.179	20	ATCGCCTCGGATAACCATCC	59.391	20	205
bctg00000003:1451724-1452050	1	p3	(TAT)9	27	150	176	AGGCATAGCACCAAAAATAAAGAA	57.396	24	GTGCGGGGGATAATCGGATT	59.964	20	235	87	321	AGGCATAGCACCAAAAATAAAGAA	57.396	24	AAAGTGCGGGGGATAATCGG	60.179	20	238	87	324	AGGCATAGCACCAAAAATAAAGAAT	57.813	25	GTGCGGGGGATAATCGGATT	59.964	20	235	87	321	AGGCATAGCACCAAAAATAAAGAAT	57.813	25	AAAGTGCGGGGGATAATCGG	60.179	20	238	87	324	AGGCATAGCACCAAAAATAAAGAA	57.396	24	TGCGGGGGATAATCGGATTT	59.231	20	234
bctg00000003:1463097-1463420	1	p3	(CAA)8	24	150	173	GCACTCTCAACCTGGGGAAA	59.89	20	GAGGTCTGTCTTGCCCTCAC	60.037	20	270	32	301	TTTGCACTCTCAACCTGGGG	60.179	20	GAGGTCTGTCTTGCCCTCAC	60.037	20	273	29	301	CAACAGCGAAGACATGCGAC	60.179	20	GAGGTCTGTCTTGCCCTCAC	60.037	20	132	170	301	GCACTCTCAACCTGGGGAAA	59.89	20	AGCTCCTGGAGGTCTGTCTT	59.884	20	278	32	309	AACAACAGCGAAGACATGCG	59.764	20	GAGGTCTGTCTTGCCCTCAC	60.037	20	134
bctg00000003:1509973-1510286	1	p2	(GA)7	14	150	163	GGGTATAAGAGAGGGATGCCC	59.09	21	AGCCATGTCTTCTCCCATCT	58.109	20	102	33	134	GGGTATAAGAGAGGGATGCCC	59.09	21	GAAGCCATGTCTTCTCCCATCT	59.828	22	104	33	136	GGGTATAAGAGAGGGATGCCC	59.09	21	AAGCCATGTCTTCTCCCATCT	58.796	21	103	33	135	GTGGGTATAAGAGAGGGATGCC	59.697	22	AGCCATGTCTTCTCCCATCT	58.109	20	104	31	134	TTTGGGAAGGAGATGTGGCC	59.96	20	AGACATCTCTCTCTCTCTCATGGT	59.833	24	108
bctg00000003:1584338-1584655	1	p3	(GGC)6	18	150	167	TGTTCTGGTAGCACGACGAC	60.04	20	GAACCGAGAACCCATCCCAG	60.108	20	114	89	202	TGTTCTGGTAGCACGACGAC	60.04	20	GAGAACCGAGAACCCATCCC	59.822	20	116	89	204	TGTTCTGGTAGCACGACGAC	60.04	20	CGAGAACCGAGAACCCATCC	60.179	20	117	89	205	TGTTCTGGTAGCACGACGAC	60.04	20	CCGAGAACCGAGAACCCATC	60.179	20	118	89	206	AGTTCAGACGGCACAAGGTT	59.82	20	GAACCGAGAACCCATCCCAG	60.108	20	168
bctg00000003:1585517-1585828	1	p2	(CG)6	12	150	161	CGTCAGAAATGTCGTGCGAC	59.909	20	GGGCAGCAGAGAACGTACTT	60.037	20	137	49	185	TCGAAGCCCTCTACTCGACA	60.036	20	CGACGTCAGGGAGTCATCTG	59.9	20	165	106	270	AAGTACGTTCTCTGCTGCCC	60.037	20	CGACGTCAGGGAGTCATCTG	59.9	20	105	166	270	CGTGCGACCTACCCTCAAAT	60.108	20	GGGCAGCAGAGAACGTACTT	60.037	20	125	61	185	CGTCAGAAATGTCGTGCGAC	59.909	20	CGACGTCAGGGAGTCATCTG	59.9	20	222
bctg00000003:1654915-1655229	1	p3	(GAC)5	15	150	164	CGGGAAGAAGACGACGATGA	59.549	20	GTGTTCAAATGCGAGCCCTC	59.831	20	104	122	225	ACGACGATGACTACGGTGAC	59.555	20	TCTCCAGCACCGTGTTCAAA	59.821	20	105	132	236	CGGGAAGAAGACGACGATGA	59.549	20	TCTCCAGCACCGTGTTCAAA	59.821	20	115	122	236	ACGACGATGACTACGGTGAC	59.555	20	GCCTCGTCGCCCTCAATAAT	60.25	20	124	132	255	CGGGAAGAAGACGACGATGA	59.549	20	GCCTCGTCGCCCTCAATAAT	60.25	20	134
bctg00000003:1655431-1655745	1	p3	(TTC)5	15	150	164	CGGGACATGTACGTCTTCGA	59.551	20	GTCCTTTTTCGGGTTCGCTG	59.763	20	145	80	224	TTGCTGACCAACGTCTGTCC	60.532	20	GTCCTTTTTCGGGTTCGCTG	59.763	20	218	7	224	TGGGTACGGTGACAGCTGTA	60.54	20	GTCCTTTTTCGGGTTCGCTG	59.763	20	181	44	224	GTTGCTGACCAACGTCTGTC	59.418	20	GTCCTTTTTCGGGTTCGCTG	59.763	20	219	6	224	TGACCAACGTCTGTCCGTAG	59.405	20	GTCCTTTTTCGGGTTCGCTG	59.763	20	214
bctg00000003:1656753-1657064	1	p2	(TG)6	12	150	161	GGAGGGATGACACACACGTT	59.965	20	CGGAGAACAGAGCGACCTAC	59.901	20	167	82	248	TGTGTGTGTGTGGTGTGTGA	59.965	20	CGGAGAACAGAGCGACCTAC	59.901	20	100	149	248	GGAGGGATGACACACACGTT	59.965	20	GCAGGAAATTCGCATTCCCC	59.897	20	131	82	212	GGAGGGATGACACACACGTT	59.965	20	CTTTAGGCTGCTCTCTCGCA	59.826	20	148	82	229	GGAGGGATGACACACACGTT	59.965	20	ACTTTAGGCTGCTCTCTCGC	59.825	20	149
bctg00000003:1660874-1661185	1	p2	(AC)6	12	150	161	CGATGACGACGGAGAGGAAG	59.972	20	GTCTCTCCGACTCCCGTACT	60.108	20	142	160	301	CGATGACGACGGAGAGGAAG	59.972	20	TCTCTCCGACTCCCGTACTG	60.108	20	141	160	300	CTGAGAGAAACAAGGCGGGT	59.965	20	GTCTCTCCGACTCCCGTACT	60.108	20	189	113	301	ACTGAGAGAAACAAGGCGGG	59.965	20	GTCTCTCCGACTCCCGTACT	60.108	20	190	112	301	CTGAGAGAAACAAGGCGGGT	59.965	20	TCTCTCCGACTCCCGTACTG	60.108	20	188
bctg00000003:1698721-1699032	1	p2	(TC)6	12	150	161	TCCTTCACGTCACATTCGCA	59.967	20	CCACTGCTGTAGCTCGTCAA	60.038	20	168	128	295	TCCTTCACGTCACATTCGCA	59.967	20	TCGACAACGGACATCCACTG	60.039	20	182	128	309	TCCTTCACGTCACATTCGCA	59.967	20	TGTAGCTCGTCAATCGTCCG	59.902	20	161	128	288	GAACTCTCTCTCCTCGCAGC	59.899	20	CCACTGCTGTAGCTCGTCAA	60.038	20	232	64	295	GAACTCTCTCTCCTCGCAGC	59.899	20	TCGACAACGGACATCCACTG	60.039	20	246
bctg00000003:1897164-1897491	1	p4	(ACTG)7	28	150	177	GTCACTGCCTGTGTACCTCC	60.037	20	TCACCGTGATGGATGCCTTC	60.108	20	223	88	310	GTCACTGCCTGTGTACCTCC	60.037	20	GGTGGGCAGTCAAACCTACA	59.89	20	117	88	204	GTCACTGCCTGTGTACCTCC	60.037	20	TGGTGGGCAGTCAAACCTAC	59.89	20	118	88	205	GGCTCCTTCACGAAGAGCAT	60.108	20	TCACCGTGATGGATGCCTTC	60.108	20	243	68	310	GTCACTGCCTGTGTACCTCC	60.037	20	GGGGAAAATATGCCGCTCCT	60.179	20	146
bctg00000003:1902452-1902766	1	p3	(ATC)5	15	150	164	CGCAGAAGGCAATGTCGAAG	59.904	20	GAAGTTCTCTCTGCCGGCTT	60.037	20	174	75	248	CGAAGAAGGTCCGGAGATGG	59.897	20	GAAGTTCTCTCTGCCGGCTT	60.037	20	159	90	248	ATGATGCTGACGACGCAGAA	60.109	20	GAAGTTCTCTCTGCCGGCTT	60.037	20	187	62	248	AATGATGCTGACGACGCAGA	60.109	20	GAAGTTCTCTCTGCCGGCTT	60.037	20	188	61	248	AGAATGATGCTGACGACGCA	60.109	20	GAAGTTCTCTCTGCCGGCTT	60.037	20	190
bctg00000003:1907299-1907613	1	p3	(AAT)5	15	150	164	GTAGCCAGAAGGTCGCAGTT	60.037	20	GGCCCATATCGTACCATCCG	60.108	20	142	60	201	TAGCCAGAAGGTCGCAGTTG	60.037	20	GGCCCATATCGTACCATCCG	60.108	20	141	61	201	GTAGCCAGAAGGTCGCAGTT	60.037	20	AGGGGCCCATATCGTACCAT	60.179	20	145	60	204	TAGCCAGAAGGTCGCAGTTG	60.037	20	AGGGGCCCATATCGTACCAT	60.179	20	144	61	204	GTAGCCAGAAGGTCGCAGTT	60.037	20	CAGCTCGAGGTGATGAAGGG	60.179	20	182
bctg00000003:1955231-1955545	1	p3	(TCT)5	15	150	164	TGAGGACCAAGGCTTCTTCC	59.307	20	TGCAAGGAGAAAGGACATCAA	57.493	21	165	81	245	TGAGGACCAAGGCTTCTTCC	59.307	20	TTGCAAGGAGAAAGGACATCA	57.493	21	166	81	246	GAGGACCAAGGCTTCTTCCT	59.012	20	TGCAAGGAGAAAGGACATCAA	57.493	21	164	82	245	GAGGACCAAGGCTTCTTCCT	59.012	20	TTGCAAGGAGAAAGGACATCA	57.493	21	165	82	246	TGAGGACCAAGGCTTCTTCC	59.307	20	TTGCAAGGAGAAAGGACATCAA	58.169	22	166
bctg00000003:1986335-1986654	1	p1	(T)20	20	150	169	ATCTTGGAGCGATGTCTGCC	60.179	20	ATGCATGCCCAACTCACTGA	59.961	20	183	42	224	ATCTTGGAGCGATGTCTGCC	60.179	20	GACACATGGTGATGCATGCC	59.898	20	204	42	245	ATCTTGGAGCGATGTCTGCC	60.179	20	CCAATGCATGCCCAACTCAC	60.109	20	186	42	227	CACTCGGCCTATCTTGGAGC	60.25	20	ATGCATGCCCAACTCACTGA	59.961	20	193	32	224	GCACTCGGCCTATCTTGGAG	60.25	20	ATGCATGCCCAACTCACTGA	59.961	20	194
bctg00000003:2029374-2029691	1	p3	(TGG)6	18	150	167	TGGTGATGGTGATGGTGGTG	59.962	20	CAGACTGCCAGGTTACCACC	60.322	20	102	89	190	TGGTGGTGATGGTGATGGTG	59.962	20	CAGACTGCCAGGTTACCACC	60.322	20	111	80	190	TGGTGGTGGTGATGGTGATG	59.962	20	CAGACTGCCAGGTTACCACC	60.322	20	114	77	190	GTGATGGTGATGGTGGTGGT	59.962	20	CAGACTGCCAGGTTACCACC	60.322	20	100	91	190	GTGGTGGTGATGGTGATGGT	59.962	20	CAGACTGCCAGGTTACCACC	60.322	20	112
bctg00000003:2043968-2044287	1	p4	(ACTA)5	20	150	169	TAGGGTACTTATGCGCTCCG	59.043	20	AGTTGGTCAGTGAGTTCCTGA	58.601	21	230	5	234	TAGGGTACTTATGCGCTCCG	59.043	20	TGCAGTTAGTTGGTCAGTGAGT	59.566	22	237	5	241	CTAGGGTACTTATGCGCTCCG	60.068	21	AGTTGGTCAGTGAGTTCCTGA	58.601	21	231	4	234	CTAGGGTACTTATGCGCTCCG	60.068	21	TGCAGTTAGTTGGTCAGTGAGT	59.566	22	238	4	241	TAGGGTACTTATGCGCTCCG	59.043	20	GTTGGTCAGTGAGTTCCTGA	57.089	20	229
bctg00000003:2073537-2073851	1	p3	(GGC)5	15	150	164	CCAAGACCCCGCAAACCTAT	60.034	20	CGTCGTGGAGGGGTCATTAG	59.898	20	232	55	286	TGCCTACTCTTACCCGTCCA	59.96	20	CGTCGTGGAGGGGTCATTAG	59.898	20	254	33	286	CTACTCTTACCCGTCCACGC	59.9	20	CGTCGTGGAGGGGTCATTAG	59.898	20	251	36	286	GCGTTGTTCCAGGACTGTCT	60.25	20	CGTCGTGGAGGGGTCATTAG	59.898	20	195	92	286	GACCCCGCAAACCTATCCTT	59.745	20	CGTCGTGGAGGGGTCATTAG	59.898	20	228
bctg00000003:2089485-2089813	1	p1	(T)29	29	150	178	ATCTTCTTGCAGGGCAGGAC	60.035	20	GACCGTGCGTGCTTTTATCC	59.904	20	244	74	317	ATCTTCTTGCAGGGCAGGAC	60.035	20	GGACCGTGCGTGCTTTTATC	59.904	20	245	74	318	CACCCTGAGACCTCTCGAGA	60.035	20	GACCGTGCGTGCTTTTATCC	59.904	20	207	111	317	CACCCTGAGACCTCTCGAGA	60.035	20	GGACCGTGCGTGCTTTTATC	59.904	20	208	111	318	ATCTTCTTGCAGGGCAGGAC	60.035	20	GCTCAGTTAGTTTACGCCGC	59.631	20	197
bctg00000003:2092899-2093219	1	p1	(T)21	21	150	170	GTGGTGGTGGTGGTAAGAGG	59.964	20	CTCCTGAGGCCAGCAAGAAT	59.745	20	205	105	309	TATGGTGAAGTAGGGGGCCA	59.955	20	CTCCTGAGGCCAGCAAGAAT	59.745	20	276	34	309	CCAAGTGGTGGTGGTGGTAA	59.816	20	CTCCTGAGGCCAGCAAGAAT	59.745	20	209	101	309	GTGGTGGTGGTGGTAAGAGG	59.964	20	TCCCCAAACATGTCCCTTGC	60.542	20	160	105	264	GGTGGTGGTGGTAAGAGGTC	59.676	20	CTCCTGAGGCCAGCAAGAAT	59.745	20	203
bctg00000003:2151255-2151569	1	p3	(CCG)5	15	150	164	ACTCTCATGTTGCAGGGTCG	60.037	20	CGCCGCAGTGGAAGATAGAT	59.967	20	122	24	145	ATCTATCTTCCACTGCGGCG	59.967	20	CAGCCTCTGACTGACTCTGC	60.109	20	130	126	255	ATCTATCTTCCACTGCGGCG	59.967	20	CCTCTGACTGACTCTGCACG	60.109	20	127	126	252	ACTCTCATGTTGCAGGGTCG	60.037	20	CAGCCTCTGACTGACTCTGC	60.109	20	232	24	255	ACTCTCATGTTGCAGGGTCG	60.037	20	CCTCTGACTGACTCTGCACG	60.109	20	229
bctg00000003:2190450-2190767	1	p3	(ATA)6	18	150	167	ATTTGGGAGCTCCGACTTGG	60.035	20	TAGAGACCGGATGGCTGTGA	60.034	20	232	22	253	ATTTGGGAGCTCCGACTTGG	60.035	20	GGGAGAAAAGGAAGGCACGA	59.964	20	280	22	301	ATTTGGGAGCTCCGACTTGG	60.035	20	CTACTGATCGCGTCTGCCTT	59.899	20	207	22	228	ATTTGGGAGCTCCGACTTGG	60.035	20	GTAGAGACCGGATGGCTGTG	59.897	20	233	22	254	CGATTTGGGAGCTCCGACTT	60.108	20	TAGAGACCGGATGGCTGTGA	60.034	20	234
bctg00000003:2264529-2264843	1	p3	(GGT)5	15	150	164	GGTCGTCACACTGCATCTGA	60.038	20	ACCTATTGGCACCTTGGAGC	60.034	20	256	8	263	GGTCGTCACACTGCATCTGA	60.038	20	CCTATTGGCACCTTGGAGCA	60.034	20	255	8	262	TAGTGGGGGTCATTGTTGGC	59.961	20	ACCTATTGGCACCTTGGAGC	60.034	20	143	121	263	TAGTGGGGGTCATTGTTGGC	59.961	20	CCTATTGGCACCTTGGAGCA	60.034	20	142	121	262	GGTCGTCACACTGCATCTGA	60.038	20	GCCAACAATGACCCCCACTA	59.961	20	133
bctg00000003:2281391-2281704	1	p2	(TG)7	14	150	163	ACAGTAACAGAGCCGGATGC	60.108	20	CACCATATCGGACCGTCCTG	59.968	20	130	117	246	TGTCACAGTAACAGAGCCGG	59.683	20	CACCATATCGGACCGTCCTG	59.968	20	134	113	246	TGTGTGTGTGTGCCAGAACT	60.036	20	GAATCGAACCCCGGGCTATC	60.321	20	144	151	294	ACGCGTGTCACAGTAACAGA	59.617	20	CACCATATCGGACCGTCCTG	59.968	20	139	108	246	GTGTGTGTGTGTGCCAGAAC	59.901	20	GAATCGAACCCCGGGCTATC	60.321	20	145
bctg00000003:2286581-2286892	1	p2	(AG)6	12	150	161	GGAGGCTCACCAGTGCTAAG	60.108	20	GTGCTTGACTGATGTCGCAC	59.835	20	159	63	221	GGAGGCTCACCAGTGCTAAG	60.108	20	TGACTGATGTCGCACCAGAG	59.755	20	154	63	216	GGAGGCTCACCAGTGCTAAG	60.108	20	TGTGCTTGACTGATGTCGCA	60.25	20	160	63	222	GGCTCACCAGTGCTAAGACA	59.678	20	GTGCTTGACTGATGTCGCAC	59.835	20	156	66	221	GGAGGCTCACCAGTGCTAAG	60.108	20	GTCGCACCAGAGCTATAGCA	59.614	20	146
bctg00000003:2317004-2317315	1	p2	(TG)6	12	150	161	TTCTGTTCTTCGCCGGAGAC	60.039	20	GAAGCGCCAACTACTCACCT	60.037	20	204	8	211	TTCTGTTCTTCGCCGGAGAC	60.039	20	AGAAGCGCCAACTACTCACC	60.037	20	205	8	212	TTCTGTTCTTCGCCGGAGAC	60.039	20	ACTCACCTGACCATCGAGGA	59.96	20	192	8	199	TTCTGTTCTTCGCCGGAGAC	60.039	20	GTCGAGAAGCGCCAACTACT	60.109	20	209	8	216	TTCTGTTCTTCGCCGGAGAC	60.039	20	CGAGAAGCGCCAACTACTCA	60.109	20	207
bctg00000003:2328219-2328536	1	p3	(CTT)6	18	150	167	TCGAGTATCCCAATGCGCTC	59.968	20	TCGCCTCGGGAACTAGAAGA	60.035	20	172	11	182	TCGAGTATCCCAATGCGCTC	59.968	20	TTGCAAGTAGGCAGGCGTTA	59.964	20	272	11	282	TCTTCTAGTTCCCGAGGCGA	60.035	20	TTGCAAGTAGGCAGGCGTTA	59.964	20	120	163	282	TCGAGTATCCCAATGCGCTC	59.968	20	GAACTGGGAAGGGGAAAGGG	59.96	20	115	11	125	CCCTTTCCCCTTCCCAGTTC	59.96	20	TTGCAAGTAGGCAGGCGTTA	59.964	20	177
bctg00000003:2329762-2330085	1	p3	(TCA)8	24	150	173	ACTTTCGTTCTACCTGCCCG	60.038	20	ATAGGGCGTGCGAGATGATG	60.038	20	151	37	187	ACTTTCGTTCTACCTGCCCG	60.038	20	GTCTGTAATAGGGCGTGCGA	59.898	20	158	37	194	ACTTTCGTTCTACCTGCCCG	60.038	20	TGGTCTGTAATAGGGCGTGC	59.823	20	160	37	196	ACTTTCGTTCTACCTGCCCG	60.038	20	CTGTAATAGGGCGTGCGAGA	59.616	20	156	37	192	ACTTTCGTTCTACCTGCCCG	60.038	20	TCTGTAATAGGGCGTGCGAG	59.616	20	157
bctg00000003:2335622-2335935	1	p2	(CT)7	14	150	163	ACACTCCTTCGCAACCATGT	59.891	20	GAGTGTGTAGGCCAGTGTCC	60.037	20	101	33	133	CAAGAATCACCGCACATGCC	60.179	20	GTGTGTAGGCCAGTGTCCTC	60.037	20	119	13	131	CAAGAATCACCGCACATGCC	60.179	20	GAGTGTGTAGGCCAGTGTCC	60.037	20	121	13	133	CTACCCTGGGTCCTGTCTGA	59.959	20	CGGGATCCGGAGAAGAGAGA	60.179	20	100	76	175	ACTCCTTCGCAACCATGTGT	59.891	20	CGGGATCCGGAGAAGAGAGA	60.179	20	141
bctg00000003:2342495-2342810	1	p2	(GA)8	16	150	165	GGGTTGCATGACTCCCCATA	59.449	20	TCTCCTCACCCCATAGTGCA	59.957	20	146	7	152	TACAGGGTTGCATGACTCCC	59.382	20	TCTCCTCACCCCATAGTGCA	59.957	20	150	3	152	GGGTTGCATGACTCCCCATA	59.449	20	CTCCTCACCCCATAGTGCAC	59.821	20	145	7	151	TACAGGGTTGCATGACTCCC	59.382	20	CTCCTCACCCCATAGTGCAC	59.821	20	149	3	151	TTCCATTCTTGGTGTGGCGG	60.893	20	TCTCCTCACCCCATAGTGCA	59.957	20	101
bctg00000003:2354310-2354625	1	p2	(GA)8	16	150	165	ACGTAACCCAGGCTGAAGTC	59.679	20	TCTCCTCACCCCATAGTGCA	59.957	20	146	7	152	ACGTAACCCAGGCTGAAGTC	59.679	20	GCATGTTGAGTTAGCCTGCG	59.902	20	129	7	135	ACGTAACCCAGGCTGAAGTC	59.679	20	TTAGCCTGCGGACATCATCC	59.893	20	119	7	125	CGTAACCCAGGCTGAAGTCC	60.391	20	TCTCCTCACCCCATAGTGCA	59.957	20	145	8	152	CGTAACCCAGGCTGAAGTCC	60.391	20	GCATGTTGAGTTAGCCTGCG	59.902	20	128
bctg00000003:2361049-2361360	1	p2	(AT)6	12	150	161	AGCCCTTCCAGATCCTCTGT	59.956	20	CAGTACTGGCCCAGCATCAA	60.035	20	164	72	235	AGCCCTTCCAGATCCTCTGT	59.956	20	GGCCCAGCATCAAACTTGTG	60.038	20	157	72	228	GCCCTTCCAGATCCTCTGTG	59.82	20	CAGTACTGGCCCAGCATCAA	60.035	20	163	73	235	GCCCTTCCAGATCCTCTGTG	59.82	20	GGCCCAGCATCAAACTTGTG	60.038	20	156	73	228	AGCCCTTCCAGATCCTCTGT	59.956	20	ACTGGCCCAGCATCAAACTT	60.179	20	160
bctg00000003:2371733-2372047	1	p3	(TCG)5	15	150	164	AGTTGATCAGGGCCATGTCG	60.108	20	AGGATGGGGATCGGAACAGA	60.031	20	125	9	133	TCTGTTCCGATCCCCATCCT	60.031	20	TCTTCGACCTTGCATCGTCC	60.109	20	140	114	253	AGTTGATCAGGGCCATGTCG	60.108	20	AAGGGCACAATGGAGGATGG	60.033	20	138	9	146	GGGGGTATTTGGGGTGTCTG	60.034	20	TCAACAGTCCGTCATTGCCA	59.892	20	149	64	212	CCATCCTCCATTGTGCCCTT	60.033	20	TCTTCGACCTTGCATCGTCC	60.109	20	127
bctg00000003:2436850-2437164	1	p3	(AGC)5	15	150	164	TCCGTCCATCGTCCCAAAAG	60.037	20	GTCACCCCACTACCAAAGGG	59.962	20	132	95	226	CTTTCCGTCCATCGTCCCAA	60.037	20	GTCACCCCACTACCAAAGGG	59.962	20	135	92	226	CAGGCTGGACGCGATATGAT	60.038	20	CCCGGATTGGTTCCTGACAA	59.962	20	118	26	143	CAGGCTGGACGCGATATGAT	60.038	20	GTCACCCCACTACCAAAGGG	59.962	20	201	26	226	TCCGTCCATCGTCCCAAAAG	60.037	20	CTTCTCAGAATTTGGCCGCG	59.902	20	101
bctg00000003:2441913-2442227	1	p3	(GAG)5	15	150	164	AAGTAGAGCAGACACGGTGC	60.038	20	TGACTTTGTCTCGTTCCCGG	59.967	20	136	91	226	AAGTAGAGCAGACACGGTGC	60.038	20	ATTATCCGCCTCTGCCACTG	59.893	20	176	91	266	AAGTAGAGCAGACACGGTGC	60.038	20	CCTCACCCTCGTTCTTCGTC	60.109	20	100	91	190	AGGGTAGAGGAGGAGGAGGA	59.952	20	ATTATCCGCCTCTGCCACTG	59.893	20	124	143	266	AAGTAGAGCAGACACGGTGC	60.038	20	CTCCTCACCCTCGTTCTTCG	59.829	20	102
bctg00000003:2486008-2486328	1	p3	(TCC)7	21	150	170	CCACCTCATTGTCGGACTCC	60.108	20	GGGAAGTGGCAGGTCAAGAA	59.89	20	184	126	309	CATCCTCCTCCTCCTCCTCC	60.179	20	GGGAAGTGGCAGGTCAAGAA	59.89	20	163	147	309	CTGCCACAACTTCCACCTCA	60.179	20	GGGAAGTGGCAGGTCAAGAA	59.89	20	196	114	309	TTACATGGAGCTGGATGGGC	59.817	20	GGGAAGTGGCAGGTCAAGAA	59.89	20	216	94	309	CTCCTCCTCCTCCTCCTCTG	59.814	20	GGGAAGTGGCAGGTCAAGAA	59.89	20	156
bctg00000003:2553299-2553612	1	p2	(AT)7	14	150	163	TGTGCATGACATGTTGCTTGG	60	21	CACTGTGAGGTGTGACTGCT	59.894	20	224	55	278	GTGCATGACATGTTGCTTGGT	60	21	CACTGTGAGGTGTGACTGCT	59.894	20	223	56	278	GCAGTCACATCAGGCATGTT	58.829	20	CACTGTGAGGTGTGACTGCT	59.894	20	182	97	278	ACATCAGGCATGTTTGACCCA	60.203	21	CACTGTGAGGTGTGACTGCT	59.894	20	176	103	278	CACATCAGGCATGTTTGACCC	59.797	21	CACTGTGAGGTGTGACTGCT	59.894	20	177
bctg00000003:2557343-2557654	1	p2	(GA)6	12	150	161	ACCGATGCCCAAGATGTTGT	59.962	20	TGCTGCCATGTCTGACTCTG	60.037	20	175	61	235	AGGCGTTCACAGAAGAGACG	60.039	20	TGCTGCCATGTCTGACTCTG	60.037	20	233	3	235	AGACGACGATGAAAGCTGGG	60.109	20	TGCTGCCATGTCTGACTCTG	60.037	20	113	123	235	AGGCGTTCACAGAAGAGACG	60.039	20	CCCAGCTTTCATCGTCGTCT	60.109	20	140	3	142	ACCGATGCCCAAGATGTTGT	59.962	20	AAACGTTGACGGTGGTCTCA	59.824	20	121
bctg00000003:2560780-2561094	1	p3	(CAT)5	15	150	164	TCATCACTCTCCGTCCCACT	59.96	20	AAATAGGTGGGCGATGCGAA	60.107	20	144	160	303	TCATCACTCTCCGTCCCACT	59.96	20	AAAATAGGTGGGCGATGCGA	60.107	20	145	160	304	TTCCCCAGCGTTCCATCATC	60.107	20	GAATGTCAAGCGCGCAAGAT	59.902	20	122	136	257	TTCCCCAGCGTTCCATCATC	60.107	20	AAATAGGTGGGCGATGCGAA	60.107	20	168	136	303	TTCCCCAGCGTTCCATCATC	60.107	20	AAAATAGGTGGGCGATGCGA	60.107	20	169
bctg00000003:2715349-2715666	1	p3	(CTC)6	18	150	167	CAACACGTTGACAAGCCCAG	59.971	20	TGAGCAGTTCACCGACTTCC	59.966	20	127	60	186	CAACACGTTGACAAGCCCAG	59.971	20	TTGCCTCCGTTGGGTAAGTC	59.964	20	156	60	215	CAACACGTTGACAAGCCCAG	59.971	20	TGCCTGCCCATTGTCAGATT	59.96	20	210	60	269	CAACACGTTGACAAGCCCAG	59.971	20	TTGCCTGCCCATTGTCAGAT	59.96	20	211	60	270	TCACAGACGCGATTTCCCAA	59.966	20	TTGCCTCCGTTGGGTAAGTC	59.964	20	122
bctg00000003:2774141-2774464	1	p3	(TTG)8	24	150	173	GACATCCAGGGTGTCAGTGG	60.036	20	CACCAATCTGACCCTTCCCC	60.034	20	169	55	223	GGTCCCCACCCATCATTGTT	59.959	20	CACCAATCTGACCCTTCCCC	60.034	20	111	113	223	GAGGTCCCCACCCATCATTG	60.107	20	CACCAATCTGACCCTTCCCC	60.034	20	113	111	223	AGGTCACCATGGTCCTCTGA	59.883	20	CACCAATCTGACCCTTCCCC	60.034	20	216	8	223	GACATCCAGGGTGTCAGTGG	60.036	20	ACCCTTCCCCCATACAGTCA	59.88	20	159
bctg00000003:2781122-2781433	1	p2	(CA)6	12	150	161	CAGTTCCAGACTATGCCGCA	60.108	20	TTGCCCTCTAAATGCCTGCA	59.961	20	168	93	260	AATGACTGCCTGTCCTTGCA	59.889	20	TTGCCCTCTAAATGCCTGCA	59.961	20	130	131	260	TCAGTTCCAGACTATGCCGC	59.824	20	TTGCCCTCTAAATGCCTGCA	59.961	20	169	92	260	CAGTTCCAGACTATGCCGCA	60.108	20	GCATGTAAAAGGGGTGGTGC	59.754	20	196	93	288	AATGACTGCCTGTCCTTGCA	59.889	20	GCATGTAAAAGGGGTGGTGC	59.754	20	158
bctg00000003:2781415-2781726	1	p2	(TG)6	12	150	161	AATGCCCACAGTGCCTACTC	60.035	20	GGGAATGACTGCCCATCCTC	60.179	20	162	20	181	GAATGCCCACAGTGCCTACT	60.035	20	GGGAATGACTGCCCATCCTC	60.179	20	163	19	181	AGAATGCCCACAGTGCCTAC	60.035	20	GGGAATGACTGCCCATCCTC	60.179	20	164	18	181	AATGCCCACAGTGCCTACTC	60.035	20	ATCCTCGCACACACACACAA	60.179	20	148	20	167	GAATGCCCACAGTGCCTACT	60.035	20	ATCCTCGCACACACACACAA	60.179	20	149
bctg00000003:2814312-2814626	1	p3	(ATA)5	15	150	164	TCAGGACCGAGTAAGCCTCA	59.961	20	GGAGGAGGATGAGGAAGGGT	60.031	20	275	1	275	AGGACCGAGTAAGCCTCAGT	59.96	20	GGAGGAGGATGAGGAAGGGT	60.031	20	273	3	275	TCAGGACCGAGTAAGCCTCA	59.961	20	GGTTTTGCCACCCGGATAGA	60.035	20	249	1	249	AGGACCGAGTAAGCCTCAGT	59.96	20	GGTTTTGCCACCCGGATAGA	60.035	20	247	3	249	TCAGGACCGAGTAAGCCTCA	59.961	20	ACGTTGTTCACTGCCTTTGC	59.899	20	209
bctg00000003:2827142-2827459	1	p3	(CGA)6	18	150	167	AGCAAAGTACGGTGGTCTCG	60.039	20	GAGACATAGGCCGTAGACGC	60.04	20	271	1	271	AGCAAAGTACGGTGGTCTCG	60.039	20	ACAGGAGATGATGCAGGCAC	60.107	20	244	1	244	AGCAAAGTACGGTGGTCTCG	60.039	20	CAGGAGATGATGCAGGCACA	60.107	20	243	1	243	AGCAAAGTACGGTGGTCTCG	60.039	20	AGCCTGTCCACTTCGATTCG	60.109	20	121	1	121	AGCAAAGTACGGTGGTCTCG	60.039	20	CGAGAGTCGCATCACCAAGT	60.109	20	150
bctg00000003:2839469-2839783	1	p3	(CTC)5	15	150	164	CCTCCTCCTCCTCATCCCAA	60.031	20	GTAGGATGTCGCGGGTTAGG	59.968	20	131	151	281	GCGTGGCTATTCTCCTCCTC	59.967	20	GTAGGATGTCGCGGGTTAGG	59.968	20	144	138	281	ACAACATAGCACCAGGCCTC	60.035	20	GTAGGATGTCGCGGGTTAGG	59.968	20	110	172	281	TGCCGTCGGATATCTGGTTG	59.896	20	TTGGGATGAGGAGGAGGAGG	60.031	20	156	15	170	GTGCCGTCGGATATCTGGTT	59.896	20	TTGGGATGAGGAGGAGGAGG	60.031	20	157
bctg00000003:2949028-2949342	1	p3	(CGA)5	15	150	164	AGGGATTTGCGGGAAGAGTG	60.035	20	ACGGTGGACTTGACCCATTC	59.964	20	194	1	194	GGGATTTGCGGGAAGAGTGA	60.035	20	ACGGTGGACTTGACCCATTC	59.964	20	193	2	194	AGGGATTTGCGGGAAGAGTG	60.035	20	CGCTGGAAAAGGAAACGGTG	60.04	20	208	1	208	GGGATTTGCGGGAAGAGTGA	60.035	20	CGCTGGAAAAGGAAACGGTG	60.04	20	207	2	208	CGGGAGAGGGATTCTGGAGA	60.106	20	ACGGTGGACTTGACCCATTC	59.964	20	165
bctg00000003:2954822-2955139	1	p2	(TC)9	18	150	167	TGTGCCTTTCGCCATCTCTT	59.963	20	GAGAGGGAGGCTACTGACCA	60.033	20	109	130	238	TGTGCCTTTCGCCATCTCTT	59.963	20	TGAGAGGGAGGCTACTGACC	60.033	20	110	130	239	GGCCATCCTTCACCCTTCTC	60.107	20	GAGAGGGAGGCTACTGACCA	60.033	20	189	50	238	GGCCATCCTTCACCCTTCTC	60.107	20	TGAGAGGGAGGCTACTGACC	60.033	20	190	50	239	GGCCATCCTTCACCCTTCTC	60.107	20	GCGTAGGCAAGCCTTTCCTA	60.108	20	153
bctg00000003:2995125-2995436	1	p2	(CT)6	12	150	161	AGTGCATCACATGTCAGCCA	59.963	20	TGCCTGATACTCAGCAAGCC	60.108	20	109	200	308	ATGTCTGCTCCCAGTGCATC	60.107	20	TGCCTGATACTCAGCAAGCC	60.108	20	121	188	308	GATGTCTGCTCCCAGTGCAT	60.107	20	TGCCTGATACTCAGCAAGCC	60.108	20	122	187	308	AGTGCATCACATGTCAGCCA	59.963	20	GCCTGATACTCAGCAAGCCT	59.82	20	108	200	307	ATGTCTGCTCCCAGTGCATC	60.107	20	GCCTGATACTCAGCAAGCCT	59.82	20	120
bctg00000003:3000966-3001279	1	p2	(TA)7	14	150	163	GGGTGGTAGGCAAGGTGTAC	60.036	20	GGACCTCCCCTTGCCATTAC	60.107	20	117	195	311	GGGTGGTAGGCAAGGTGTAC	60.036	20	TTACTCCACTTTGCCCACCC	59.888	20	101	195	295	GGGTGGTAGGCAAGGTGTAC	60.036	20	CCTCCCCTTGCCATTACTCC	59.816	20	114	195	308	GGTCTGGGAGCACTTAAGGG	59.747	20	ACTTTGCCCACCCACCTATG	59.96	20	124	165	288	GGTCTGGGAGCACTTAAGGG	59.747	20	CACTTTGCCCACCCACCTAT	59.96	20	125
bctg00000003:3025086-3025399	1	p2	(TA)7	14	150	163	TTTGCCGATAGAAAAGCCGC	59.55	20	TGACTTGGTTCTCGACTCGC	60.039	20	176	58	233	GCCGCATAAAAATGGAGGCA	59.541	20	TGACTTGGTTCTCGACTCGC	60.039	20	161	73	233	TGCCGATAGAAAAGCCGCAT	60.464	20	TGACTTGGTTCTCGACTCGC	60.039	20	174	60	233	ACCCCACCCAAAAGTGATGT	59.439	20	TGACTTGGTTCTCGACTCGC	60.039	20	129	105	233	TTTGCCGATAGAAAAGCCGC	59.55	20	TGGTTCTCGACTCGCTCATG	59.829	20	171
bctg00000003:3042993-3043314	1	p1	(T)22	22	150	171	CATAGTCGTTGCGCCAATGG	59.972	20	TAGCGCCGGTCAAATGAACT	60.037	20	119	79	197	AGCTACGTGCAGAGAGGGTA	60.034	20	TCAGGACAAGAACACGCCTC	59.966	20	112	6	117	GAGGCGTGTTCTTGTCCTGA	59.966	20	TAGCGCCGGTCAAATGAACT	60.037	20	100	98	197	AGCTACGTGCAGAGAGGGTA	60.034	20	TAGCGCCGGTCAAATGAACT	60.037	20	192	6	197	AGACATAGTCGTTGCGCCAA	60.038	20	TAGCGCCGGTCAAATGAACT	60.037	20	122
bctg00000003:3075790-3076103	1	p2	(CG)7	14	150	163	AGTGCGAGAGTGGCAAAAGA	59.893	20	TGTAACACGGGTATGTGCCC	60.036	20	139	126	264	AGAGTGCGAGAGTGGCAAAA	59.893	20	TGTAACACGGGTATGTGCCC	60.036	20	141	124	264	GGTGTACTGGAGAGTGCGAG	59.829	20	TGTAACACGGGTATGTGCCC	60.036	20	151	114	264	TGCGAGAGTGGCAAAAGACA	60.179	20	TGTAACACGGGTATGTGCCC	60.036	20	137	128	264	GAGAATCCTTTGTGCGCGTG	60.179	20	TGTAACACGGGTATGTGCCC	60.036	20	103
bctg00000003:3119207-3119521	1	p3	(CGA)5	15	150	164	GTTCTGACAAGTCCCCTCCG	60.037	20	GAGCCGGAGATGAAGATGGG	59.965	20	120	109	228	GTTCTGACAAGTCCCCTCCG	60.037	20	GGAGCCGGAGATGAAGATGG	59.965	20	121	109	229	GTTCTGACAAGTCCCCTCCG	60.037	20	GGGAGCCGGAGATGAAGATG	59.965	20	122	109	230	CCAGACGACGTCTTCCAGTC	60.11	20	GAGCCGGAGATGAAGATGGG	59.965	20	163	66	228	CCAGACGACGTCTTCCAGTC	60.11	20	GGAGCCGGAGATGAAGATGG	59.965	20	164
bctg00000003:3146216-3146539	1	p1	(T)24	24	150	173	GCCGCGCCCAGATAAAATTC	60.318	20	CATGGGGGTTTCAGGTAGGG	59.741	20	123	196	318	GCCGCGCCCAGATAAAATTC	60.318	20	GCATGGGGGTTTCAGGTAGG	60.396	20	124	196	319	GCCGCGCCCAGATAAAATTC	60.318	20	GGCATGGGGGTTTCAGGTAG	60.396	20	125	196	320	GCCGCGCCCAGATAAAATTC	60.318	20	TTGGGCCGCGGTTCATTTAT	60.682	20	100	196	295	GCCGCGCCCAGATAAAATTC	60.318	20	AGGCATGGGGGTTTCAGGTA	60.849	20	126
bctg00000003:3147394-3147705	1	p2	(TG)6	12	150	161	GTGTCGACAGAGTAAGGGCC	60.109	20	CTCCATCCCTTCTTGCCCTC	59.818	20	109	14	122	GTGTCGACAGAGTAAGGGCC	60.109	20	AGGCACATACCCACACACAC	60.251	20	158	14	171	GTGTCGACAGAGTAAGGGCC	60.109	20	ACACTCCATCCCTTCTTGCC	59.67	20	112	14	125	GCAGGACGATTATTGAGCGC	59.767	20	AGGCACATACCCACACACAC	60.251	20	109	63	171	AGGACGATTATTGAGCGCCC	60.25	20	AGGCACATACCCACACACAC	60.251	20	107
bctg00000003:3348661-3348972	1	p2	(TA)6	12	150	161	AGTAGTGCAAAGCCCAGCAT	59.961	20	TGCCTTTCCTTTGCTGGGAA	60.106	20	117	92	208	AGTAGTGCAAAGCCCAGCAT	59.961	20	TTGCCTTTCCTTTGCTGGGA	60.106	20	118	92	209	AGTAGTGCAAAGCCCAGCAT	59.961	20	ACTGAGGTGCAAGGGAGAGA	60.179	20	212	92	303	GTAGTGCAAAGCCCAGCATG	59.828	20	TGCCTTTCCTTTGCTGGGAA	60.106	20	116	93	208	GTAGTGCAAAGCCCAGCATG	59.828	20	TTGCCTTTCCTTTGCTGGGA	60.106	20	117
bctg00000003:3352388-3352707	1	p1	(A)20	20	150	169	TACCAGAGCACTGCCCAATG	60.035	20	ACCATGCATCACCCTCTTGG	60.034	20	154	87	240	CATACCAGAGCACTGCCCAA	60.035	20	ACCATGCATCACCCTCTTGG	60.034	20	156	85	240	TACCAGAGCACTGCCCAATG	60.035	20	AGTGAGTTGGGCATGCATCA	59.961	20	173	87	259	TACCAGAGCACTGCCCAATG	60.035	20	TCAGTGAGTTGGGCATGCAT	59.961	20	175	87	261	CATACCAGAGCACTGCCCAA	60.035	20	AGTGAGTTGGGCATGCATCA	59.961	20	175
bctg00000003:3370924-3371238	1	p3	(TCA)5	15	150	164	TCAGAGGCATTGCTTCCCTT	59.299	20	CAGCCAAGGGAAGATGGGTT	59.96	20	115	116	230	ATCAGAGGCATTGCTTCCCT	59.075	20	CAGCCAAGGGAAGATGGGTT	59.96	20	116	115	230	CCAGCCAATGAACAGCAAGT	59.036	20	CAGCCAAGGGAAGATGGGTT	59.96	20	218	13	230	AGGCATTGCTTCCCTTTAGCT	59.994	21	CAGCCAAGGGAAGATGGGTT	59.96	20	111	120	230	CATCAGAGGCATTGCTTCCC	58.97	20	CAGCCAAGGGAAGATGGGTT	59.96	20	117
bctg00000003:3475686-3475997	1	p2	(TG)6	12	150	161	TGCAAGGATGGGCAGTCATT	59.96	20	GCACTGAGCCCCTTTCATCT	60.035	20	149	159	307	AGACAGCCTGTACTCCCCAT	59.957	20	GCACTGAGCCCCTTTCATCT	60.035	20	204	104	307	GGCAGTCATTCCCTGAGCAT	60.107	20	GCACTGAGCCCCTTTCATCT	60.035	20	139	169	307	AAGGATGGGCAGTCATTCCC	59.74	20	GCACTGAGCCCCTTTCATCT	60.035	20	146	162	307	GTGTGTGTGTGCAAGGATGG	59.688	20	GCACTGAGCCCCTTTCATCT	60.035	20	158
bctg00000003:3490330-3490641	1	p2	(GA)6	12	150	161	TGGTCTCCAGACTGACAACC	58.951	20	GCATGTCAAGTTAGCCTGCG	59.902	20	127	9	135	TGGTCTCCAGACTGACAACC	58.951	20	TTAGCCTGCGGACATCATCC	59.893	20	117	9	125	GCAGAGACTTGCCAGCACTA	60.037	20	GGGGACTAGTACTTGTGCTCG	59.865	21	170	68	237	CGCAGGCTAACTTGACATGC	59.902	20	GGGGACTAGTACTTGTGCTCG	59.865	21	122	116	237	TGGTCTCCAGACTGACAACC	58.951	20	GTCAAGTTAGCCTGCGGACA	60.32	20	123
bctg00000003:3496538-3496849	1	p2	(GA)6	12	150	161	ATGTGGTGGAGACTTGCCAG	59.963	20	ACTGACATTGCACCAGAGCT	59.601	20	154	63	216	ATGTAACCCAGGGTCCTCGA	59.958	20	ACTGACATTGCACCAGAGCT	59.601	20	205	12	216	CGCAGGACCCTATGTAACCC	59.894	20	ACTGACATTGCACCAGAGCT	59.601	20	216	1	216	CGAGACCTGGGGTGGATAGA	60.106	20	ACTGACATTGCACCAGAGCT	59.601	20	188	29	216	TCGAGACCTGGGGTGGATAG	60.106	20	ACTGACATTGCACCAGAGCT	59.601	20	189
bctg00000003:3662603-3662920	1	p2	(AT)9	18	150	167	TGACTCGGTTCTCGACTTGC	60.039	20	CGGAGCAATAGTCGGAGCAT	59.967	20	198	51	248	TGACTCGGTTCTCGACTTGC	60.039	20	CTTGACATTGTTTGCCCCGG	60.038	20	242	51	292	CTCGGTTCTCGACTTGCTCA	59.759	20	CGGAGCAATAGTCGGAGCAT	59.967	20	195	54	248	ACTCGGTTCTCGACTTGCTC	59.759	20	CGGAGCAATAGTCGGAGCAT	59.967	20	196	53	248	GACTCGGTTCTCGACTTGCT	59.759	20	CGGAGCAATAGTCGGAGCAT	59.967	20	197
bctg00000003:3741615-3741929	1	p3	(TAC)5	15	150	164	GATCATACCCCGATGTCCCG	59.753	20	ACATCTCTGCCCGACTCTCT	60.034	20	144	108	251	CGCCTGCGAACATCCTTACT	60.46	20	ACATCTCTGCCCGACTCTCT	60.034	20	119	133	251	GATCATACCCCGATGTCCCG	59.753	20	GACTGTGGAACTTGGTTGCG	59.692	20	202	108	309	TCGATGCCAAGAATCGTCCA	59.465	20	ACATCTCTGCCCGACTCTCT	60.034	20	170	82	251	GATCATACCCCGATGTCCCG	59.753	20	GACATCTCTGCCCGACTCTC	59.616	20	145
bctg00000003:3805697-3806008	1	p2	(GA)6	12	150	161	CGGAGACTTGCCAGCACTAA	60.037	20	GTGCTCGACTGACATTGCAC	59.835	20	155	69	223	CGGAGACTTGCCAGCACTAA	60.037	20	TGTGCTCGACTGACATTGCA	60.25	20	156	69	224	CGGAGACTTGCCAGCACTAA	60.037	20	ACTGACATTGCACCAGAGCT	59.601	20	148	69	216	CGGAGACTTGCCAGCACTAA	60.037	20	TCGACTGACATTGCACCAGA	59.321	20	151	69	219	CGGAGACTTGCCAGCACTAA	60.037	20	GACTGACATTGCACCAGAGC	59.199	20	149
bctg00000003:3816714-3817025	1	p2	(GA)6	12	150	161	GCAGAGACTTGCCAGTGCTA	60.037	20	TGCTCAACTGATGTCGCACT	59.966	20	155	68	222	GCAGAGACTTGCCAGTGCTA	60.037	20	TCGCACTGGAGCTAAAGCAA	59.965	20	142	68	209	CGAGACCTGGGGTGGATAGA	60.106	20	TGCTCAACTGATGTCGCACT	59.966	20	194	29	222	TCGAGACCTGGGGTGGATAG	60.106	20	TGCTCAACTGATGTCGCACT	59.966	20	195	28	222	CTCGAGACCTGGGGTGGATA	60.106	20	TGCTCAACTGATGTCGCACT	59.966	20	196
bctg00000003:3817841-3818158	1	p3	(CTT)6	18	150	167	GGAGACTCATGAGCGATGACC	60.27	21	CCATGCTGGTAGGTTGGCTT	60.324	20	279	27	305	GACTCATGAGCGATGACCTGA	59.593	21	CCATGCTGGTAGGTTGGCTT	60.324	20	276	30	305	AGACTCATGAGCGATGACCTG	59.592	21	CCATGCTGGTAGGTTGGCTT	60.324	20	277	29	305	ACTCATGAGCGATGACCTGA	58.521	20	CCATGCTGGTAGGTTGGCTT	60.324	20	275	31	305	TCATGAGCGATGACCTGAACA	59.45	21	CCATGCTGGTAGGTTGGCTT	60.324	20	273
bctg00000003:3882115-3882438	1	p1	(G)24	24	150	173	TACTTAACCTTGGCAGGCGG	60.036	20	CCCAACGAGCATCTAGTCCC	59.895	20	101	33	133	TACTTAACCTTGGCAGGCGG	60.036	20	TAGGTGAGGTGTCCCAACGA	60.179	20	113	33	145	TTGGCAGGCGGGTAATCTTT	59.961	20	TAGGTGAGGTGTCCCAACGA	60.179	20	104	42	145	TACTTAACCTTGGCAGGCGG	60.036	20	CTAGGTGAGGTGTCCCAACG	59.753	20	114	33	146	TTGGCAGGCGGGTAATCTTT	59.961	20	CTAGGTGAGGTGTCCCAACG	59.753	20	105
bctg00000003:3920796-3921116	1	p3	(TGG)7	21	150	170	AGACAGGAGAGAAGGGCGAT	60.033	20	CGATCTTCAAGGCTGCTCCA	60.108	20	129	188	316	AGACAGGAGAGAAGGGCGAT	60.033	20	GGCAACCACACATGATGAGC	59.828	20	102	188	289	CTGGACGCTACGAGTTGAGG	60.179	20	ATCGCCCTTCTCTCCTGTCT	60.033	20	161	47	207	GACAGGAGAGAAGGGCGATG	59.896	20	CGATCTTCAAGGCTGCTCCA	60.108	20	128	189	316	GACAGGAGAGAAGGGCGATG	59.896	20	GGCAACCACACATGATGAGC	59.828	20	101
bctg00000003:3945859-3946180	1	p1	(A)22	22	150	171	CGCTCGTGTATCCGTAGCAT	60.04	20	AAGCGGCTATGAGGAAGCTC	59.894	20	186	116	301	CGCTCGTGTATCCGTAGCAT	60.04	20	AACCTATCCGGCTGCATCAG	59.893	20	102	116	217	CTGATGCAGCCGGATAGGTT	59.893	20	AAGCGGCTATGAGGAAGCTC	59.894	20	104	198	301	GGTACTTACGCAGAACCGCT	60.109	20	AAGCGGCTATGAGGAAGCTC	59.894	20	202	100	301	GGTACTTACGCAGAACCGCT	60.109	20	AACCTATCCGGCTGCATCAG	59.893	20	118
bctg00000003:3977779-3978090	1	p2	(GA)6	12	150	161	GGAGGCATTCCCACTCATCC	60.179	20	CGATCAGCCCTCTCCCAATC	59.965	20	142	68	209	CGTTCTGGAAGCGACTACCA	59.757	20	CGATCAGCCCTCTCCCAATC	59.965	20	101	109	209	TTCCGAACGGACAGATGGTC	59.754	20	CGATCAGCCCTCTCCCAATC	59.965	20	205	5	209	GGAGGCATTCCCACTCATCC	60.179	20	ACCGACCGTAATCGTCCATG	59.898	20	207	68	274	CTTCCGAACGGACAGATGGT	59.753	20	CGATCAGCCCTCTCCCAATC	59.965	20	206
bctg00000003:3996576-3996898	1	p1	(A)23	23	150	172	CCAAATATGTCCCTCGCGGA	59.894	20	AGTTCATTTGACCGGCGCTA	60.037	20	103	36	138	TAGCGCCGGTCAAATGAACT	60.037	20	TGACAGCCCAACTACACTGC	60.25	20	153	119	271	CCAAATATGTCCCTCGCGGA	59.894	20	TGACAGCCCAACTACACTGC	60.25	20	236	36	271	TAGCGCCGGTCAAATGAACT	60.037	20	GCCCAACTACACTGCCCTTA	59.673	20	148	119	266	GGAGTACATGGGGCGGTTAC	60.179	20	TGACAGCCCAACTACACTGC	60.25	20	213
bctg00000003:4000732-4001052	1	p3	(GGA)7	21	150	170	GAGGAAGAGGAGGGTTTGCC	60.035	20	TATTCCGCAGTGTCTACCGC	59.898	20	114	165	278	GGAGGAAGAGGAGGGTTTGC	60.035	20	TATTCCGCAGTGTCTACCGC	59.898	20	115	164	278	GGAGGAGGAGGAGGAAGAGG	60.106	20	AAATCCCACGTCAGGCTCTG	60.036	20	101	155	255	GGAGGAGGAGGAGGAGGAAG	60.106	20	AAATCCCACGTCAGGCTCTG	60.036	20	104	152	255	GTCCGCTCAAGGTCCTCTTC	60.109	20	GCAAACCCTCCTCTTCCTCC	60.035	20	178
bctg00000003:4127515-4127829	1	p3	(TCG)5	15	150	164	CCATGCCCATCCAGATCCTC	59.962	20	AAGGGCACAATGGAGGATGG	60.033	20	106	44	149	AGTTCGATCCCCATCCTCCA	60.031	20	CTTCGACCTCGCATCATCCA	59.897	20	136	120	255	CCATCCTCCATTGTGCCCTT	60.033	20	CTTCGACCTCGCATCATCCA	59.897	20	126	130	255	GGGGGTATTTGGGGTGTCTG	60.034	20	CTTCGACCTCGCATCATCCA	59.897	20	183	73	255	CCATGCCCATCCAGATCCTC	59.962	20	CTTCGACCTCGCATCATCCA	59.897	20	212
bctg00000003:4204728-4205042	1	p3	(CAA)5	15	150	164	ACAAGATGCGTGCTGAGGAA	59.965	20	GAAGTGGAAGGTTGAGGCGA	59.965	20	139	49	187	AAGGACAAGATGCGTGCTGA	59.965	20	GAAGTGGAAGGTTGAGGCGA	59.965	20	143	45	187	TCAAGGACAAGATGCGTGCT	59.965	20	GAAGTGGAAGGTTGAGGCGA	59.965	20	145	43	187	AAGAAAGCTCGTCAGGAGGC	60.037	20	GAAGTGGAAGGTTGAGGCGA	59.965	20	107	81	187	TCGCCTCAACCTTCCACTTC	59.965	20	AGTCGATTGGAGGTGAGGGA	59.959	20	118
bctg00000003:4239188-4239502	1	p3	(CGT)5	15	150	164	GTCGTCGTGGGGTTCTTCAT	60.038	20	ATCCATCGCGTTCAGGAGTC	59.897	20	223	3	225	GTCGTCGTGGGGTTCTTCAT	60.038	20	CATCCATCGCGTTCAGGAGT	60.179	20	224	3	226	GTCGTCGTGGGGTTCTTCAT	60.038	20	ACATCCATCGCGTTCAGGAG	60.179	20	225	3	227	GTCGTCGTGGGGTTCTTCAT	60.038	20	GACATCCATCGCGTTCAGGA	60.179	20	226	3	228	GTCGTCGTGGGGTTCTTCAT	60.038	20	GCAGCACTACCAACAACGAC	59.765	20	176
bctg00000003:4261824-4262154	1	p1	(A)31	31	150	180	CCGAGGCCAGCGAGAATTAT	59.966	20	TTAACCGAACTCCCACCAGC	59.964	20	260	31	290	ACGTAAAGTCCAGCCTTCCG	60.038	20	TTAACCGAACTCCCACCAGC	59.964	20	277	14	290	CCGAGGCCAGCGAGAATTAT	59.966	20	CCGAACTCCCACCAGCATAG	60.179	20	256	31	286	ACGTAAAGTCCAGCCTTCCG	60.038	20	CCGAACTCCCACCAGCATAG	60.179	20	273	14	286	CGTAAAGTCCAGCCTTCCGA	59.754	20	TTAACCGAACTCCCACCAGC	59.964	20	276
bctg00000003:4266302-4266616	1	p3	(GGC)5	15	150	164	GTCAAGATCTCCCAACGCCA	60.036	20	CTGGGACCGCTATTTCCTCC	59.893	20	105	101	205	TGGTCAAGATCTCCCAACGC	60.036	20	CTGGGACCGCTATTTCCTCC	59.893	20	107	99	205	GTCAAGATCTCCCAACGCCA	60.036	20	ATGCGGTGTATTGGCGTACA	60.108	20	162	101	262	TGGTCAAGATCTCCCAACGC	60.036	20	ATGCGGTGTATTGGCGTACA	60.108	20	164	99	262	GTCAAGATCTCCCAACGCCA	60.036	20	CGGTGTATTGGCGTACAGGT	60.109	20	159
bctg00000003:4272164-4272478	1	p3	(GGA)5	15	150	164	ATGTCGTGAAAGCTGGCTCA	59.965	20	CTCCTCCTCCAACTCCTCCA	59.958	20	130	29	158	ATGTCGTGAAAGCTGGCTCA	59.965	20	AACTCCTCCACACCCTCTGT	60.105	20	120	29	148	GCTGGCTCAATGCAATCCAG	59.898	20	CTCCTCCTCCAACTCCTCCA	59.958	20	119	40	158	GCTGGCTCAATGCAATCCAG	59.898	20	AACTCCTCCACACCCTCTGT	60.105	20	109	40	148	CCAGGCATACATGGACTGGG	60.179	20	CTCCTCCTCCAACTCCTCCA	59.958	20	103
bctg00000003:4289120-4289431	1	p2	(CG)6	12	150	161	TGTCCGTGGTAGCACAAAGG	60.25	20	TCCATGTTGTGATGTCGCCA	59.964	20	181	63	243	TGTCCGTGGTAGCACAAAGG	60.25	20	CGTCCATGTTGTGATGTCGC	59.905	20	183	63	245	CGTGGTAGCACAAAGGGAGA	59.68	20	TCCATGTTGTGATGTCGCCA	59.964	20	177	67	243	CGTGGTAGCACAAAGGGAGA	59.68	20	CGTCCATGTTGTGATGTCGC	59.905	20	179	67	245	TGTCCGTGGTAGCACAAAGG	60.25	20	CCATGTTGTGATGTCGCCAC	59.831	20	180
bctg00000003:4298548-4298883	1	p6	(ACCTCA)6	36	150	185	AGTCATGCTTCCCAGGCTTC	60.035	20	CAATGGTGGATGTCGGGGAA	60.035	20	207	6	212	AGTCATGCTTCCCAGGCTTC	60.035	20	ATGCCCAGGCTTGGTATAGC	59.889	20	133	6	138	AGTCATGCTTCCCAGGCTTC	60.035	20	GAGGTGATGAGGACCATGCC	60.179	20	148	6	153	AGTCATGCTTCCCAGGCTTC	60.035	20	CGGGGAAGAGAAGGTTGAGG	59.749	20	194	6	199	AGTCATGCTTCCCAGGCTTC	60.035	20	AATGGTGGATGTCGGGGAAG	59.744	20	206
bctg00000003:4302774-4303085	1	p2	(CA)6	12	150	161	GCACTGAGCCCCTTTCATCT	60.035	20	AAGGTGGTGATGCAAGAGGG	59.961	20	257	3	259	GCACTGAGCCCCTTTCATCT	60.035	20	CCCTTGCTTGTGTGTGTGTG	59.899	20	166	3	168	CACACACACACAAGCAAGGG	59.899	20	AAGGTGGTGATGCAAGAGGG	59.961	20	111	149	259	GCACTGAGCCCCTTTCATCT	60.035	20	AGCAAGGTGGTGATGCAAGA	59.889	20	260	3	262	GCACTGAGCCCCTTTCATCT	60.035	20	AGAGCAAGGTGGTGATGCAA	59.889	20	262
bctg00000003:4335756-4336083	1	p4	(ACAG)7	28	150	177	CGTTCGTAGTGTCACGGTCA	60.041	20	GTCTCTTCCACGATCCGGAC	59.899	20	242	28	269	CGTTCGTAGTGTCACGGTCA	60.041	20	CTCTTCCACGATCCGGACAG	59.899	20	240	28	267	GTTCCAAAACGTCGAGGCAG	59.765	20	GTCTCTTCCACGATCCGGAC	59.899	20	180	90	269	GTTCCAAAACGTCGAGGCAG	59.765	20	CTCTTCCACGATCCGGACAG	59.899	20	178	90	267	TCGTTCGTAGTGTCACGGTC	59.764	20	GTCTCTTCCACGATCCGGAC	59.899	20	243
bctg00000003:4365526-4365854	1	p1	(A)29	29	150	178	GACGGGGAGTACATGTAGCG	59.97	20	TCAGGGTGCATTAGGATGGC	59.817	20	137	81	217	ATCCCCAAACATGTCCCTCG	59.744	20	TCAGGGTGCATTAGGATGGC	59.817	20	159	59	217	TTACGCAGAACCACTCGTGT	59.614	20	TCAGGGTGCATTAGGATGGC	59.817	20	113	105	217	GGACGGGGAGTACATGTAGC	59.612	20	TCAGGGTGCATTAGGATGGC	59.817	20	138	80	217	ACGCAGAACCACTCGTGTAT	59.398	20	TCAGGGTGCATTAGGATGGC	59.817	20	111
bctg00000003:4366724-4367038	1	p3	(AAT)5	15	150	164	GTTTCGTTTACCCGCTCTGC	59.835	20	ATCCACTGATGCTGACGTCG	60.179	20	275	38	312	GTTTCGTTTACCCGCTCTGC	59.835	20	GACGTCCTCCGCCTAAGAAC	60.179	20	256	38	293	GCGCGTACATCGTTTCGTTT	60.179	20	GACGTCCTCCGCCTAAGAAC	60.179	20	267	27	293	GTTTCGTTTACCCGCTCTGC	59.835	20	CGGACACGGCGAGGAAATAT	60.249	20	175	38	212	ATATTTCCTCGCCGTGTCCG	60.249	20	ATCCACTGATGCTGACGTCG	60.179	20	120
bctg00000003:4425570-4425973	1	c	(ACC)12actaacaattgtacttactaactaactg(ACTA)10	104	150	253	ATAACCACCACCACCACCAC	59.888	20	GCCTTGTGCAAGTGTGTGAT	59.33	20	200	146	345	CACCACCACCACCACTAACA	59.818	20	GCCTTGTGCAAGTGTGTGAT	59.33	20	174	172	345	ATAACCACCACCACCACCAC	59.888	20	AAGTGGTTGCATTTGGGTGG	59.242	20	220	146	365	CCAGGCAATAACCACCACCA	60.252	20	GCCTTGTGCAAGTGTGTGAT	59.33	20	207	139	345	AGGCAATAACCACCACCACC	60.252	20	GCCTTGTGCAAGTGTGTGAT	59.33	20	205
bctg00000003:4425851-4426349	1	c	(TTAG)5(GTTA)8gtcagttagttagttagttaggttagttagttagtaggttagttag(GTTA)9gtcagtcagttagttagtaagtacaattgtta(GTG)11	199	150	348	TTGTGCCCTCACTTTGCTCA	60.107	20	ATAACCACCACCACCACCAC	59.888	20	265	88	352	TGTGCCCTCACTTTGCTCAT	59.889	20	ATAACCACCACCACCACCAC	59.888	20	264	89	352	TTGTGCCCTCACTTTGCTCA	60.107	20	CACCACCACCACCACTAACA	59.818	20	242	88	329	TGTGCCCTCACTTTGCTCAT	59.889	20	CACCACCACCACCACTAACA	59.818	20	241	89	329	TCTTGTGCCCTCACTTTGCT	59.817	20	ATAACCACCACCACCACCAC	59.888	20	267
bctg00000003:4479835-4480155	1	p3	(TCC)7	21	150	170	CTTCTCTCAACCCGACCACC	60.037	20	GTCATCCTGAGCAGCATCGT	60.179	20	125	171	295	CCCGCACTCTCCTCTTCATC	59.896	20	GTCATCCTGAGCAGCATCGT	60.179	20	101	195	295	GCCCAAATGTCCTCCTCCTC	60.107	20	GTCATCCTGAGCAGCATCGT	60.179	20	156	140	295	CAGTCCAAACAAACACCGGC	60.249	20	GGTGGTCGGGTTGAGAGAAG	60.037	20	107	84	190	CCGGCACAGTCCAAACAAAC	60.249	20	GGTGGTCGGGTTGAGAGAAG	60.037	20	113
bctg00000003:4483137-4483454	1	p3	(GGT)6	18	150	167	GATGGAGCGTGAGGAGTCTG	59.898	20	GTAAGGACTCGGCCCCAAAA	59.963	20	121	127	247	GATGGAGCGTGAGGAGTCTG	59.898	20	AACGCAAGGTAAGGACTCGG	60.038	20	129	127	255	TACCAGTACGACGAGGAGGG	60.108	20	GTAAGGACTCGGCCCCAAAA	59.963	20	174	74	247	TACCAGTACGACGAGGAGGG	60.108	20	AACGCAAGGTAAGGACTCGG	60.038	20	182	74	255	TGTTTCTATGCCGATGCCGA	59.823	20	GTAAGGACTCGGCCCCAAAA	59.963	20	139
bctg00000003:4489455-4489769	1	p3	(GAT)5	15	150	164	TCGTTGAACTGGAGCACACA	59.823	20	CGTTAGCAAACAGGGTTCGC	60.11	20	142	123	264	CGACCGATCAAGATGCAGGT	60.179	20	CGTTAGCAAACAGGGTTCGC	60.11	20	238	27	264	TTTGTACGGATCGACGCCTC	60.179	20	CGTTAGCAAACAGGGTTCGC	60.11	20	217	48	264	TCGTTGAACTGGAGCACACA	59.823	20	GTCATCCGAGAAGCGACAGT	59.829	20	109	123	231	TCGTTGAACTGGAGCACACA	59.823	20	CGCTGATACAGTTCCCGTCA	59.827	20	125
bctg00000003:4491350-4491661	1	p2	(TC)6	12	150	161	TCTCCTCCATCGACGTCCTT	60.034	20	AGTGAGAGCCTGGTCCTGAT	59.958	20	132	79	210	TTCTCCTCCATCGACGTCCT	60.034	20	AGTGAGAGCCTGGTCCTGAT	59.958	20	133	78	210	TCTCCTCCATCGACGTCCTT	60.034	20	ATGCCAGAGGTAGACATGCG	59.894	20	227	79	305	TTCTCCTCCATCGACGTCCT	60.034	20	ATGCCAGAGGTAGACATGCG	59.894	20	228	78	305	ATCAGGACCAGGCTCTCACT	59.958	20	ATGCCAGAGGTAGACATGCG	59.894	20	115
bctg00000003:4516455-4516772	1	p3	(TAA)6	18	150	167	TCAACCACACTACCGTCGTG	59.969	20	GAGCTTGGGTAGAGCGGTTT	60.036	20	244	71	314	TCAACCACACTACCGTCGTG	59.969	20	TTGAGGGTGTCCGTGTATGC	60.037	20	195	71	265	TCGAATCAGGTGCAGTGGTC	60.037	20	TTGAGGGTGTCCGTGTATGC	60.037	20	265	1	265	TCAACCACACTACCGTCGTG	59.969	20	GGGTGTCCGTGTATGCGTAT	59.896	20	191	71	261	TCGAATCAGGTGCAGTGGTC	60.037	20	GGGTGTCCGTGTATGCGTAT	59.896	20	261
bctg00000003:4520326-4520655	1	p3	(ATA)10	30	150	179	CGGAGAGGTGATGGGAGAGT	60.396	20	ACCAGTGAAGGTTGTGCACA	60.035	20	265	6	270	TGAGTTCCTGGCACAAGCTG	60.536	20	ACCAGTGAAGGTTGTGCACA	60.035	20	237	34	270	GTGAGTTCCTGGCACAAGCT	60.536	20	ACCAGTGAAGGTTGTGCACA	60.035	20	238	33	270	TGAGTTCCTGGCACAAGCTG	60.536	20	TTCAAGTGGATGGCCGAGAC	60.036	20	271	34	304	GTGAGTTCCTGGCACAAGCT	60.536	20	TTCAAGTGGATGGCCGAGAC	60.036	20	272
bctg00000003:4520990-4521301	1	p2	(TC)6	12	150	161	CGCGGCTTCCAAAAAGTTCA	59.97	20	CTCGTCACCAGTAGGCGAAG	60.179	20	163	93	255	ACGCGGCTTCCAAAAAGTTC	59.97	20	CTCGTCACCAGTAGGCGAAG	60.179	20	164	92	255	GACGCGGCTTCCAAAAAGTT	59.97	20	CTCGTCACCAGTAGGCGAAG	60.179	20	165	91	255	CGCGGCTTCCAAAAAGTTCA	59.97	20	TTTCGGCCGGAAATGCTCTA	59.749	20	124	93	216	ACGCGGCTTCCAAAAAGTTC	59.97	20	TTTCGGCCGGAAATGCTCTA	59.749	20	125
bctg00000003:4691986-4692299	1	p2	(TA)7	14	150	163	TAACCTGTTGGATGGGTGGC	59.961	20	GTGCCCTCAATCCCAAGTCA	59.962	20	116	19	134	CCTGTTGGATGGGTGGCTAG	60.107	20	GTGCCCTCAATCCCAAGTCA	59.962	20	113	22	134	ATGGGTGGCTAGATGCAGTG	59.818	20	GTGCCCTCAATCCCAAGTCA	59.962	20	105	30	134	TTGGATGGGTGGCTAGATGC	59.817	20	GTGCCCTCAATCCCAAGTCA	59.962	20	109	26	134	GGATGGGTGGCTAGATGCAG	60.251	20	GTGCCCTCAATCCCAAGTCA	59.962	20	107
bctg00000003:4716969-4717280	1	p2	(AG)6	12	150	161	GGCCTAAGAGAAGGACATCCA	58.881	21	AAGAGCCATGTCTCCTTGCC	60.035	20	103	3	105	GGCCTAAGAGAAGGACATCCAT	59.292	22	AAGAGCCATGTCTCCTTGCC	60.035	20	103	3	105	GGCCTAAGAGAAGGACATCCA	58.881	21	GAGCCATGTCTCCTTGCCAG	60.747	20	101	3	103	GGCCTAAGAGAAGGACATCC	57.079	20	AAGAGCCATGTCTCCTTGCC	60.035	20	103	3	105	GGCCTAAGAGAAGGACATCCATC	60.244	23	AAGAGCCATGTCTCCTTGCC	60.035	20	103
bctg00000003:4728285-4728599	1	p3	(TGA)5	15	150	164	GAGAGCGAAATCAGCTGGGT	60.108	20	AGATCCGTGAATGGCTCGTC	59.897	20	194	51	244	GAGAGCGAAATCAGCTGGGT	60.108	20	GAGATCCGTGAATGGCTCGT	59.897	20	195	51	245	CTGAGCCGGGTAAGTGACAG	60.109	20	AGATCCGTGAATGGCTCGTC	59.897	20	172	73	244	CTGAGCCGGGTAAGTGACAG	60.109	20	GAGATCCGTGAATGGCTCGT	59.897	20	173	73	245	GAGAGCGAAATCAGCTGGGT	60.108	20	AATCCTGAGACAACGACGGG	59.753	20	220
bctg00000003:4818261-4818575	1	p3	(TCG)5	15	150	164	TTTGTCAGGCTCAGGCTCAG	59.964	20	TCTCCCTCTCCACCTTAGCC	60.032	20	200	52	251	CTTTGTCAGGCTCAGGCTCA	59.964	20	TCTCCCTCTCCACCTTAGCC	60.032	20	201	51	251	GACGGAGAGGGAGAAGGCTA	60.107	20	TCTCCCTCTCCACCTTAGCC	60.032	20	164	88	251	GAGGGAGAAGGCTAATGGGC	59.89	20	TCTCCCTCTCCACCTTAGCC	60.032	20	158	94	251	CCGGACGAGATAGCTATGGC	59.829	20	TCTCCCTCTCCACCTTAGCC	60.032	20	220
bctg00000003:4904589-4904902	1	p2	(TC)7	14	150	163	CCCCAGTAGTTACAAGGGCC	59.745	20	AGATGGGAGGAGACATGGCT	60.03	20	188	9	196	CCCCAGTAGTTACAAGGGCC	59.745	20	TTTGGGAAGGAGATGTGGCC	59.96	20	243	9	251	CCCCAGTAGTTACAAGGGCC	59.745	20	GGAAGGAGATGTGGCCCTTG	60.395	20	239	9	247	CCCCAGTAGTTACAAGGGCC	59.745	20	GATGGGAGGAGACATGGCTC	59.604	20	187	9	195	CCCCAGTAGTTACAAGGGCC	59.745	20	GCCCTTGCCTTTGTGCATAT	59.174	20	226
bctg00000003:4978335-4978648	1	p2	(AG)7	14	150	163	GCAGAGACTTGCTGGCACTA	60.037	20	ACTGATGTTGCACCAGAGCT	59.601	20	152	65	216	TGAGGATGATGTCTGCAGGC	59.82	20	ACTGATGTTGCACCAGAGCT	59.601	20	117	100	216	ATGTGTGGCAGAGACTTGCT	59.601	20	ACTGATGTTGCACCAGAGCT	59.601	20	159	58	216	GCAGAGACTTGCTGGCACTA	60.037	20	GACTGATGTTGCACCAGAGC	59.199	20	153	65	217	GAGGATGATGTCTGCAGGCT	59.531	20	ACTGATGTTGCACCAGAGCT	59.601	20	116
bctg00000003:4984685-4984998	1	p2	(AG)7	14	150	163	ACATAACCCAGGCTGCAGTC	60.035	20	TTAGCCCGCAGACATCATCC	59.893	20	119	4	122	CCCTACATAACCCAGGCTGC	60.179	20	TTAGCCCGCAGACATCATCC	59.893	20	123	0	122	ACATAACCCAGGCTGCAGTC	60.035	20	GTCAAGTTAGCCCGCAGACA	60.32	20	125	4	128	ACATAACCCAGGCTGCAGTC	60.035	20	TGTCAAGTTAGCCCGCAGAC	60.32	20	126	4	129	ACATAACCCAGGCTGCAGTC	60.035	20	CCCGCAGACATCATCCTCAT	59.604	20	115
bctg00000003:5017041-5017355	1	p3	(TTG)5	15	150	164	CCCCACCTGTCATCATTGCT	60.034	20	CCTTGCCATGTTCATCCCCT	60.033	20	186	125	310	TCCCCACCTGTCATCATTGC	60.034	20	CCTTGCCATGTTCATCCCCT	60.033	20	187	124	310	TCTCCCCAATTCTGCAGCAG	60.035	20	CCTTGCCATGTTCATCCCCT	60.033	20	207	104	310	CTCTCCCCAATTCTGCAGCA	60.035	20	CCTTGCCATGTTCATCCCCT	60.033	20	208	103	310	GACATCCAGGGTGTCAGTGG	60.036	20	CCTTGCCATGTTCATCCCCT	60.033	20	247
bctg00000003:5139214-5139528	1	p3	(TCC)5	15	150	164	CCGAGAACACGAAGCAACAG	59.491	20	CGGCTTAATCGTCGTTGTCG	59.706	20	137	177	313	GTCCTCCTCCTCCTCCGATC	60.539	20	CGGCTTAATCGTCGTTGTCG	59.706	20	166	148	313	CCGAGAACACGAAGCAACAG	59.491	20	TTGTCGTGGTGGTGGTAGAC	59.61	20	123	177	299	CCGAGAACACGAAGCAACAG	59.491	20	GTTGTCGTGGTGGTGGTAGA	59.61	20	124	177	300	GTCCTCCTCCTCCTCCGATC	60.539	20	AATGCGAACTCGAGTGGTCC	60.39	20	113
bctg00000003:5141356-5141671	1	p2	(TC)8	16	150	165	CGCGGCTTCCAAAAAGTTCA	59.97	20	CTCGTCACCAGTAGGCGAAG	60.179	20	161	99	259	ACGCGGCTTCCAAAAAGTTC	59.97	20	CTCGTCACCAGTAGGCGAAG	60.179	20	162	98	259	GACGCGGCTTCCAAAAAGTT	59.97	20	CTCGTCACCAGTAGGCGAAG	60.179	20	163	97	259	CGCGGCTTCCAAAAAGTTCA	59.97	20	TTTCGGCCGGAAATGCTCTA	59.749	20	122	99	220	ACGCGGCTTCCAAAAAGTTC	59.97	20	TTTCGGCCGGAAATGCTCTA	59.749	20	123
bctg00000003:5161551-5161871	1	p3	(GTT)7	21	150	170	TGAGGGTGTCATTGGGGTTG	59.888	20	GTTCTTCCCCCTCAAGCTCC	60.035	20	275	13	287	TGAGGGTGTCATTGGGGTTG	59.888	20	GGTTCTTCCCCCTCAAGCTC	60.035	20	276	13	288	TGAGGGTGTCATTGGGGTTG	59.888	20	GAGGTTCTTCCCCCTCAAGC	60.035	20	278	13	290	TCTGCCCAAGGTTCTCCCTA	59.882	20	GTTCTTCCCCCTCAAGCTCC	60.035	20	189	99	287	TCTGCCCAAGGTTCTCCCTA	59.882	20	GGTTCTTCCCCCTCAAGCTC	60.035	20	190
bctg00000003:5165744-5166061	1	p3	(CTT)6	18	150	167	CCTTCTGAGCTTCAGTGAGGA	59.102	21	AGGGTTCACAAAGCTCTCTGA	58.95	21	225	86	310	TCCTTCTGAGCTTCAGTGAGG	59.102	21	AGGGTTCACAAAGCTCTCTGA	58.95	21	226	85	310	GCTAGGTCCTTCTCCTTTGTCC	60.093	22	AGGGTTCACAAAGCTCTCTGA	58.95	21	194	117	310	AGGTCCTTCTCCTTTGTCCTCT	60.158	22	AGGGTTCACAAAGCTCTCTGA	58.95	21	191	120	310	GGTCCTTCTCCTTTGTCCTCT	58.738	21	AGGGTTCACAAAGCTCTCTGA	58.95	21	190
bctg00000003:5205225-5205539	1	p3	(TCA)5	15	150	164	GTGTCTGTCGGAGGAGTTGG	60.038	20	CGCCATGTTTATGCTGACCG	59.972	20	228	77	304	GGTGTCTGTCGGAGGAGTTG	60.038	20	CGCCATGTTTATGCTGACCG	59.972	20	229	76	304	TTGGTGATGGTGCTTCCCTC	59.962	20	CGCCATGTTTATGCTGACCG	59.972	20	141	164	304	TGGTGCTTCCCTCAGGAGTA	59.884	20	CGCCATGTTTATGCTGACCG	59.972	20	134	171	304	GTGTCTGTCGGAGGAGTTGG	60.038	20	TACTCCTGAGGGAAGCACCA	59.884	20	114
bctg00000003:5231426-5231740	1	p3	(CGA)5	15	150	164	GACGAGATGTTCAATGCGGC	59.973	20	ATTAGCGTCGTTCGAGCACA	60.109	20	256	10	265	GACGAGATGTTCAATGCGGC	59.973	20	GTTCGAGCACACGGAACATG	59.836	20	247	10	256	GACGAGATGTTCAATGCGGC	59.973	20	GCGTCTGCTCATCTTCCTCA	59.826	20	201	10	210	GACGAGATGTTCAATGCGGC	59.973	20	TGCGTCTGCTCATCTTCCTC	59.826	20	202	10	211	ATCGCCGTTGACGAGATGTT	60.109	20	ATTAGCGTCGTTCGAGCACA	60.109	20	265
bctg00000003:5239122-5239497	1	p4	(AGTT)19	76	150	225	ACCAGAGGATCCAGACACCA	59.883	20	GGGTGCTTGCAACTTGGATG	60.038	20	100	241	340	GTGCCAACCAGGACTGTTCT	60.179	20	TGGTGTCTGGATCCTCTGGT	59.883	20	259	2	260	GTGCCAACCAGGACTGTTCT	60.179	20	GCTGGTGTCTGGATCCTCTG	59.822	20	261	2	262	TCCACCAGAGGATCCAGACA	59.587	20	GTGCTTGCAACTTGGATGGG	60.038	20	101	238	338	TCCACCAGAGGATCCAGACA	59.587	20	GGTGCTTGCAACTTGGATGG	60.038	20	102
bctg00000003:5245243-5245554	1	p2	(TC)6	12	150	161	CAGAGCCACTCAGTGCTAGG	59.825	20	ACCAGAGGAGACATGGCTCT	59.958	20	188	5	192	CAGAGCCACTCAGTGCTAGG	59.825	20	AGACCAGAGGAGACATGGCT	59.958	20	190	5	194	CAGAGCCACTCAGTGCTAGG	59.825	20	CAGACCAGAGGAGACATGGC	59.822	20	191	5	195	GTCTCAGAGCCACTCAGTGC	60.39	20	ACCAGAGGAGACATGGCTCT	59.958	20	192	1	192	GTCTCAGAGCCACTCAGTGC	60.39	20	AGACCAGAGGAGACATGGCT	59.958	20	194
bctg00000003:5279376-5279690	1	p3	(GAT)5	15	150	164	CGATGGTCATATTGGGCGGA	59.965	20	TCCAGGACTGCCCGAGATTA	60.033	20	167	131	297	CTTGGACCATCTCAAGCGGT	60.036	20	TCCAGGACTGCCCGAGATTA	60.033	20	188	110	297	ACTTGGACCATCTCAAGCGG	60.036	20	TCCAGGACTGCCCGAGATTA	60.033	20	189	109	297	CGATGGTCATATTGGGCGGA	59.965	20	ATTACAGTTGCCACGGTCGT	59.966	20	151	131	281	CTTGGACCATCTCAAGCGGT	60.036	20	ATTACAGTTGCCACGGTCGT	59.966	20	172
bctg00000003:5345225-5345546	1	p1	(T)22	22	150	171	TCACTCACAAGAGACGTGGC	59.968	20	GTACGTGCACTCGCTATCGA	59.973	20	223	9	231	ACGTGGCGATCAAGGTCATT	60.036	20	GTACGTGCACTCGCTATCGA	59.973	20	210	22	231	TCACTCACAAGAGACGTGGC	59.968	20	ACGTGCACTCGCTATCGAAT	59.899	20	221	9	229	AAGAGACGTGGCGATCAAGG	60.109	20	GTACGTGCACTCGCTATCGA	59.973	20	215	17	231	CTCACAAGAGACGTGGCGAT	60.109	20	GTACGTGCACTCGCTATCGA	59.973	20	220
bctg00000003:5345873-5346194	1	p1	(T)22	22	150	171	GTTTCATGACGACGCTTGGG	59.834	20	TTACGCAGAACCGCTCATGT	60.038	20	203	19	221	GTTTCATGACGACGCTTGGG	59.834	20	GACGGGGAGTATATGGCGTG	60.039	20	228	19	246	ACATGAGCGGTTCTGCGTAA	60.038	20	GGGGCCAGCGAAATTCATTG	60.179	20	106	202	307	TTTCATGACGACGCTTGGGT	60.25	20	TTACGCAGAACCGCTCATGT	60.038	20	202	20	221	TTTCATGACGACGCTTGGGT	60.25	20	GACGGGGAGTATATGGCGTG	60.039	20	227
bctg00000003:5351045-5351359	1	p3	(CAG)5	15	150	164	GCGTATGTTCCCACCTTCCA	60.036	20	GCCTGGTGTGTTGAACGAAC	59.971	20	189	12	200	TATCTTGCGCCTGCTCAACA	60.036	20	GCCTGGTGTGTTGAACGAAC	59.971	20	164	37	200	TGCTCAACAAATCCTCCGCT	59.963	20	GCCTGGTGTGTTGAACGAAC	59.971	20	153	48	200	CTTGCGCCTGCTCAACAAAT	60.039	20	GCCTGGTGTGTTGAACGAAC	59.971	20	161	40	200	TTGCGCCTGCTCAACAAATC	60.039	20	GCCTGGTGTGTTGAACGAAC	59.971	20	160
bctg00000003:5351476-5351790	1	p3	(GGC)5	15	150	164	TCATCATCGAGCGTGATCGG	60.04	20	CACCGGCATATCCATACCCC	60.035	20	162	113	274	TCATCATCGAGCGTGATCGG	60.04	20	CCACCGGCATATCCATACCC	60.035	20	163	113	275	GTCCTACTCTGGCGAACGAC	60.179	20	CACCGGCATATCCATACCCC	60.035	20	110	165	274	GTCCTACTCTGGCGAACGAC	60.179	20	CCACCGGCATATCCATACCC	60.035	20	111	165	275	GAACGTCAACATGCAGAGCG	60.179	20	CACCGGCATATCCATACCCC	60.035	20	200
bctg00000003:5354501-5354836	1	p3	(GGA)12	36	150	185	CTAGAGAGACCTCGCGCATG	60.041	20	TCCCTCCCCAGTATCCCTTC	59.732	20	183	100	282	CTAGAGAGACCTCGCGCATG	60.041	20	TCCTTCCCTCCCCAGTATCC	59.732	20	187	100	286	CTAGAGAGACCTCGCGCATG	60.041	20	CCCTCCCCAGTATCCCTTCT	59.731	20	182	100	281	CTAGAGAGACCTCGCGCATG	60.041	20	CTTCCCTCCCCAGTATCCCT	59.731	20	185	100	284	CTAGAGAGACCTCGCGCATG	60.041	20	CCTCCTTCCCTCCCCAGTAT	59.731	20	189
bctg00000003:5354769-5355190	1	c	(GGA)7ggtagaagattataagtacttgtggctgactccgatctcacctgccttatccggccctctcctcgctcatcatccgtttcgcattccat(TC)6	122	150	271	CGAATGCAAAGCGGAAGGAG	59.902	20	TACCTCCTCCTCCTCCTCCT	59.952	20	123	51	173	AGGAGGAGGAGGAGGAGGTA	59.952	20	CAGGAGAGCGGGACAAAGAG	60.108	20	134	154	287	CGAATGCAAAGCGGAAGGAG	59.902	20	CAGGTGAGATCGGAGTCAGC	59.898	20	163	51	213	CGAATGCAAAGCGGAAGGAG	59.902	20	GCAGGTGAGATCGGAGTCAG	59.898	20	164	51	214	CGAATGCAAAGCGGAAGGAG	59.902	20	CAGGAGAGCGGGACAAAGAG	60.108	20	237
bctg00000003:5356454-5356765	1	p2	(CA)6	12	150	161	CACAGCCGCAGTGGATCTAT	59.894	20	GTGTGCTTGTTTGGCTCAGG	59.969	20	139	15	153	CACAGCCGCAGTGGATCTAT	59.894	20	CTGCCAGCAAAGCATTGTGT	59.967	20	161	15	175	CACAGCCGCAGTGGATCTAT	59.894	20	AGAGGATGGGGAGCAAAAGC	60.034	20	194	15	208	CCTGAGCCAAACAAGCACAC	59.969	20	TGCAGAGGGAGTGAGAGACA	59.887	20	114	134	247	CACAGCCGCAGTGGATCTAT	59.894	20	TGTGCTTGTTTGGCTCAGGA	60.107	20	138
bctg00000003:5377255-5377578	1	p1	(T)24	24	150	173	AACTGAGACGCTGAGCACAA	59.895	20	CGCTCGTGTATCCGTAGCTT	59.971	20	127	79	205	AACTGAGACGCTGAGCACAA	59.895	20	GGTACTTACGCAGAACCGCT	60.109	20	143	79	221	AACTGAGACGCTGAGCACAA	59.895	20	TACTTACGCAGAACCGCTCG	60.179	20	141	79	219	TGAGACGCTGAGCACAATGA	59.682	20	CGCTCGTGTATCCGTAGCTT	59.971	20	124	82	205	ACTGAGACGCTGAGCACAAT	59.68	20	CGCTCGTGTATCCGTAGCTT	59.971	20	126
bctg00000003:5460216-5460530	1	p3	(ATC)5	15	150	164	TTGACACTTGGAGGCAAGCA	60.107	20	GGACAAACTCGCGGATGCTA	60.46	20	193	28	220	ACACTTGGAGGCAAGCATCA	59.889	20	GGACAAACTCGCGGATGCTA	60.46	20	190	31	220	TGACACTTGGAGGCAAGCAT	59.889	20	GGACAAACTCGCGGATGCTA	60.46	20	192	29	220	TCAGGGTAGTGCAGGGGTAA	59.882	20	GGACAAACTCGCGGATGCTA	60.46	20	173	48	220	GGAGGCAAGCATCAGGGTAG	60.179	20	GGACAAACTCGCGGATGCTA	60.46	20	184
bctg00000003:5473348-5473668	1	p3	(TTA)7	21	150	170	TGCTAGCACACAGTAGCACA	59.321	20	GCGCCTAATCCCGGAGTTAC	60.599	20	101	1	101	TGCTAGCACACAGTAGCACA	59.321	20	CGCCTAATCCCGGAGTTACA	59.252	20	100	1	100	TGCTAGCACACAGTAGCACA	59.321	20	ATCTACTCGGCGCCTAATCC	59.111	20	110	1	110	GCTAGCACACAGTAGCACAC	58.928	20	GCGCCTAATCCCGGAGTTAC	60.599	20	100	2	101	TGCTAGCACACAGTAGCACA	59.321	20	TCTACTCGGCGCCTAATCCC	61.177	20	109
bctg00000003:5526987-5527300	1	p2	(TG)7	14	150	163	TCAGGCTTGTGTGTGTGTGT	60.036	20	GCACTGAGCCCTTTCATCTCT	60.066	21	167	142	308	TGCAAGGATGGGCAGTCATT	59.96	20	GCACTGAGCCCTTTCATCTCT	60.066	21	148	161	308	CAGGCTTGTGTGTGTGTGTG	59.901	20	GCACTGAGCCCTTTCATCTCT	60.066	21	166	143	308	GCTTGTGTGTGTGTGTGCAA	60.109	20	GCACTGAGCCCTTTCATCTCT	60.066	21	163	146	308	ACAACACTCCCCCTCAACTT	58.777	20	ACACACACACACAAGCCTGA	60.036	20	150
bctg00000003:5558287-5558598	1	p2	(AG)6	12	150	161	CCTACGTAACCCAGGCCATG	60.179	20	TCCCTCATTCCATAGTGCGC	59.893	20	148	1	148	CCTACGTAACCCAGGCCATG	60.179	20	CCATAGTGCGCGTCGAGTTA	60.248	20	139	1	139	GCAGAGACTTGCCAGTGCTA	60.037	20	ACAGATGTTGCACCAGAGCT	59.601	20	151	65	215	CAGGCCATGGTCCTCAAGAC	60.394	20	TCCCTCATTCCATAGTGCGC	59.893	20	137	12	148	CCTACGTAACCCAGGCCATG	60.179	20	ACAGATGTTGCACCAGAGCT	59.601	20	215
bctg00000004:1-265	1	c	(CTAACC)7cctaac(CCCTAA)11	114	1	114	AACCCCTAACCCCTAACCCT	59.496	20	CTGACGTAAAGGCGCCAAAC	60.11	20	179	38	216	AACCCTAACCCCTAACCCCT	59.496	20	CTGACGTAAAGGCGCCAAAC	60.11	20	185	32	216	AACCCCTAACCCCTAACCCT	59.496	20	TAATCACATGACCTGGGCCC	59.449	20	119	38	156	AACCCTAACCCCTAACCCCT	59.496	20	TAATCACATGACCTGGGCCC	59.449	20	125	32	156	AACCCCTAACCCCTAACCCT	59.496	20	GGGAAGTGGTTAAGCGCCAT	60.68	20	138
bctg00000004:22026-22343	1	p2	(CT)9	18	150	167	GCCCACAGACATCATCCTCA	59.457	20	CAGGCTGTGGTCCTCAAGAC	60.321	20	108	194	301	GCCCACAGACATCATCCTCA	59.457	20	ATGTAACCCAGGCTGTGGTC	59.672	20	116	194	309	TGACTGACATCACACCAGAGC	59.999	21	ATGTGGTGGAGACTTGCTGG	59.963	20	161	93	253	AGCCCACAGACATCATCCTC	59.164	20	CAGGCTGTGGTCCTCAAGAC	60.321	20	109	193	301	AGCCCACAGACATCATCCTC	59.164	20	ATGTAACCCAGGCTGTGGTC	59.672	20	117
bctg00000004:47866-48188	1	p1	(A)23	23	150	172	GGTGAATTCCTGCAAAGGCG	60.109	20	ACTTGGCCTATCTTGGAGCG	59.821	20	227	52	278	GGTGAATTCCTGCAAAGGCG	60.109	20	ATCTTGGAGCGATGTCTGCC	60.179	20	218	52	269	ACTGAGGTGAGCGCATACAG	59.826	20	ACTTGGCCTATCTTGGAGCG	59.821	20	150	129	278	ACTGAGGTGAGCGCATACAG	59.826	20	ATCTTGGAGCGATGTCTGCC	60.179	20	141	129	269	GGTGAATTCCTGCAAAGGCG	60.109	20	TGGCCTATCTTGGAGCGATG	59.606	20	224
bctg00000004:70816-71130	1	p3	(TCG)5	15	150	164	ATAGACCAACACGCCGACTG	60.109	20	GAGAGCGCATCCATCGAGAA	59.969	20	116	192	307	CATAGACCAACACGCCGACT	60.109	20	GAGAGCGCATCCATCGAGAA	59.969	20	117	191	307	ATAGACCAACACGCCGACTG	60.109	20	AGAGCGCATCCATCGAGAAG	59.968	20	115	192	306	CATAGACCAACACGCCGACT	60.109	20	AGAGCGCATCCATCGAGAAG	59.968	20	116	191	306	TTAGTCGTTCGTCGTCGTCG	60.179	20	GAGAGCGCATCCATCGAGAA	59.969	20	167
bctg00000004:77833-78146	1	p2	(GA)7	14	150	163	GCCCTGGTGATCACATCTCC	60.179	20	AGTGCGCATTGAGTTAGCCT	60.036	20	107	28	134	TGATCACATCTCCTGCTGCC	59.82	20	AGTGCGCATTGAGTTAGCCT	60.036	20	100	35	134	GCCCTGGTGATCACATCTCC	60.179	20	GCGCATTGAGTTAGCCTGTG	59.902	20	104	28	131	GCCCTGGTGATCACATCTCC	60.179	20	GTGCGCATTGAGTTAGCCTG	59.902	20	106	28	133	AGGCTAACTCAATGCGCACT	60.036	20	ACTGATGTTGCACTGGAGCT	59.601	20	103
bctg00000004:101001-101312	1	p2	(TG)6	12	150	161	GCCTGTGTTCTGAGGTCCAA	59.891	20	AAGCCCTCCAGATCTGACCT	59.956	20	178	61	238	CCAAGAACCCCAGTGACCTG	60.251	20	AAGCCCTCCAGATCTGACCT	59.956	20	202	37	238	CAGCCTGTGTTCTGAGGTCC	60.321	20	AAGCCCTCCAGATCTGACCT	59.956	20	180	59	238	GGTCAGCCTGTGTTCTGAGG	60.321	20	AAGCCCTCCAGATCTGACCT	59.956	20	183	56	238	TGGTCAGCCTGTGTTCTGAG	59.606	20	AAGCCCTCCAGATCTGACCT	59.956	20	184
bctg00000004:187798-188111	1	p2	(TC)7	14	150	163	AGCCATATCTCCTCCAGTCTGA	59.821	22	AGTGGGTATAAGAGAGGGGCA	59.706	21	107	176	282	AGCCATATCTCCTCCAGTCTGA	59.821	22	GTGGGTATAAGAGAGGGGCAC	59.583	21	106	176	281	AGAGCCATATCTCCTCCAGTCT	59.549	22	AGTGGGTATAAGAGAGGGGCA	59.706	21	109	174	282	GAGCCATATCTCCTCCAGTCTG	59.438	22	AGTGGGTATAAGAGAGGGGCA	59.706	21	108	175	282	AGAGCCATATCTCCTCCAGTCT	59.549	22	GTGGGTATAAGAGAGGGGCAC	59.583	21	108
bctg00000004:252780-253103	1	p3	(ACA)8	24	150	173	AGGGCTCCAAGTTTGAGCTC	59.963	20	TAGTAGTGCTGGGTTCTGCG	59.469	20	138	118	255	TTTAATCTGCGGGTCTCGGC	60.461	20	GAGCCCTGTCTCAACCAACA	59.891	20	118	7	124	TGTTGGTTGAGACAGGGCTC	59.891	20	TAGTAGTGCTGGGTTCTGCG	59.469	20	151	105	255	AGGGCTCCAAGTTTGAGCTC	59.963	20	GCAGACGACGTTCAAGAGCT	60.665	20	204	118	321	CACCGGCGTACCAGTGTAAT	60.109	20	GCAGACGACGTTCAAGAGCT	60.665	20	112
bctg00000004:288735-289049	1	p3	(TTA)5	15	150	164	CGGAGGTGGAAGGACAAGAG	59.752	20	GAATGCCCACAATGTGCTGA	59.11	20	153	56	208	CGGAGGTGGAAGGACAAGAG	59.752	20	AGAATGCCCACAATGTGCTG	59.107	20	154	56	209	GTCCATGTATGCGCAATGCC	60.318	20	GAATGCCCACAATGTGCTGA	59.11	20	187	22	208	GGTCCATGTATGCGCAATGC	60.318	20	GAATGCCCACAATGTGCTGA	59.11	20	188	21	208	CCATGTATGCGCAATGCCAG	60.318	20	GAATGCCCACAATGTGCTGA	59.11	20	185
bctg00000004:324107-324426	1	p1	(T)20	20	150	169	GACACTACAGCAGGGCAACA	60.25	20	AATGGACATGGGGGCTTCAG	60.033	20	244	75	318	TTTAAATCCATGAGCGCGGC	59.62	20	AATGGACATGGGGGCTTCAG	60.033	20	153	166	318	CGCTGCGCCCTGATAAAATT	59.618	20	AATGGACATGGGGGCTTCAG	60.033	20	127	192	318	ATTGCGGACACTACAGCAGG	60.392	20	AATGGACATGGGGGCTTCAG	60.033	20	250	69	318	GACACTACAGCAGGGCAACA	60.25	20	GACATGGGGGCTTCAGGTAG	59.819	20	240
bctg00000004:353397-353712	1	p2	(TG)8	16	150	165	GTGTGTGTGTGTGTATGTGCC	60.003	21	GCAGAGCCTCCTCCTTTCAA	59.674	20	125	152	276	TGTGTGTGTGTGTATGTGCCT	60.134	21	GCAGAGCCTCCTCCTTTCAA	59.674	20	124	153	276	GTGTGTGTGTGTGTATGTGCC	60.003	21	AGCAGAGCCTCCTCCTTTCA	60.546	20	126	152	277	GTGTGTGTGTGTGTATGTGCC	60.003	21	AAGCAGAGCCTCCTCCTTTC	59.382	20	127	152	278	TGTGTGTGTGTGTATGTGCC	58.696	20	GCAGAGCCTCCTCCTTTCAA	59.674	20	124
bctg00000004:353697-354008	1	p2	(TA)6	12	150	161	CTGAGGAAAGGCAATCCCAGT	59.995	21	CCAGGAGAGGGCTGTTTCAG	60.036	20	205	87	291	TGAGGAAAGGCAATCCCAGT	58.924	20	CCAGGAGAGGGCTGTTTCAG	60.036	20	204	88	291	CTGAGGAAAGGCAATCCCAGT	59.995	21	TTCAGAGGGCATAGCACAGC	60.108	20	190	87	276	TGAGGAAAGGCAATCCCAGT	58.924	20	TTCAGAGGGCATAGCACAGC	60.108	20	189	88	276	CTGAGGAAAGGCAATCCCAGT	59.995	21	TGACTTCAAACATGCCCCCA	59.813	20	222
bctg00000004:382861-383175	1	p3	(TGC)5	15	150	164	GCGTGATGTCGTTCCACAAG	59.836	20	CCTTGTCTTCCCGTTGTCCA	59.892	20	222	85	306	ATAGCACGATGAGCTGGCAG	60.25	20	CCTTGTCTTCCCGTTGTCCA	59.892	20	134	173	306	GCGTGATGTCGTTCCACAAG	59.836	20	CTGCCAGCTCATCGTGCTAT	60.25	20	108	85	192	GCGTGATGTCGTTCCACAAG	59.836	20	GAACTCCTCCGCAACATCCT	59.749	20	172	85	256	ATGTGCGTGATGTCGTTCCA	60.32	20	CCTTGTCTTCCCGTTGTCCA	59.892	20	226
bctg00000004:404408-404732	1	p5	(CGTAA)5	25	150	174	GATGTGAGGCGAGGTGTGAA	60.037	20	CTTGCTGCGCCTGTTGTATC	59.902	20	109	4	112	GATGTGAGGCGAGGTGTGAA	60.037	20	TGCGCCTGTTGTATCGCTAA	60.109	20	104	4	107	GATGTGAGGCGAGGTGTGAA	60.037	20	CCTCTGCTCCGTCGAAATCA	59.827	20	195	4	198	TGATTTCGACGGAGCAGAGG	59.827	20	CGCTTTGCTCGAAATGGAGG	59.902	20	126	179	304	TTGATGTGAGGCGAGGTGTG	60.321	20	CTTGCTGCGCCTGTTGTATC	59.902	20	111
bctg00000004:493683-494002	1	p1	(G)20	20	150	169	GCTAACCACGGTTCCTCCAA	59.964	20	AACAAGTACAGCATGCACGC	59.762	20	208	68	275	GCTAACCACGGTTCCTCCAA	59.964	20	CCCTCACTGGCATATGACCG	60.25	20	134	68	201	CATCGCTAACCACGGTTCCT	60.108	20	AACAAGTACAGCATGCACGC	59.762	20	212	64	275	CATCGCTAACCACGGTTCCT	60.108	20	CCCTCACTGGCATATGACCG	60.25	20	138	64	201	ATCGCTAACCACGGTTCCTC	59.825	20	AACAAGTACAGCATGCACGC	59.762	20	211
bctg00000004:497707-498039	1	p3	(CCT)11	33	150	182	CCTCCTCCTCATCCTCCTCC	60.179	20	ACGCCCAGAGAACAAGAGTG	59.966	20	122	173	294	CCTCCTCCTCCTCATCCTCC	60.179	20	ACGCCCAGAGAACAAGAGTG	59.966	20	125	170	294	CCTCCTCCTCCTCCTCATCC	60.179	20	ACGCCCAGAGAACAAGAGTG	59.966	20	128	167	294	GCGTTTCCCTTATCTCGGCT	60.179	20	ACGCCCAGAGAACAAGAGTG	59.966	20	278	17	294	TTCCCCGCGTTTCCCTTATC	60.108	20	GGATGAGGAGGAGGAGGAGG	60.179	20	176
bctg00000004:506909-507232	1	p1	(T)24	24	150	173	AGTTCAATTGACCGGCGCTA	60.037	20	GGCCAGCGAGACTCATTGTA	59.824	20	142	180	321	GCTAAAATCCGGGGCAGTCT	60.107	20	GGCCAGCGAGACTCATTGTA	59.824	20	201	121	321	AGCTAAAATCCGGGGCAGTC	60.107	20	GGCCAGCGAGACTCATTGTA	59.824	20	202	120	321	ACGACAGGCACCAGCTAAAA	59.892	20	GGCCAGCGAGACTCATTGTA	59.824	20	214	108	321	GCTAAAATCCGGGGCAGTCT	60.107	20	GGGATGGTTACATTCGCGGA	60.179	20	130
bctg00000004:528614-528928	1	p3	(TTG)5	15	150	164	TCCCCAATTCTGTGGCAGTC	59.962	20	ATCATCCTTGCCAACCCCAG	60.033	20	120	106	225	TCCCCAATTCTGTGGCAGTC	59.962	20	TGCCCATGGATGTTCAGCAT	60.033	20	191	106	296	TCCCCAATTCTGTGGCAGTC	59.962	20	ATGCCCATGGATGTTCAGCA	60.033	20	192	106	297	TCCCCAATTCTGTGGCAGTC	59.962	20	TCCATCATCCTTGCCAACCC	60.033	20	123	106	228	CTCCCCAATTCTGTGGCAGT	59.961	20	ATCATCCTTGCCAACCCCAG	60.033	20	121
bctg00000004:536851-537181	1	p1	(T)31	31	150	180	ACAAAGGCAAGGAGGGATGG	59.96	20	GCAGTTACTATCGCGGACCA	59.898	20	128	127	254	ACAAAGGCAAGGAGGGATGG	59.96	20	ATCGCGGACCACTCATGTAC	59.898	20	119	127	245	ACAAAGGCAAGGAGGGATGG	59.96	20	CATGGACGGGGAGTATGTGG	59.893	20	149	127	275	ACAAAGGCAAGGAGGGATGG	59.96	20	TGTGGGGCAGTTACTATCGC	59.823	20	134	127	260	ACAAAGGCAAGGAGGGATGG	59.96	20	CTATCGCGGACCACTCATGT	59.614	20	121
bctg00000004:543838-544173	1	p1	(T)36	36	150	185	GCTGACCTTGACCGGATGAT	59.821	20	CTCGGGTGGGGAGTTCATTC	60.108	20	248	24	271	GCTGACCTTGACCGGATGAT	59.821	20	CCGCGGTTCATTTATCCCCT	60.179	20	278	24	301	GCTGACCTTGACCGGATGAT	59.821	20	CGCCGCGTTCGTTGATTAAA	60.179	20	178	24	201	TTTAATCAACGAACGCGGCG	60.179	20	CCGCGGTTCATTTATCCCCT	60.179	20	120	182	301	TTGCTGGGAGGACATGATGG	59.743	20	CTCGGGTGGGGAGTTCATTC	60.108	20	187
bctg00000004:583153-583476	1	p3	(TCA)8	24	150	173	GGACCACCGCCAATTTGTTC	60.039	20	GGGTTCCCAGTCACAGGATG	60.035	20	148	121	268	GGACCACCGCCAATTTGTTC	60.039	20	TTCCCAGTCACAGGATGCAC	59.963	20	145	121	265	GGACCACCGCCAATTTGTTC	60.039	20	GTTCCCAGTCACAGGATGCA	59.963	20	146	121	266	CTCCACAGCTTCTGCCTACC	60.108	20	GGGTTCCCAGTCACAGGATG	60.035	20	202	67	268	GACACCAGGCCTCGTAACTC	60.109	20	GGGTTCCCAGTCACAGGATG	60.035	20	173
bctg00000004:621242-621568	1	p3	(ACA)9	27	150	176	TCCATCATCCTTGCCAACCC	60.033	20	GGGTCACCATGGTTCTCTGG	60.035	20	227	82	308	TCCATCATCCTTGCCAACCC	60.033	20	GGGGTCACCATGGTTCTCTG	60.035	20	228	82	309	CCAACCCAACCCTTCTCCTG	60.251	20	GGGTCACCATGGTTCTCTGG	60.035	20	214	95	308	CCAACCCAACCCTTCTCCTG	60.251	20	GGGGTCACCATGGTTCTCTG	60.035	20	215	95	309	TCCATCATCCTTGCCAACCC	60.033	20	GTCAGCAGAAGGGGTTGGAG	60.322	20	168
bctg00000004:677342-677657	1	p2	(TG)8	16	150	165	GTCTGTACTCCCTGAAGGCA	58.733	20	CCTTCCATTCCTGAGCTCCA	59.085	20	127	109	235	TGTCTGTACTCCCTGAAGGC	58.733	20	CCTTCCATTCCTGAGCTCCA	59.085	20	128	108	235	TGTCTTGAACAAGTGGGAGTGT	59.761	22	CCCATCCTCACACACACACA	59.892	20	123	50	172	TGTCTGTACTCCCTGAAGGCA	60.482	21	CCTTCCATTCCTGAGCTCCA	59.085	20	128	108	235	TGTCTTGAACAAGTGGGAGTGT	59.761	22	GGGAATGACTGCCCATCCTC	60.179	20	134
bctg00000004:687073-687388	1	p2	(TG)8	16	150	165	TGCTCAGGTGGATGGGACTA	59.957	20	GGGAATGACTGCCTGTCCTC	60.107	20	148	36	183	CTCCTTGCTCAGGTGGATGG	60.107	20	GGGAATGACTGCCTGTCCTC	60.107	20	153	31	183	TGCTCAGGTGGATGGGACTA	59.957	20	CCTGTCCTCACACACACACA	59.822	20	137	36	172	CTCCTTGCTCAGGTGGATGG	60.107	20	CCTGTCCTCACACACACACA	59.822	20	142	31	172	TGCTCAGGTGGATGGGACTA	59.957	20	ATGACTGCCTGTCCTCACAC	59.677	20	144
bctg00000004:773707-774060	1	c	(ACC)6actaacaattgtactt(ACTA)5	54	150	203	ATAACCACCACCACCACCAC	59.888	20	TTGTGCCCTCACTTTGCTCA	60.107	20	119	146	264	ATAACCACCACCACCACCAC	59.888	20	TGTGCCCTCACTTTGCTCAT	59.889	20	118	146	263	CACCACCACCACCACTAACA	59.818	20	TTGTGCCCTCACTTTGCTCA	60.107	20	111	154	264	CACCACCACCACCACTAACA	59.818	20	TGTGCCCTCACTTTGCTCAT	59.889	20	110	154	263	ATAACCACCACCACCACCAC	59.888	20	TCTTGTGCCCTCACTTTGCT	59.817	20	121
bctg00000004:780880-781337	1	c	(GTTA)31gtaagtacaattgtta(GTG)6	158	150	307	ACCTTGACCGGATGATCACG	59.824	20	TGTACAACGCCTTCTTGCCT	59.892	20	101	4	104	GCTGACCTTGACCGGATGAT	59.821	20	TGTACAACGCCTTCTTGCCT	59.892	20	105	0	104	AGTCGGGGATTGCGATGAAG	60.179	20	ATAACCACCACCACCACCAC	59.888	20	260	52	311	CTGAAGTCGGGGATTGCGAT	60.179	20	ATAACCACCACCACCACCAC	59.888	20	264	48	311	TCGGGGATTGCGATGAAGAC	60.179	20	ATAACCACCACCACCACCAC	59.888	20	258
bctg00000004:838487-838800	1	p2	(GA)7	14	150	163	TGGGTATAAGAAAGGGATGCCC	59.554	22	TGGTTCAGGAAAGAGCCACA	59.157	20	113	35	147	TGGGTATAAGAAAGGGATGCCC	59.554	22	GGAAAGAGCCACATCTCCTCC	60.134	21	106	35	140	TGGGTATAAGAAAGGGATGCCC	59.554	22	GAGCCACATCTCCTCCAGC	59.854	19	101	35	135	TGGGTATAAGAAAGGGATGCCC	59.554	22	AAGAGCCACATCTCCTCCAG	58.798	20	103	35	137	TGGGTATAAGAAAGGGATGCCC	59.554	22	AGAGCCACATCTCCTCCAGC	61.337	20	102
bctg00000004:939066-939399	1	p1	(T)34	34	150	183	AGGCGCGAACTTTTGCTTTT	59.898	20	TTACGCAGAACCGCTCATGT	60.038	20	190	48	237	AGGCGCGAACTTTTGCTTTT	59.898	20	GACGGGGAGTATATGGCGTG	60.039	20	215	48	262	GGCGCGAACTTTTGCTTTTG	59.771	20	TTACGCAGAACCGCTCATGT	60.038	20	189	49	237	GGCGCGAACTTTTGCTTTTG	59.771	20	GACGGGGAGTATATGGCGTG	60.039	20	214	49	262	GCCTGAACCGTCCTCCTTTT	60.251	20	TTACGCAGAACCGCTCATGT	60.038	20	105
bctg00000004:975661-975972	1	p2	(CA)6	12	150	161	CAGTTCCAGACTCTGCTGCA	59.966	20	TGAGCACATTCCACCATGCA	60.251	20	199	93	291	CAGTTCCAGACTCTGCTGCA	59.966	20	GCCAGAGTACCTTGTGCTGA	59.678	20	142	93	234	CAGTTCCAGACTCTGCTGCA	59.966	20	AGCCAGAGTACCTTGTGCTG	59.677	20	143	93	235	GAACAACTGCCCATCCTTGC	59.755	20	TGAGCACATTCCACCATGCA	60.251	20	162	130	291	GGGAACAACTGCCCATCCTT	60.252	20	TGAGCACATTCCACCATGCA	60.251	20	164
bctg00000004:978067-978378	1	p2	(TA)6	12	150	161	CTGAGGAAAGGCAATCCCAGT	59.995	21	CTGGGAGAGGGCTGTTTCAG	60.036	20	205	87	291	TGAGGAAAGGCAATCCCAGT	58.924	20	CTGGGAGAGGGCTGTTTCAG	60.036	20	204	88	291	CTGAGGAAAGGCAATCCCAGT	59.995	21	TTCAGAGGGCATAGCACAGC	60.108	20	190	87	276	TGAGGAAAGGCAATCCCAGT	58.924	20	TTCAGAGGGCATAGCACAGC	60.108	20	189	88	276	CTGAGGAAAGGCAATCCCAGT	59.995	21	GAGAGGGCTGTTTCAGAGGG	59.748	20	201
bctg00000004:1052480-1052809	1	p6	(TCAGAG)5	30	150	179	CCACAGCGACTCACCAGATT	60.037	20	TGATGCAGGTCGACCATAGC	59.895	20	149	112	260	CCACAGCGACTCACCAGATT	60.037	20	GCTGATGCAGGTCGACCATA	59.895	20	151	112	262	TTCGTCGTCATCAACTCGCT	59.76	20	AATCTGGTGAGTCGCTGTGG	60.037	20	121	11	131	TTCGTCGTCATCAACTCGCT	59.76	20	TGATGCAGGTCGACCATAGC	59.895	20	250	11	260	TTCGTCGTCATCAACTCGCT	59.76	20	GCTGATGCAGGTCGACCATA	59.895	20	252
bctg00000004:1060600-1060997	1	c	(CCA)9actaacaattgtacttactaactgactaactaaccaacc(AACT)8	98	150	247	AATAACCACCACCACCCACC	59.886	20	TTGTGCCCTCACTTTGCTCA	60.107	20	188	134	321	AATAACCACCACCACCCACC	59.886	20	TGTGCCCTCACTTTGCTCAT	59.889	20	187	134	320	CCACCACCACCACCAACTAA	59.816	20	TTGTGCCCTCACTTTGCTCA	60.107	20	161	161	321	CCACCACCACCACCAACTAA	59.816	20	TGTGCCCTCACTTTGCTCAT	59.889	20	160	161	320	AATAACCACCACCACCCACC	59.886	20	TCTTGTGCCCTCACTTTGCT	59.817	20	190
bctg00000004:1061016-1061747	1	c	(AGTT)7(TGTT)5agttagttggttagttagttggttggttagttagttg(GTTA)5attggttagttagttagttg(GTTA)7gttggttaggctgggtcaaggctggtgtctggatcctctggtggaagaactaaccaactaactaacc(AACT)6aacaaacaaacaaacaaaccaactaact(AACC)9aactaaccaactaactaaccaactaaccaactaaccaactaaccaaccaactaactaacc(AACT)5aaccaactaactaaccaatg(AACT)6	432	150	581	TGGTGTCTGGATCCTCTGGT	59.883	20	TGGTTGGTTGGTTGGTTGGT	60.252	20	118	324	441	TGGTGTCTGGATCCTCTGGT	59.883	20	TGGTTGGTTGGTTGGTTGGT	60.252	20	122	324	445	TGGTGTCTGGATCCTCTGGT	59.883	20	TGGTTGGTTGGTTGGTTGGT	60.252	20	126	324	449	TGGTGTCTGGATCCTCTGGT	59.883	20	TGGTTGGTTGGTTGGTTGGT	60.252	20	130	324	453	TGGTGTCTGGATCCTCTGGT	59.883	20	TGGTTGGTTGGTTGGTTGGT	60.252	20	134
bctg00000004:1061659-1062059	1	c	(GTTA)8gttggttggttagttagtcagttagtaagtacaattgttagt(TGG)9	101	150	250	TTGTGCCCTCACTTTGCTCA	60.107	20	AATAACCACCACCACCCACC	59.886	20	188	77	264	TGTGCCCTCACTTTGCTCAT	59.889	20	AATAACCACCACCACCCACC	59.886	20	187	78	264	TTGTGCCCTCACTTTGCTCA	60.107	20	CCACCACCACCACCAACTAA	59.816	20	161	77	237	TGTGCCCTCACTTTGCTCAT	59.889	20	CCACCACCACCACCAACTAA	59.816	20	160	78	237	TCTTGTGCCCTCACTTTGCT	59.817	20	AATAACCACCACCACCCACC	59.886	20	190
bctg00000004:1225525-1225842	1	p3	(ACG)6	18	150	167	GAAGGCCATCTCTTCGACGT	59.826	20	ATCCTCTCCTTCCCAGTCCC	60.031	20	213	10	222	GAAGGCCATCTCTTCGACGT	59.826	20	TTCCCAGTCCCATCCATCCT	59.954	20	204	10	213	GAAGGCCATCTCTTCGACGT	59.826	20	TCCTTCCCAGTCCCATCCAT	59.954	20	207	10	216	TATGCTCGACTCTCAAGCGC	60.249	20	ATCCTCTCCTTCCCAGTCCC	60.031	20	123	100	222	TGTCATTAAGCCGGGGTCTG	59.748	20	ATCCTCTCCTTCCCAGTCCC	60.031	20	151
bctg00000004:1243558-1243875	1	p3	(TCC)6	18	150	167	CTCCATCTCCTCTGCCTCCT	60.106	20	GGGAAGTGGCAGGTCAAGAA	59.89	20	132	175	306	CTCTGCATCCTCCTCCTCCT	60.106	20	GGGAAGTGGCAGGTCAAGAA	59.89	20	165	142	306	TCTGCATCCTCCTCCTCCTC	60.106	20	GGGAAGTGGCAGGTCAAGAA	59.89	20	164	143	306	TTATGTGGAGCTGGATGGGC	59.817	20	AGGAGGCAGAGGAGATGGAG	60.106	20	101	94	194	CATCCTCCTCCTCCTCCTCC	60.179	20	GGGAAGTGGCAGGTCAAGAA	59.89	20	160
bctg00000004:1252812-1253216	1	c	(CAC)7taacaattgt(ACTA)8accaactaactaactaactaac(CTAA)5	105	150	254	CACCACCACCACCACTAACA	59.818	20	TTGTGCCCTCACTTTGCTCA	60.107	20	160	155	314	CACCACCACCACCACTAACA	59.818	20	TCTTGTGCCCTCACTTTGCT	59.817	20	162	155	316	TAATCACCACCACCACCACC	59.597	20	TTGTGCCCTCACTTTGCTCA	60.107	20	170	145	314	TGTAACAGACTGCCAGGCAA	59.528	20	TTGTGCCCTCACTTTGCTCA	60.107	20	190	125	314	TAATCACCACCACCACCACC	59.597	20	TCTTGTGCCCTCACTTTGCT	59.817	20	172
bctg00000004:1260106-1260426	1	p3	(GTG)7	21	150	170	GGCTGAAGTCAGGGATTGCT	60.035	20	TAATCACCACCACCACCACC	59.597	20	100	74	173	AGGCTGAAGTCAGGGATTGC	60.035	20	TAATCACCACCACCACCACC	59.597	20	101	73	173	GCAGCAGTCATCAGGGACAA	60.322	20	CACCACCACCACCACTAACA	59.818	20	110	54	163	GGCTGAAGTCAGGGATTGCT	60.035	20	TGTAACAGACTGCCAGGCAA	59.528	20	120	74	193	AGGCTGAAGTCAGGGATTGC	60.035	20	TGTAACAGACTGCCAGGCAA	59.528	20	121
bctg00000004:1271616-1271930	1	p3	(GGT)5	15	150	164	AAAAAGGGGATGTCCTGGCC	60.252	20	CTCATACCACCACCACCACC	60.035	20	136	33	168	AAAAAGGGGATGTCCTGGCC	60.252	20	CCTCATACCACCACCACCAC	60.035	20	137	33	169	AAGGGGATGTCCTGGCCATA	60.328	20	CTCATACCACCACCACCACC	60.035	20	133	36	168	AAGGGGATGTCCTGGCCATA	60.328	20	CCTCATACCACCACCACCAC	60.035	20	134	36	169	AAAAAGGGGATGTCCTGGCC	60.252	20	GACCTCATACCACCACCACC	59.748	20	139
bctg00000004:1303989-1304302	1	p2	(GA)7	14	150	163	GGGTGGTTGGTGTACAGGAG	59.964	20	CGGAAACACTAACGCTCCCT	60.038	20	271	31	301	CCTCAGGGTGGTTGGTGTAC	59.964	20	CGGAAACACTAACGCTCCCT	60.038	20	276	26	301	GGGTGGTTGGTGTACAGGAG	59.964	20	CCCACGCGTCTTCTTAGTGT	60.039	20	162	31	192	CCTCAGGGTGGTTGGTGTAC	59.964	20	CCCACGCGTCTTCTTAGTGT	60.039	20	167	26	192	ACACTAAGAAGACGCGTGGG	60.039	20	CGGAAACACTAACGCTCCCT	60.038	20	129
bctg00000004:1321946-1322269	1	p3	(GGC)8	24	150	173	GGTGTACGAGGTGGAAGCAA	59.966	20	CGCGAAGAAAGCCCAGAATG	59.902	20	103	14	116	CATTCTGGGCTTTCTTCGCG	59.902	20	CCGTTGAGACACAGGCTGAT	60.037	20	218	97	314	CATTCTGGGCTTTCTTCGCG	59.902	20	GACTCCCGTTGAGACACAGG	60.038	20	223	97	319	GGTGTACGAGGTGGAAGCAA	59.966	20	CACAACTCCCCGAGGCTATC	59.895	20	135	14	148	GATAGCCTCGGGGAGTTGTG	59.895	20	CCGTTGAGACACAGGCTGAT	60.037	20	186
bctg00000004:1379325-1379654	1	p6	(TCCTCT)5	30	150	179	CCTCTGGCTCCTCTTCCTCT	60.032	20	GCAACAGTGGAGAACGAGGA	59.966	20	109	141	249	CCTCTGGCTCCTCTTCCTCT	60.032	20	AGCAACAGTGGAGAACGAGG	59.966	20	110	141	250	CCTCTGGCTCCTCTTCCTCT	60.032	20	GATGGTTGGGGAGGTGTCTG	60.035	20	152	141	292	CCTCTGGCTCCTCTTCCTCT	60.032	20	CAGATGGTTGGGGAGGTGTC	60.035	20	154	141	294	AACATCAATCTGCGCCTCCA	60.035	20	GCAACAGTGGAGAACGAGGA	59.966	20	165
bctg00000004:1398399-1398710	1	p2	(GT)6	12	150	161	TGCTTGGCTCAACTGTGGAT	59.889	20	ATGCACACACACACACCTGA	60.107	20	152	13	164	ATGCTTGGCTCAACTGTGGA	59.889	20	ATGCACACACACACACCTGA	60.107	20	153	12	164	CAAGTCGATGCCGTAGCTGA	60.179	20	ATGCACACACACACACCTGA	60.107	20	100	65	164	TCAAGTCGATGCCGTAGCTG	60.179	20	ATGCACACACACACACCTGA	60.107	20	101	64	164	AAGTCGATGCCGTAGCTGAG	59.899	20	AGACCATCGTGGACAAGAGC	59.752	20	184
bctg00000004:1418408-1418725	1	p3	(GCG)6	18	150	167	CCCGAGGAGGAGGAAGATGA	60.106	20	ACTCACGAACGCAATCCCAT	60.036	20	237	50	286	CCCGAGGAGGAGGAAGATGA	60.106	20	ACGCAATCCCATTACTCCGC	60.814	20	229	50	278	CCCGAGGAGGAGGAAGATGA	60.106	20	CACTCACGAACGCAATCCCA	60.949	20	238	50	287	CCGAGGAGGAGGAAGATGAC	58.963	20	ACTCACGAACGCAATCCCAT	60.036	20	236	51	286	AGATGACTGGTTCCACACGT	58.951	20	ACTCACGAACGCAATCCCAT	60.036	20	223
bctg00000004:1468458-1468769	1	p2	(TG)6	12	150	161	CTTGTCACAACAGCACAGGC	59.97	20	AATGACTGCCCATCCTTGCA	59.96	20	166	13	178	CACAACAGCACAGGCATCAC	60.04	20	AATGACTGCCCATCCTTGCA	59.96	20	161	18	178	TCACAACAGCACAGGCATCA	60.179	20	AATGACTGCCCATCCTTGCA	59.96	20	162	17	178	GTCACAACAGCACAGGCATC	59.761	20	AATGACTGCCCATCCTTGCA	59.96	20	163	16	178	CTTGTCACAACAGCACAGGC	59.97	20	GGGAATGACTGCCCATCCTT	59.74	20	169
bctg00000004:1494599-1494916	1	p2	(GA)9	18	150	167	CGGAGGTGAGGATGGGAATG	59.893	20	CACGACCACAACAGCAACAG	59.972	20	132	67	198	CGGAGGTGAGGATGGGAATG	59.893	20	CACTTGCACGACCACAACAG	59.972	20	138	67	204	CTCCAGGTGAATACGCAGCA	60.108	20	CACGACCACAACAGCAACAG	59.972	20	188	11	198	CTCCAGGTGAATACGCAGCA	60.108	20	CACTTGCACGACCACAACAG	59.972	20	194	11	204	CGGAGGTGAGGATGGGAATG	59.893	20	GGAAACACTTGCACGACCAC	59.971	20	143
bctg00000004:1569654-1569968	1	p3	(GTC)5	15	150	164	CCTCGTAGATTGAAGCGGCT	59.897	20	TGCAGATGTTGAGGAGCCAG	60.036	20	127	86	212	GTTTTGATCCAGACGGCTGC	59.831	20	TGCAGATGTTGAGGAGCCAG	60.036	20	146	67	212	TGCCTCGTAGATTGAAGCGG	60.179	20	TGCAGATGTTGAGGAGCCAG	60.036	20	129	84	212	CGGCTGCCTCGTAGATTGAA	60.179	20	TGCAGATGTTGAGGAGCCAG	60.036	20	133	80	212	CCTCGTAGATTGAAGCGGCT	59.897	20	TGTTCTGGGCTTGACAGTGG	60.179	20	187
bctg00000004:1571509-1571837	1	p1	(T)29	29	150	178	AGTCTTTTCACCCGTGGCTT	59.817	20	GGTACTTACGCAGAACCGCT	60.109	20	165	62	226	AGTCTTTTCACCCGTGGCTT	59.817	20	TCAAACATGTCCCTTGCGGA	59.89	20	202	62	263	ACATGACGGAAAGACGGAGG	59.753	20	GGTACTTACGCAGAACCGCT	60.109	20	219	8	226	ACATGACGGAAAGACGGAGG	59.753	20	TCAAACATGTCCCTTGCGGA	59.89	20	256	8	263	ACGAGTCTTTTCACCCGTGG	60.25	20	GGTACTTACGCAGAACCGCT	60.109	20	168
bctg00000004:1657598-1657912	1	p3	(GAC)5	15	150	164	TGCAGATGTTGAGGAGCCAG	60.036	20	CCTCGTAGATTGAAGCGGCT	59.897	20	127	100	226	TGCAGATGTTGAGGAGCCAG	60.036	20	GTTTTGATCCAGACGGCTGC	59.831	20	146	100	245	TGCAGATGTTGAGGAGCCAG	60.036	20	TGCCTCGTAGATTGAAGCGG	60.179	20	129	100	228	TGCAGATGTTGAGGAGCCAG	60.036	20	CGGCTGCCTCGTAGATTGAA	60.179	20	133	100	232	TGTTCTGGGCTTGACAGTGG	60.179	20	CCTCGTAGATTGAAGCGGCT	59.897	20	187
bctg00000004:1676354-1676674	1	p1	(A)21	21	150	170	GATGGAGAGTACATGGGGCG	59.966	20	CGGATGATCGAGAGTCAGCC	60.04	20	252	57	308	TAGCGCCGGTCAAATGAACT	60.037	20	CGGATGATCGAGAGTCAGCC	60.04	20	187	122	308	CACGGACCACTCATGTACCC	60.108	20	CGGATGATCGAGAGTCAGCC	60.04	20	224	85	308	GATGGAGAGTACATGGGGCG	59.966	20	TGAGAGAAGAAGCCTGGGGA	59.883	20	177	57	233	GATGGAGAGTACATGGGGCG	59.966	20	AGAGAAGAAGCCTGGGGAGT	59.882	20	175
bctg00000004:1697191-1697517	1	p3	(ACA)9	27	150	176	TGTCCAGGACATTGACACCG	59.965	20	ATAGCTGTGGATGAGCGAGC	59.967	20	181	48	228	CGAGTTCTGCAGGTCGACTT	60.039	20	ATAGCTGTGGATGAGCGAGC	59.967	20	163	66	228	AGGCAAGCTTGAGCACTTCT	59.89	20	ATAGCTGTGGATGAGCGAGC	59.967	20	141	88	228	CAAGCTTGAGCACTTCTCGC	59.834	20	ATAGCTGTGGATGAGCGAGC	59.967	20	138	91	228	GCAAGCTTGAGCACTTCTCG	59.834	20	ATAGCTGTGGATGAGCGAGC	59.967	20	139
bctg00000004:1698864-1699187	1	p1	(A)24	24	150	173	GCCTTGGTATCTCTCGGCAA	59.822	20	AGGTCTCTTCGTTGCTGGTG	59.966	20	179	43	221	GCCTTGGTATCTCTCGGCAA	59.822	20	CAGGTCTCTTCGTTGCTGGT	59.966	20	180	43	222	GCCTTGGTATCTCTCGGCAA	59.822	20	AGGGAGAGTTTGAGTGCAGC	59.964	20	199	43	241	GCCTTGGTATCTCTCGGCAA	59.822	20	CGTTGCTGGTGTTTTCCGAG	60.041	20	170	43	212	GCCTTGGTATCTCTCGGCAA	59.822	20	AGGTTGGACTTCGGTGTGTC	59.894	20	152
bctg00000004:1705128-1705445	1	p3	(ATG)6	18	150	167	GCAACATGCGCAGGATTTCA	60.109	20	CATGACCACTGTCCTCCACC	60.036	20	113	75	187	GCAACATGCGCAGGATTTCA	60.109	20	TTGCAACCGCTTCACCTTTG	59.898	20	158	75	232	GCAACATGCGCAGGATTTCA	60.109	20	ACCACTGTCCTCCACCTCAT	60.179	20	109	75	183	GCAACATGCGCAGGATTTCA	60.109	20	ATGACCACTGTCCTCCACCT	60.179	20	112	75	186	TGACACGCAAGATGGCTGAA	60.25	20	TTGCAACCGCTTCACCTTTG	59.898	20	120
bctg00000004:1720791-1721102	1	p2	(AT)6	12	150	161	TGGTACTCACCCGGTCAGAT	59.959	20	CATGACCACCTCTTCCGTCC	60.108	20	119	92	210	TGGTACTCACCCGGTCAGAT	59.959	20	CCATGACCACCTCTTCCGTC	60.108	20	120	92	211	TGGTACTCACCCGGTCAGAT	59.959	20	CACCTAACCTCGCCGACAAT	60.108	20	199	92	290	TGGTACTCACCCGGTCAGAT	59.959	20	GACAATCGCCCGACACCTAA	60.109	20	212	92	303	GGACGGAAGAGGTGGTCATG	60.108	20	CACCTAACCTCGCCGACAAT	60.108	20	100
bctg00000004:1740938-1741249	1	p2	(GA)6	12	150	161	GGAGATTGCGGTCACGGTAT	59.896	20	GGGCTCGTGTCAGACATTCT	59.752	20	124	172	295	AGATGTCAGCCGAGGGAGAT	60.106	20	GGGCTCGTGTCAGACATTCT	59.752	20	138	158	295	GAAGTTCGTGCTGCTTTCGG	60.111	20	GGGCTCGTGTCAGACATTCT	59.752	20	178	118	295	GAAGTTCGTGCTGCTTTCGG	60.111	20	CCTGTTTCTTCCCGCCAAGA	60.251	20	116	118	233	GAAGTTCGTGCTGCTTTCGG	60.111	20	TCCTGTTTCTTCCCGCCAAG	60.251	20	117
bctg00000004:1741424-1741741	1	p3	(AAT)6	18	150	167	CCAAGCTCAAGGACGGACTT	59.965	20	GCCTGTGACGTTGGGGATAA	60.036	20	158	76	233	CCAAGCTCAAGGACGGACTT	59.965	20	ACCTCCGTAACATGCCTGTG	60.036	20	171	76	246	GACGGACTTCCCATCCCATC	59.893	20	GCCTGTGACGTTGGGGATAA	60.036	20	147	87	233	GACGGACTTCCCATCCCATC	59.893	20	ACCTCCGTAACATGCCTGTG	60.036	20	160	87	246	CAAGGACGGACTTCCCATCC	60.108	20	GCCTGTGACGTTGGGGATAA	60.036	20	151
bctg00000004:1778623-1778936	1	p2	(TG)7	14	150	163	CTTCACACCCTAAGCTGGCA	59.963	20	ACACACACACACAAGCCTGA	60.036	20	112	50	161	TGCTTCACACCCTAAGCTGG	59.963	20	ACACACACACACAAGCCTGA	60.036	20	114	48	161	CTTCACACCCTAAGCTGGCA	59.963	20	AATGACTGCCCATCCTTGCA	59.96	20	131	50	180	TGCTTCACACCCTAAGCTGG	59.963	20	AATGACTGCCCATCCTTGCA	59.96	20	133	48	180	CTTCACACCCTAAGCTGGCA	59.963	20	CACACACACACACAAGCCTG	59.901	20	113
bctg00000004:1782787-1783100	1	p2	(TG)7	14	150	163	GCTCAGGCAGATGGGACTAC	59.894	20	ACACACACACACAAGCCTGA	60.036	20	126	36	161	GCTCAGGCAGATGGGACTAC	59.894	20	AATGACTGCCCATCCTTGCA	59.96	20	145	36	180	GCTCAGGCAGATGGGACTAC	59.894	20	CACACACACACACAAGCCTG	59.901	20	127	36	162	GCTCAGGCAGATGGGACTAC	59.894	20	ATGCTCAGGGAATGACTGCC	60.107	20	155	36	190	AGTCAGGGTCTCCTTGCTCA	60.179	20	ACACACACACACAAGCCTGA	60.036	20	141
bctg00000004:1797115-1797426	1	p2	(CG)6	12	150	161	ACGTCATCTTCCACCGACAC	60.039	20	CGACTTGGGGGTCTTTTCGA	59.966	20	128	58	185	ACGTCATCTTCCACCGACAC	60.039	20	TCGACTTGGGGGTCTTTTCG	59.966	20	129	58	186	CGTCATCTTCCACCGACACA	60.039	20	CGACTTGGGGGTCTTTTCGA	59.966	20	127	59	185	CGTCATCTTCCACCGACACA	60.039	20	TCGACTTGGGGGTCTTTTCG	59.966	20	128	59	186	ACGTCATCTTCCACCGACAC	60.039	20	ATCGTTTCGACTTGGGGGTC	60.037	20	135
bctg00000004:1801288-1801599	1	p2	(CG)6	12	150	161	GATCAACAGCAGGACTCCCC	60.107	20	GGTGAATGCAGGGATGGTGA	60.034	20	113	190	302	TCAACAGCAGGACTCCCCTA	59.884	20	GGTGAATGCAGGGATGGTGA	60.034	20	111	192	302	AACAGCAGGACTCCCCTAGT	59.883	20	GGTGAATGCAGGGATGGTGA	60.034	20	109	194	302	GATCAACAGCAGGACTCCCC	60.107	20	ACGGAGATGGTGAATGCAGG	60.108	20	121	190	310	TCAACAGCAGGACTCCCCTA	59.884	20	ACGGAGATGGTGAATGCAGG	60.108	20	119
bctg00000004:1814683-1814997	1	p3	(CGG)5	15	150	164	GGCTTATCCTCTGATGGGGC	59.963	20	TATCTCGGGAGGTGCTGGAA	60.033	20	175	108	282	GGCTTATCCTCTGATGGGGC	59.963	20	TGAAGGCCAAGGCGTATCTC	59.822	20	189	108	296	GTAGCTGTAGCACCGGTAGC	60.249	20	TATCTCGGGAGGTGCTGGAA	60.033	20	106	177	282	GGCTTATCCTCTGATGGGGC	59.963	20	GATGCGCAGAATTCTGAGGC	59.693	20	122	108	229	GCTTATCCTCTGATGGGGCG	60.321	20	TATCTCGGGAGGTGCTGGAA	60.033	20	174
bctg00000004:1815796-1816119	1	p1	(T)24	24	150	173	ATGCTACGGATACACGAGCG	60.04	20	TTATCGCGGTTGGTCCTGC	60.449	19	137	186	322	AGCGGTTCTGCGTAAGTACC	60.109	20	TTATCGCGGTTGGTCCTGC	60.449	19	121	202	322	CGAGCGGTTCTGCGTAAGTA	60.179	20	TTATCGCGGTTGGTCCTGC	60.449	19	123	200	322	TACGGATACACGAGCGGTTC	59.622	20	TTATCGCGGTTGGTCCTGC	60.449	19	133	190	322	GTACCGCTACACGTACTCCC	59.621	20	TTATCGCGGTTGGTCCTGC	60.449	19	106
bctg00000004:1855657-1855998	1	p1	(T)42	42	150	191	GAAAGCACGCGTCAGTGTTT	59.972	20	CGCTAGTTCCGGAGTCGTAC	59.973	20	166	112	277	GCCTCCTTGTTGGACGTACA	59.966	20	CGCTAGTTCCGGAGTCGTAC	59.973	20	252	26	277	TGCCTCCTTGTTGGACGTAC	59.966	20	CGCTAGTTCCGGAGTCGTAC	59.973	20	253	25	277	GCCTCCTTGTTGGACGTACA	59.966	20	AAACACTGACGCGTGCTTTC	59.972	20	106	26	131	TGCCTCCTTGTTGGACGTAC	59.966	20	AAACACTGACGCGTGCTTTC	59.972	20	107
bctg00000004:1859725-1860054	1	p6	(GTTTGA)5	30	150	179	AATGACGCGTTGGGTGTTTG	59.97	20	CGCGGGTGGAGCTATGTATT	59.966	20	116	134	249	ATTTGGTGCGAGAGGAAGGG	60.035	20	CAAACACCCAACGCGTCATT	59.97	20	148	6	153	GTGTAGCTGTGAACTGGGCT	59.965	20	CAAACACCCAACGCGTCATT	59.97	20	103	51	153	ATTTGGTGCGAGAGGAAGGG	60.035	20	CGCGGGTGGAGCTATGTATT	59.966	20	244	6	249	GTGTAGCTGTGAACTGGGCT	59.965	20	CGCGGGTGGAGCTATGTATT	59.966	20	199
bctg00000004:1879561-1879881	1	p3	(CTA)7	21	150	170	TGCGCACACTGCACTTACTA	59.967	20	TGTCCCCACCAAGTGTCCTA	60.105	20	112	79	190	TGCGCACACTGCACTTACTA	59.967	20	AATGTCCCCACCAAGTGTCC	59.888	20	114	79	192	GGCGCTATACGGAGAAGCTT	59.968	20	CTCCTATCCTATCACGCGGC	59.829	20	151	125	275	TGCGCACACTGCACTTACTA	59.967	20	CTCCTATCCTATCACGCGGC	59.829	20	197	79	275	GGCGCTATACGGAGAAGCTT	59.968	20	TATGGCAAAGTCGGGCTCTC	59.822	20	168
bctg00000004:1954729-1955042	1	p2	(GA)7	14	150	163	CCTTGAACTCCAGTGCAGGT	59.891	20	TCCTCGTCAGGTGTGTTGTC	59.612	20	104	5	108	ACCTTGAACTCCAGTGCAGG	59.891	20	TCCTCGTCAGGTGTGTTGTC	59.612	20	105	4	108	CCTTGAACTCCAGTGCAGGT	59.891	20	CCTCGTCAGGTGTGTTGTCT	59.611	20	103	5	107	ACCTTGAACTCCAGTGCAGG	59.891	20	CCTCGTCAGGTGTGTTGTCT	59.611	20	104	4	107	TGAACTCCAGTGCAGGTAGC	59.678	20	TCCTCGTCAGGTGTGTTGTC	59.612	20	101
bctg00000004:2029163-2029490	1	p1	(T)28	28	150	177	CAGTCATACTCCCACACGCA	59.754	20	CGCGGTTCATTCATCCCCTA	59.894	20	273	21	293	TGCAGTCATACTCCCACACG	59.754	20	CGCGGTTCATTCATCCCCTA	59.894	20	275	19	293	GCTTTGGTTGTTGCGAGCTT	60.249	20	CGCGGTTCATTCATCCCCTA	59.894	20	182	112	293	AACTACCACCGTGTCTCTGC	59.683	20	CGCGGTTCATTCATCCCCTA	59.894	20	254	40	293	GCAACTACCACCGTGTCTCT	59.683	20	CGCGGTTCATTCATCCCCTA	59.894	20	256
bctg00000004:2055354-2055671	1	p3	(TTA)6	18	150	167	CCTGAAAAGGCAATGGACGC	60.109	20	GCTGTTGCGGGGTTTTGTAG	60.04	20	145	53	197	CCTGAAAAGGCAATGGACGC	60.109	20	GGGGTTTTGTAGGGGCATGA	59.96	20	137	53	189	TCTCTTCGCTCCTCCTTCCA	59.96	20	GCAGGAGTGAGCAGGAGATG	60.179	20	118	123	240	CTTCGCTCCTCCTTCCACAG	60.108	20	GCAGGAGTGAGCAGGAGATG	60.179	20	115	126	240	CCTGAAAAGGCAATGGACGC	60.109	20	GCAGGAGTGAGCAGGAGATG	60.179	20	188
bctg00000004:2057945-2058256	1	p2	(TC)6	12	150	161	GTTGTCCGTCACCCCATCAT	60.035	20	AGAGATACCCGGAAAGCCCT	60.031	20	130	24	153	TTGTCCGTCACCCCATCATG	60.036	20	AGAGATACCCGGAAAGCCCT	60.031	20	129	25	153	AATGTGCCGTTGATGTTGCC	60.038	20	AGAGATACCCGGAAAGCCCT	60.031	20	150	4	153	GCCAATGTGCCGTTGATGTT	60.038	20	AGAGATACCCGGAAAGCCCT	60.031	20	153	1	153	GTTGTCCGTCACCCCATCAT	60.035	20	AGCATGTGGTTCAAGCTCGA	59.965	20	171
bctg00000004:2131167-2131497	1	p1	(T)31	31	150	180	GGACGAAGGAGACAACCGTT	59.967	20	GGTTCTCGACTCGCTCATGT	59.829	20	164	101	264	CCAGGACGAAGGAGACAACC	60.037	20	GGTTCTCGACTCGCTCATGT	59.829	20	167	98	264	GCCCAGTTTGAAATCTGGCG	60.109	20	GGTTCTCGACTCGCTCATGT	59.829	20	233	32	264	GGACGAAGGAGACAACCGTT	59.967	20	ACAGTTGCAGACTCATCCCC	59.674	20	228	101	328	CCAGGACGAAGGAGACAACC	60.037	20	ACAGTTGCAGACTCATCCCC	59.674	20	231
bctg00000004:2167970-2168283	1	p2	(TG)7	14	150	163	TGCTCAGGTGGATGGGACTA	59.957	20	ACACACACACACAAGCCAGA	60.036	20	127	35	161	TGCTCAGGTGGATGGGACTA	59.957	20	AATGACTGCCCATCCTTGCA	59.96	20	146	35	180	TGCTCAGGTGGATGGGACTA	59.957	20	CACACACACACACAAGCCAG	59.901	20	128	35	162	CTCCTTGCTCAGGTGGATGG	60.107	20	ACACACACACACAAGCCAGA	60.036	20	132	30	161	CTCCTTGCTCAGGTGGATGG	60.107	20	AATGACTGCCCATCCTTGCA	59.96	20	151
bctg00000004:2172629-2172940	1	p2	(AG)6	12	150	161	GTTGTGGCGAAGACTTGCTG	60.041	20	CTGACGTTGCACTGGAGCTA	60.038	20	159	57	215	GTTGTGGCGAAGACTTGCTG	60.041	20	GCTTGACTGACGTTGCACTG	60.042	20	165	57	221	GGGCTAACTCGACATGCACT	60.108	20	CTGACGTTGCACTGGAGCTA	60.038	20	102	114	215	GGGCTAACTCGACATGCACT	60.108	20	GCTTGACTGACGTTGCACTG	60.042	20	108	114	221	GTTGTGGCGAAGACTTGCTG	60.041	20	CGTTGCACTGGAGCTAAAGC	59.833	20	155
bctg00000004:2181093-2181406	1	p2	(AC)7	14	150	163	CACTCAGGGAATGACTGCCC	60.394	20	AGCTGCCACTGATACATGCA	59.746	20	107	123	229	CCACTCAGGGAATGACTGCC	60.394	20	AGCTGCCACTGATACATGCA	59.746	20	108	122	229	TCCACTCAGGGAATGACTGC	59.385	20	AGCTGCCACTGATACATGCA	59.746	20	109	121	229	TCCACTCTCAAGCCCCATTC	59.379	20	AGCTGCCACTGATACATGCA	59.746	20	150	80	229	CCACTCTCAAGCCCCATTCT	59.377	20	AGCTGCCACTGATACATGCA	59.746	20	149
bctg00000004:2226077-2226388	1	p2	(AG)6	12	150	161	GTTTGCTGACATCGCGAGTC	59.906	20	ACAGAGCGGCGGATATTGAG	59.967	20	157	41	197	GTTTGCTGACATCGCGAGTC	59.906	20	GCTTTTGCGCTCAAGACGAA	60.041	20	100	41	140	TCAAGGGGTCAAGTGGTTCG	59.892	20	ACAGAGCGGCGGATATTGAG	59.967	20	100	98	197	CTGCGGTAGGATTGGTTCGT	60.108	20	ACAGAGCGGCGGATATTGAG	59.967	20	175	23	197	CTGCGGTAGGATTGGTTCGT	60.108	20	GCTTTTGCGCTCAAGACGAA	60.041	20	118
bctg00000004:2287175-2287488	1	p2	(TA)7	14	150	163	GCAGTCGGGATCCAGCTATC	60.038	20	CCAATTTAAGCAGGCGTCCG	59.901	20	274	9	282	TTGATTCCGTACAGTGGCCG	60.391	20	GAGAGGAGGTATGCTGACGC	59.969	20	121	188	308	GCAGTCGGGATCCAGCTATC	60.038	20	CGGCCACTGTACGGAATCAA	60.391	20	199	9	207	TTCCGTACAGTGGCCGTATC	59.543	20	GAGAGGAGGTATGCTGACGC	59.969	20	117	192	308	GATTCCGTACAGTGGCCGTA	59.543	20	GAGAGGAGGTATGCTGACGC	59.969	20	119
bctg00000004:2313963-2314289	1	p3	(TCC)9	27	150	176	CTTCCTCCTCCTCCTCCTCC	60.106	20	GGGAAGTGGCAGGTCAAGAA	59.89	20	169	147	315	TTATGCAGAGCTGGATGGGC	60.179	20	GGGAAGTGGCAGGTCAAGAA	59.89	20	225	91	315	CCACCACAACTTCCACCTCA	59.817	20	GGGAAGTGGCAGGTCAAGAA	59.89	20	205	111	315	CTCCTCCTCCTCCTCCTCTG	59.814	20	GGGAAGTGGCAGGTCAAGAA	59.89	20	156	160	315	CTTCCTCCTCCTCCTCCTCC	60.106	20	GGCAGGTCAAGAAGGAGGAG	59.748	20	162
bctg00000004:2374361-2374694	1	p1	(A)34	34	150	183	GGGTGATACACGGAGTCCAC	59.825	20	GTCGTCCTGGCGAGATATGG	60.039	20	233	68	300	GGGTGATACACGGAGTCCAC	59.825	20	AGTAGTCGTCCTGGCGAGAT	60.107	20	237	68	304	TGAGACACATGAACGCGGAT	59.754	20	GTCGTCCTGGCGAGATATGG	60.039	20	178	123	300	ATGAGACACATGAACGCGGA	59.754	20	GTCGTCCTGGCGAGATATGG	60.039	20	179	122	300	TGGGTGATACACGGAGTCCA	60.252	20	GTCGTCCTGGCGAGATATGG	60.039	20	234
bctg00000004:2394853-2395164	1	p2	(GA)6	12	150	161	CTATGCTGCCTGATCCCTGG	59.964	20	ACTACACAACGCACACTGCT	60.179	20	245	7	251	CCTATGCTGCCTGATCCCTG	59.964	20	ACTACACAACGCACACTGCT	60.179	20	246	6	251	AACCCGTTGCACTAGAGAGC	60.037	20	ACTACACAACGCACACTGCT	60.179	20	184	68	251	AAACTCTGGAACCCGTTGCA	60.107	20	ACTACACAACGCACACTGCT	60.179	20	193	59	251	CCGTTGCACTAGAGAGCGAA	60.109	20	ACTACACAACGCACACTGCT	60.179	20	181
bctg00000004:2421406-2421725	1	p1	(T)20	20	150	169	TTGGAGTGATGTCTGCCACC	59.963	20	GGACGAACCTGGACAGACAG	60.038	20	101	45	145	TTGGAGTGATGTCTGCCACC	59.963	20	ATGCATGCCCAACTCACTGA	59.961	20	180	45	224	TTGGAGTGATGTCTGCCACC	59.963	20	TGATGCATGCCCAACTCACT	59.961	20	182	45	226	CTGTCTGTCCAGGTTCGTCC	60.038	20	TGATGCATGCCCAACTCACT	59.961	20	101	126	226	TTGGAGTGATGTCTGCCACC	59.963	20	AAGAGGGCAATGCATGGTGA	59.96	20	199
bctg00000004:2477788-2478108	1	p1	(T)21	21	150	170	AGTCAGTGGCACTGGTCAAG	59.893	20	GGCTATGCTGTTGGGTCCTT	60.034	20	120	125	244	TGGCACTGGTCAAGCATCTT	59.889	20	GGCTATGCTGTTGGGTCCTT	60.034	20	114	131	244	AGTCAGTGGCACTGGTCAAG	59.893	20	GCCATTGGCTATGCTGTTGG	59.896	20	126	125	250	AGTCAGTGGCACTGGTCAAG	59.893	20	CGGTGCTCTTATCCCCAGAC	59.895	20	182	125	306	TTCCAAGTCAGTGGCACTGG	60.179	20	GGCTATGCTGTTGGGTCCTT	60.034	20	125
bctg00000004:2512588-2512907	1	p1	(T)20	20	150	169	TTGGAGTGATGTCTGCCACC	59.963	20	ACTGAGGTGAGCGCATACAG	59.826	20	135	54	188	GCACTCGGCCTATCTTGGAG	60.25	20	ACTGAGGTGAGCGCATACAG	59.826	20	149	40	188	TTGGAGTGATGTCTGCCACC	59.963	20	CTGAGGTGAGCGCATACAGA	59.543	20	134	54	187	GAGTGATGTCTGCCACCCAG	60.392	20	ACTGAGGTGAGCGCATACAG	59.826	20	132	57	188	TTGGAGTGATGTCTGCCACC	59.963	20	AACTGAGGTGAGCGCATACA	59.392	20	136
bctg00000004:2652632-2652945	1	p2	(GA)7	14	150	163	TGGGTATAAGAAAGGGATGCCC	59.554	22	CCACATCTCCTCCAGCCATG	60.179	20	100	33	132	GGGATGCCCATCTTTTGAAAGG	59.831	22	TGGTTCAGGAAAGAGCCACA	59.157	20	102	46	147	TGGGTATAAGAAAGGGATGCCC	59.554	22	TGGTTCAGGAAAGAGCCACA	59.157	20	115	33	147	AGTGGGTATAAGAAAGGGATGCC	59.862	23	CCACATCTCCTCCAGCCATG	60.179	20	102	31	132	TGCAGTGGGTATAAGAAAGGGA	58.814	22	CCACATCTCCTCCAGCCATG	60.179	20	105
bctg00000004:2660003-2660317	1	p3	(CTC)5	15	150	164	GTCAGGAGTGGGGTCATTGG	60.035	20	AGAAGGGGAAGGGTAAGGCA	60.179	20	228	62	289	GGTCAGGAGTGGGGTCATTG	60.035	20	AGAAGGGGAAGGGTAAGGCA	60.179	20	229	61	289	GTGGGGTCATTGGCAGAAGA	59.962	20	AGAAGGGGAAGGGTAAGGCA	60.179	20	221	69	289	GAGTGGGGTCATTGGCAGAA	59.962	20	AGAAGGGGAAGGGTAAGGCA	60.179	20	223	67	289	AGTGGGGTCATTGGCAGAAG	59.961	20	AGAAGGGGAAGGGTAAGGCA	60.179	20	222
bctg00000004:2753247-2753710	1	c	(ACC)9actaacaattgtactt(ACTA)7gctagctaactaacctaactaactaactaactactcaactaactaactaccctaccc(ACTA)9	164	150	313	ATAACCACCACCACCACCAC	59.888	20	TTGTGCCCTCACTTTGCTCA	60.107	20	237	146	382	ATAACCACCACCACCACCAC	59.888	20	TGTGCCCTCACTTTGCTCAT	59.889	20	236	146	381	CACCACCACCACCACTAACA	59.818	20	TTGTGCCCTCACTTTGCTCA	60.107	20	220	163	382	CACCACCACCACCACTAACA	59.818	20	TGTGCCCTCACTTTGCTCAT	59.889	20	219	163	381	ATAACCACCACCACCACCAC	59.888	20	TCTTGTGCCCTCACTTTGCT	59.817	20	239
bctg00000004:2753579-2754122	1	c	(TAGT)5tatttagttagttggttggttgggtagttagttagttgggtagttagttagttagttag(GTTA)10gtaagtacaattgtta(GTG)11a(TGG)10tga(TGG)7tga(TGG)6	244	150	393	TGTTAGTGGTGGTGGTGGTG	59.818	20	CCAGGCAATAACCACCACCA	60.252	20	125	279	403	TGTTAGTGGTGGTGGTGGTG	59.818	20	TGTAACAGACTGCCAGGCAA	59.528	20	137	279	415	GTTAGTGGTGGTGGTGGTGG	60.536	20	CCAGGCAATAACCACCACCA	60.252	20	124	280	403	TGTTAGTGGTGGTGGTGGTG	59.818	20	CTGCCAGGCAATAACCACCA	60.612	20	128	279	406	TGTTAGTGGTGGTGGTGGTG	59.818	20	ACTGCCAGGCAATAACCACC	60.612	20	129
bctg00000004:2758276-2758590	1	p3	(CTC)5	15	150	164	GGAGGGTCTTGGCTTGTCTC	60.036	20	GAGGAGGAGGAGGAGCAAGA	60.033	20	157	7	163	GGAGGGTCTTGGCTTGTCTC	60.036	20	GATGAGGAGGAGGAGGAGCA	60.106	20	160	7	166	GGAGGGTCTTGGCTTGTCTC	60.036	20	TGATGAGGAGGAGGAGGAGC	60.106	20	161	7	167	TCTTGCTCCTCCTCCTCCTC	60.033	20	AGAAGGGGAAGGGTAAGGCA	60.179	20	146	144	289	TCTTGCTCCTCCTCCTCCTC	60.033	20	AGCCAGGAAGAAGGGGAAGA	60.179	20	163
bctg00000004:2810736-2811050	1	p3	(ACC)5	15	150	164	CTCTTACCACCACCACCACC	59.964	20	GAAAGGGGATGCCTTGACCA	59.96	20	138	144	281	CCTCTTACCACCACCACCAC	59.964	20	GAAAGGGGATGCCTTGACCA	59.96	20	139	143	281	CTCTTACCACCACCACCACC	59.964	20	GGGGATGCCTTGACCATAGG	59.889	20	134	144	277	CCTCTTACCACCACCACCAC	59.964	20	GGGGATGCCTTGACCATAGG	59.889	20	135	143	277	GACCTCTTACCACCACCACC	59.676	20	GAAAGGGGATGCCTTGACCA	59.96	20	141
bctg00000004:2825347-2825673	1	p1	(A)27	27	150	176	GGGCCAGCGAAAACTCATTG	60.109	20	GACTATGGGTACACGAGCGG	59.97	20	116	17	132	CCGCTCGTGTACCCATAGTC	59.97	20	AGGGGATAGAATTGCACCGC	60.179	20	168	113	280	CCGCTCGTGTACCCATAGTC	59.97	20	CCGAGTTGAGCATGTAGGGG	60.179	20	183	113	295	CCGCTCGTGTACCCATAGTC	59.97	20	CCCGAGTTGAGCATGTAGGG	60.179	20	184	113	296	GGGCCAGCGAAAACTCATTG	60.109	20	AGGGGATAGAATTGCACCGC	60.179	20	264
bctg00000004:2836063-2836377	1	p3	(ATG)5	15	150	164	ATTCCTCGATTCGTCCGTCG	59.971	20	GTGATGTCGCGATTCCGTTG	59.975	20	146	105	250	ATTCCTCGATTCGTCCGTCG	59.971	20	TTGGATCACGTGATGGGAGC	60.108	20	101	105	205	CCGTCGTAGAGAATTGGGCA	59.825	20	GTGATGTCGCGATTCCGTTG	59.975	20	189	62	250	TGGCCGTCGTAGAGAATTGG	59.825	20	GTGATGTCGCGATTCCGTTG	59.975	20	192	59	250	GCTGCGAGCACATCATCATC	59.765	20	GTGATGTCGCGATTCCGTTG	59.975	20	251
bctg00000004:2839059-2839380	1	p2	(AC)11	22	150	171	CACACAGAGGGACAGACGAC	60.039	20	CCGAGTACGATCGTGCGTAT	59.766	20	135	166	300	ACACACACACACACAGAGGG	60.108	20	CCGAGTACGATCGTGCGTAT	59.766	20	144	157	300	ACAGAGGGACAGACGACTCA	59.889	20	CCGAGTACGATCGTGCGTAT	59.766	20	132	169	300	GTCGAGACCTACAGTGCCAG	59.829	20	CCGAGTACGATCGTGCGTAT	59.766	20	179	122	300	CACACACACACAGAGGGACA	59.822	20	CCGAGTACGATCGTGCGTAT	59.766	20	141
bctg00000004:2852139-2852452	1	p2	(AT)7	14	150	163	GCCTATGTGCAGGGCTCATA	59.602	20	CTGCCCTTTTGTTCACTGCC	59.967	20	257	42	298	GCCTATGTGCAGGGCTCATA	59.602	20	CCTGCCCTTTTGTTCACTGC	59.967	20	258	42	299	GCCTATGTGCAGGGCTCATA	59.602	20	GCCTGCCCTTTTGTTCACTG	59.967	20	259	42	300	GGGAAGGTGAGTCTTGCTGG	60.322	20	TGCCCCTCAGTCTTGCTCTA	60.252	20	272	11	282	GGCATGGGAAGGTGAGTCTT	59.67	20	TGCCCCTCAGTCTTGCTCTA	60.252	20	277
bctg00000004:2863269-2863604	1	p1	(A)36	36	150	185	GGTACTTACGCAGAACCGCT	60.109	20	AAACGCGCAATTCAGGAAGC	60.387	20	224	105	328	TCAAACATGTCCCTTGCGGA	59.89	20	AAACGCGCAATTCAGGAAGC	60.387	20	261	68	328	GGTACTTACGCAGAACCGCT	60.109	20	AATTCAGGAAGCCCGCGAAT	60.394	20	216	105	320	TCAAACATGTCCCTTGCGGA	59.89	20	AATTCAGGAAGCCCGCGAAT	60.394	20	253	68	320	GCAGAACCGCTCGTGTATCT	60.179	20	AAACGCGCAATTCAGGAAGC	60.387	20	215
bctg00000004:2953314-2953628	1	p3	(GGC)5	15	150	164	TACAGACGTTTAGCTCCGCG	60.179	20	TTATGCACTGTGCTGGACGT	59.965	20	165	53	217	GATCGGGATGCCAGGTTACC	60.25	20	TTATGCACTGTGCTGGACGT	59.965	20	133	85	217	AGTCCCGGACTTACAGACGT	60.251	20	TTATGCACTGTGCTGGACGT	59.965	20	176	42	217	TACAGACGTTTAGCTCCGCG	60.179	20	TCACGTGGTGATGAGGATGC	60.108	20	200	53	252	TACAGACGTTTAGCTCCGCG	60.179	20	CGCATTCTTCGCTTTCTGCA	59.833	20	131
bctg00000004:2963310-2963670	1	c	(CAC)5taacaattgtactt(ACTA)8	61	150	210	CACCACCACCACCACTAACA	59.818	20	GGGTAAGAGGCACAAGCACT	59.963	20	143	149	291	CACCACCACCACCACTAACA	59.818	20	AGGGTAAGAGGCACAAGCAC	59.963	20	144	149	292	CCAGGCAATAACCACCACCA	60.252	20	GGGTAAGAGGCACAAGCACT	59.963	20	167	125	291	CCAGGCAATAACCACCACCA	60.252	20	AGGGTAAGAGGCACAAGCAC	59.963	20	168	125	292	AGGCAATAACCACCACCACC	60.252	20	GGGTAAGAGGCACAAGCACT	59.963	20	165
bctg00000004:2970356-2970722	1	c	(A)21taccccaccc(ACTA)9	67	150	216	CCAAATATGTCCCTCGCGGA	59.894	20	AGTTCATTTGACCGGCGCTA	60.037	20	103	39	141	TAGCGCCGGTCAAATGAACT	60.037	20	TTGTGCCCTCACTTTGCTCA	60.107	20	164	122	285	TAGCGCCGGTCAAATGAACT	60.037	20	TGTGCCCTCACTTTGCTCAT	59.889	20	163	122	284	CCAAATATGTCCCTCGCGGA	59.894	20	TTGTGCCCTCACTTTGCTCA	60.107	20	247	39	285	GTGGACCACTCATGTACCCG	60.108	20	TTGTGCCCTCACTTTGCTCA	60.107	20	200
bctg00000004:2970578-2970946	1	c	(GTTA)5gtaagtacaattgtta(GTG)11	69	150	218	GCCTTGTGCAAGTGTGTGAT	59.33	20	CACCACCACCACCACTAACA	59.818	20	113	87	199	GCCTTGTGCAAGTGTGTGAT	59.33	20	CCAGGCAATAACCACCACCA	60.252	20	155	87	241	GCCTTGTGCAAGTGTGTGAT	59.33	20	AGGCAATAACCACCACCACC	60.252	20	153	87	239	AAGTGGTTGCATTTGGGTGG	59.242	20	CACCACCACCACCACTAACA	59.818	20	133	67	199	AAGTGGTTGCATTTGGGTGG	59.242	20	CCAGGCAATAACCACCACCA	60.252	20	175
bctg00000004:2974614-2974928	1	p3	(TGT)5	15	150	164	CTGTGGTCCTTGGGTGTACC	59.964	20	CATCATCCTCACCAACCCCC	60.107	20	203	28	230	CTGTGGTCCTTGGGTGTACC	59.964	20	CCATCATCCTCACCAACCCC	60.107	20	204	28	231	AGGATTGCTGTGGTCCTTGG	59.961	20	CATCATCCTCACCAACCCCC	60.107	20	210	21	230	AGGATTGCTGTGGTCCTTGG	59.961	20	CCATCATCCTCACCAACCCC	60.107	20	211	21	231	CTGTGGTCCTTGGGTGTACC	59.964	20	CTTGGGGAGGAAGCACTGTT	59.889	20	166
bctg00000004:3018742-3019056	1	p3	(CGA)5	15	150	164	AGATGGCACTCTTGGTCGAC	59.752	20	TATGCGATCGACGGTAGTGC	60.041	20	218	43	260	AGATGGCACTCTTGGTCGAC	59.752	20	CCGACTCACAACAGCAAACG	60.042	20	141	43	183	AGAGACTCACCGAACCCCAT	60.252	20	TATGCGATCGACGGTAGTGC	60.041	20	172	89	260	AGATGGCACTCTTGGTCGAC	59.752	20	CCGACTTCGTTCAGGAGACC	60.109	20	174	43	216	AGAGACTCACCGAACCCCAT	60.252	20	CCGACTTCGTTCAGGAGACC	60.109	20	128
bctg00000004:3020157-3020471	1	p3	(AAG)5	15	150	164	ACCTACTTACCCGTGCGTTG	60.038	20	CATCTCTGGTGCCGTCAGTT	60.037	20	240	3	242	CACCTACTTACCCGTGCGTT	60.038	20	CATCTCTGGTGCCGTCAGTT	60.037	20	241	2	242	ACCTACTTACCCGTGCGTTG	60.038	20	ACAGGCCAGCCAATCTCATC	60.107	20	256	3	258	CACCTACTTACCCGTGCGTT	60.038	20	ACAGGCCAGCCAATCTCATC	60.107	20	257	2	258	ACCGAAATGTCCGAGCGATT	60.108	20	CATCTCTGGTGCCGTCAGTT	60.037	20	198
bctg00000004:3098572-3098885	1	p2	(AG)7	14	150	163	CGCAGGCTAACTTGATGTGC	59.902	20	ATACCCTGTAGCCTCTGCCT	59.734	20	178	108	285	GAGACTTGCCAGCGCTAAGA	60.109	20	ATACCCTGTAGCCTCTGCCT	59.734	20	223	63	285	CTTGCCAGCGCTAAGACAAC	59.833	20	ATACCCTGTAGCCTCTGCCT	59.734	20	219	67	285	CGCAGGCTAACTTGATGTGC	59.902	20	CCCTGTAGCCTCTGCCTAGT	60.398	20	175	108	282	CGCAGGCTAACTTGATGTGC	59.902	20	ACCCTGTAGCCTCTGCCTAG	60.398	20	176
bctg00000004:3103229-3103540	1	p2	(AG)6	12	150	161	GCTGGTCATGTGTGTGAGGA	59.965	20	ATACCCTGTAGCCTCTGCCT	59.734	20	245	39	283	TCATGTGTGTGAGGAAGGCC	59.963	20	ATACCCTGTAGCCTCTGCCT	59.734	20	240	44	283	GCACTTGCTGGTCATGTGTG	60.04	20	ATACCCTGTAGCCTCTGCCT	59.734	20	251	33	283	GCTGGTCATGTGTGTGAGGA	59.965	20	CCCTGTAGCCTCTGCCTAGT	60.398	20	242	39	280	GCTGGTCATGTGTGTGAGGA	59.965	20	ACCCTGTAGCCTCTGCCTAG	60.398	20	243
bctg00000004:3125599-3125941	1	c	(GTC)7atcgtca(TCG)5	43	150	192	TCATCGTCATCGTCGTCGTC	59.974	20	CCCATCCCCTCATCATCTGC	59.962	20	122	168	289	TCATCGTCATCGTCGTCGTC	59.974	20	GCCCATCCCCTCATCATCTG	59.962	20	123	168	290	TCGTCATCGTCATCGTCGTC	59.974	20	CCCATCCCCTCATCATCTGC	59.962	20	125	165	289	TCGTCATCGTCATCGTCGTC	59.974	20	GCCCATCCCCTCATCATCTG	59.962	20	126	165	290	TCGTCGTCATCGTCATCGTC	59.974	20	CCCATCCCCTCATCATCTGC	59.962	20	128
bctg00000004:3277939-3278253	1	p3	(GGT)5	15	150	164	GGGATCACATGGGATGGCAA	60.106	20	ACCTATTGGCACCTTGGAGC	60.034	20	169	95	263	TTGGGATCACATGGGATGGC	60.106	20	ACCTATTGGCACCTTGGAGC	60.034	20	171	93	263	GGCATTGGGATCACATGGGA	60.106	20	ACCTATTGGCACCTTGGAGC	60.034	20	175	89	263	GGGATCACATGGGATGGCAA	60.106	20	CCTATTGGCACCTTGGAGCA	60.034	20	168	95	262	TTGGGATCACATGGGATGGC	60.106	20	CCTATTGGCACCTTGGAGCA	60.034	20	170
bctg00000004:3289739-3290050	1	p2	(AT)6	12	150	161	GCAGGCTCTGGACTTCATGT	60.036	20	TTCTGTGCCTGCATGTGGAT	59.961	20	143	69	211	TGCAGGCTCTGGACTTCATG	60.036	20	TTCTGTGCCTGCATGTGGAT	59.961	20	144	68	211	GCAGGCTCTGGACTTCATGT	60.036	20	TTGGTCTTTCTGTGCCTGCA	60.107	20	150	69	218	TGCAGGCTCTGGACTTCATG	60.036	20	TTGGTCTTTCTGTGCCTGCA	60.107	20	151	68	218	GCAGGCTCTGGACTTCATGT	60.036	20	GGATCCGATTGAGGTGCCAA	60.107	20	127
bctg00000004:3309718-3310032	1	p3	(CTC)5	15	150	164	CTGCAAGGTGTTGTTGGTCG	59.971	20	GCCGATGGTCGCAATAAACC	59.971	20	215	19	233	CTGCAAGGTGTTGTTGGTCG	59.971	20	AGCAGAGACAGAGGAGGAGG	60.033	20	155	19	173	CTGCAAGGTGTTGTTGGTCG	59.971	20	GCAGAGACAGAGGAGGAGGA	60.034	20	154	19	172	CTGCAAGGTGTTGTTGGTCG	59.971	20	CACCTAGAGTGCCGATGGTC	59.897	20	225	19	243	CTATAACGTCCCCCTCCCCA	60.105	20	GCCGATGGTCGCAATAAACC	59.971	20	140
bctg00000004:3416328-3416651	1	p1	(C)24	24	150	173	CCATCCAACCCCCAAATGGA	59.958	20	AAGTGACAAGAGCCCAGAGC	59.964	20	154	112	265	ATCCAACCCCCAAATGGACC	59.957	20	AAGTGACAAGAGCCCAGAGC	59.964	20	152	114	265	GGACCATCCAACCCCCAAAT	59.957	20	AAGTGACAAGAGCCCAGAGC	59.964	20	157	109	265	CCATCCAACCCCCAAATGGA	59.958	20	CGGACTTACTGATGGGCCAG	60.179	20	174	112	285	ATCCAACCCCCAAATGGACC	59.957	20	CGGACTTACTGATGGGCCAG	60.179	20	172
bctg00000004:3488721-3489047	1	p1	(T)27	27	150	176	ACCCTGTTCCATGGCTTGTT	59.812	20	GCAGTTACTATCGCGGACCA	59.898	20	125	126	250	AACACCCTGTTCCATGGCTT	59.812	20	GCAGTTACTATCGCGGACCA	59.898	20	128	123	250	ACCCTGTTCCATGGCTTGTT	59.812	20	ATCGCGGACCACTCATGTAC	59.898	20	116	126	241	AACACCCTGTTCCATGGCTT	59.812	20	ATCGCGGACCACTCATGTAC	59.898	20	119	123	241	ACCCTGTTCCATGGCTTGTT	59.812	20	CCAAATATGTCCCTCGCGGA	59.894	20	160
bctg00000004:3502062-3502375	1	p2	(CT)7	14	150	163	ATGGACCTGACACTGGCATG	60.035	20	ACAAATCCCGACTGCACCAT	59.962	20	161	58	218	CATGGACCTGACACTGGCAT	60.035	20	ACAAATCCCGACTGCACCAT	59.962	20	162	57	218	ATGCTCAGCGATGTCAACCA	60.036	20	ACAAATCCCGACTGCACCAT	59.962	20	189	30	218	ATGGACCTGACACTGGCATG	60.035	20	CACCATGGATCGCACGTTTC	59.903	20	147	58	204	CATGGACCTGACACTGGCAT	60.035	20	CACCATGGATCGCACGTTTC	59.903	20	148
bctg00000004:3515363-3515674	1	p2	(TC)6	12	150	161	TTCCGCCCCCTTATTGAACG	60.393	20	GCTGGGAAACATTGGCGTTT	59.967	20	196	78	273	CAAGTGGCACATCCCTCCTC	60.394	20	GCTGGGAAACATTGGCGTTT	59.967	20	109	165	273	CAGGTGACAAGGGTTCCCAT	59.594	20	GCTGGGAAACATTGGCGTTT	59.967	20	163	111	273	CGTCTGTCAGCTATCACGGT	59.548	20	GCTGGGAAACATTGGCGTTT	59.967	20	225	49	273	ACGGTGATCCTCATTTCCGC	60.462	20	GCTGGGAAACATTGGCGTTT	59.967	20	210
bctg00000004:3525829-3526143	1	p3	(CAA)5	15	150	164	GCCTGTCTTCACATAGCGCT	60.461	20	GATCGGCAGTCTCCTATGGC	60.038	20	200	16	215	GCCTGTCTTCACATAGCGCT	60.461	20	GGTTAACTTCGCGATCGGGA	60.179	20	233	16	248	TGCCTGTCTTCACATAGCGC	60.741	20	GATCGGCAGTCTCCTATGGC	60.038	20	201	15	215	GCCTGTCTTCACATAGCGCT	60.461	20	GATCGGACAGATCGGCAGTC	60.318	20	209	16	224	TCTCGAATGCCAGGTCAACA	59.315	20	GGTTAACTTCGCGATCGGGA	60.179	20	115
bctg00000004:3553961-3554275	1	p3	(GGT)5	15	150	164	GTCAAGAAGGGATGGTGGCA	59.962	20	TTGCCAGGCCATTGTTGTTG	59.894	20	129	169	297	GTCAAGAAGGGATGGTGGCA	59.962	20	GCTGCATCTTTGACCTTGCC	60.109	20	144	169	312	GCAGGTTGATGGGCAGGTAT	60.107	20	TTGCCAGGCCATTGTTGTTG	59.894	20	108	190	297	GCAGGTTGATGGGCAGGTAT	60.107	20	GCTGCATCTTTGACCTTGCC	60.109	20	123	190	312	GGTGGTGGTGGTACAAGGTC	60.251	20	TTGCCAGGCCATTGTTGTTG	59.894	20	146
bctg00000004:3603942-3604265	1	p3	(GAT)8	24	150	173	TGGTGTGCCCAACTTTAGCA	60.106	20	GTGTCCGATCACTAGCCTCG	59.97	20	118	105	222	TGGTGTGCCCAACTTTAGCA	60.106	20	ACGGTCAAGTGTCCGATCAC	60.039	20	126	105	230	TGGTGTGCCCAACTTTAGCA	60.106	20	CACGGTCAAGTGTCCGATCA	60.039	20	127	105	231	TGGTGTGCCCAACTTTAGCA	60.106	20	TGTCCGATCACTAGCCTCGA	60.107	20	117	105	221	CGAATGCGGGATGGGAGATT	60.25	20	GTGTCCGATCACTAGCCTCG	59.97	20	221
bctg00000004:3658706-3659017	1	p2	(CA)6	12	150	161	ACTGCATCAACTCCCTGCTC	60.036	20	ATGCACACACCAGGTTAGCA	59.89	20	176	107	282	TGCATCAACTCCCTGCTCAG	60.036	20	ATGCACACACCAGGTTAGCA	59.89	20	174	109	282	CTGCATCAACTCCCTGCTCA	60.036	20	ATGCACACACCAGGTTAGCA	59.89	20	175	108	282	AATGACTGCCCATCCTTGCA	59.96	20	ATGCACACACCAGGTTAGCA	59.89	20	152	131	282	ACTGCATCAACTCCCTGCTC	60.036	20	AGACATGCACACACCAGGTT	59.817	20	180
bctg00000004:3674660-3674975	1	p2	(GA)8	16	150	165	ATGTAACCCAGGCCGAAGTC	59.748	20	TCTCCCCATCCCATAGTGCA	60.03	20	146	7	152	ATGTAACCCAGGCCGAAGTC	59.748	20	CTCCCCATCCCATAGTGCAC	59.891	20	145	7	151	CAGGCCGAAGTCCTCAAGAC	60.39	20	TCTCCCCATCCCATAGTGCA	60.03	20	138	15	152	ATGTAACCCAGGCCGAAGTC	59.748	20	GCCTGCAGACATCATCCTCA	59.82	20	116	7	122	CAGGCCGAAGTCCTCAAGAC	60.39	20	CTCCCCATCCCATAGTGCAC	59.891	20	137
bctg00000004:3678483-3678803	1	p1	(A)21	21	150	170	GTACGTGCACTCGCTATCGA	59.973	20	TCCTAGCGCTCATTGGGAAA	59.091	20	141	88	228	CGAATCTTATTTGGGCGCGG	60.041	20	TCCTAGCGCTCATTGGGAAA	59.091	20	124	105	228	CGGGCCAGTACGGTTTCATT	60.676	20	GCCGCGCCCAAATAAGATTC	60.318	20	100	26	125	ACGTGCACTCGCTATCGAAT	59.899	20	TCCTAGCGCTCATTGGGAAA	59.091	20	139	90	228	AATTGCGGGGAGTTCGGTAG	60.108	20	TCCTAGCGCTCATTGGGAAA	59.091	20	167
bctg00000004:3684112-3684426	1	p3	(CAC)5	15	150	164	TTTGCTCCAGGGCCCTTATG	60.033	20	ACATTCTGGAAGCCCCATGG	60.033	20	127	12	138	CATTTGCTCCAGGGCCCTTA	60.033	20	ACATTCTGGAAGCCCCATGG	60.033	20	129	10	138	TTTGCTCCAGGGCCCTTATG	60.033	20	AGGCTGACATTCTGGAAGCC	60.035	20	133	12	144	CATTTGCTCCAGGGCCCTTA	60.033	20	AGGCTGACATTCTGGAAGCC	60.035	20	135	10	144	TTTGCTCCAGGGCCCTTATG	60.033	20	TGGTGCTGAAGGCTGACATT	59.889	20	142
bctg00000004:3687831-3688145	1	p3	(TGC)5	15	150	164	CCACCCTCCTTGATGTGGTC	60.035	20	GAGATCAAACCACCTGGGCA	59.962	20	206	106	311	AACAGTCTAGTGCATGCCCC	60.035	20	GAGATCAAACCACCTGGGCA	59.962	20	273	39	311	GTGGACCACTCTGCAATGGA	59.963	20	GAGATCAAACCACCTGGGCA	59.962	20	234	78	311	AACAGTCTAGTGCATGCCCC	60.035	20	TTTGAAGGGCAGTGGAAGCA	60.106	20	142	39	180	GTGGACCACTCTGCAATGGA	59.963	20	TTTGAAGGGCAGTGGAAGCA	60.106	20	103
bctg00000004:3737607-3737918	1	p2	(CG)6	12	150	161	GTCGGTCCCACTTTTAGCCA	59.964	20	TGTTCCGATCACGATCACCG	60.179	20	124	91	214	TGTCGGTCCCACTTTTAGCC	59.964	20	TGTTCCGATCACGATCACCG	60.179	20	125	90	214	CCATGGAAATGCGTGCCTTC	60.179	20	TGCATCGCGTATACGACACA	59.901	20	121	60	180	GTCGGTCCCACTTTTAGCCA	59.964	20	ACCGTGGATGGTGGGTTATG	59.745	20	108	91	198	TGTCGGTCCCACTTTTAGCC	59.964	20	ACCGTGGATGGTGGGTTATG	59.745	20	109
bctg00000004:3789690-3790088	1	c	(ACC)9atcaccactaccaccaactaacaattgtactt(ACTA)10	99	150	248	ACATGTACATTCAAAATGTGACACCA	59.96	26	GGTGGTAGTGGTGATGGTGG	60.035	20	102	89	190	AGACCATGATAAACACATTGTGTCT	58.759	25	GGTAGTGGTGATGGTGGTGG	60.035	20	186	2	187	AGACCATGATAAACACATTGTGTCT	58.759	25	GGTGGTAGTGGTGATGGTGG	60.035	20	189	2	190	AGACCATGATAAACACATTGTGTCT	58.759	25	GTGGTGGTGGTGGTGGTTAT	59.888	20	164	2	165	CATGTACATTCAAAATGTGACACCA	58.555	25	GGTGGTAGTGGTGATGGTGG	60.035	20	101
bctg00000004:3789971-3790290	1	p4	(TAAC)5	20	150	169	ATCACACACTTGCACAAGGC	59.33	20	CAACTAACTCTTGGAATAAGCAGGT	59.06	25	101	178	278	ATCACACACTTGCACAAGGC	59.33	20	ACAACTAACTCTTGGAATAAGCAGG	59.06	25	102	178	279	ATCACACACTTGCACAAGGC	59.33	20	AACTAACTCTTGGAATAAGCAGGT	57.872	24	100	178	277	CACACACTTGCACAAGGCC	59.934	19	ACAACTAACTCTTGGAATAAGCAGG	59.06	25	100	180	279	ATCACACACTTGCACAAGGC	59.33	20	CAACTAACTCTTGGAATAAGCAGG	57.572	24	101
bctg00000004:3789971-3790290	2	p4	(GTTA)7	28	290	317	ATCACACACTTGCACAAGGC	59.33	20	CAACTAACTCTTGGAATAAGCAGGT	59.06	25	101	178	278	ATCACACACTTGCACAAGGC	59.33	20	ACAACTAACTCTTGGAATAAGCAGG	59.06	25	102	178	279	ATCACACACTTGCACAAGGC	59.33	20	AACTAACTCTTGGAATAAGCAGGT	57.872	24	100	178	277	CACACACTTGCACAAGGCC	59.934	19	ACAACTAACTCTTGGAATAAGCAGG	59.06	25	100	180	279	ATCACACACTTGCACAAGGC	59.33	20	CAACTAACTCTTGGAATAAGCAGG	57.572	24	101
bctg00000004:3790111-3790570	1	p4	(TAAC)5	20	10	29	TTGTGCCCTCACTTTGCTCA	60.107	20	CCACCATCACCACTACCACC	60.035	20	207	81	287	TTGTGCCCTCACTTTGCTCA	60.107	20	CCACCACCATCACCACTACC	60.035	20	210	81	290	TGTGCCCTCACTTTGCTCAT	59.889	20	CCACCATCACCACTACCACC	60.035	20	206	82	287	TGTGCCCTCACTTTGCTCAT	59.889	20	CCACCACCATCACCACTACC	60.035	20	209	82	290	TTGTGCCCTCACTTTGCTCA	60.107	20	ATAACCACCACCACCACCAC	59.888	20	232
bctg00000004:3790111-3790570	2	c	(GTTA)9gttggttagttggttagttggttagttg(GTTA)9gtaagtacaattgttagttggtggtagtggtga(TGG)9	160	150	309	TTGTGCCCTCACTTTGCTCA	60.107	20	CCACCATCACCACTACCACC	60.035	20	207	81	287	TTGTGCCCTCACTTTGCTCA	60.107	20	CCACCACCATCACCACTACC	60.035	20	210	81	290	TGTGCCCTCACTTTGCTCAT	59.889	20	CCACCATCACCACTACCACC	60.035	20	206	82	287	TGTGCCCTCACTTTGCTCAT	59.889	20	CCACCACCATCACCACTACC	60.035	20	209	82	290	TTGTGCCCTCACTTTGCTCA	60.107	20	ATAACCACCACCACCACCAC	59.888	20	232
bctg00000004:3851023-3851337	1	p3	(ATG)5	15	150	164	GGGAAGCACCGCAAATGATG	60.179	20	TGGGGTATCTGCTGGAGTCA	59.957	20	106	135	240	GGGAAGCACCGCAAATGATG	60.179	20	ACTGGGGTATCTGCTGGAGT	59.957	20	108	135	242	GGGAAGCACCGCAAATGATG	60.179	20	GACGACTGGGGTATCTGCTG	59.897	20	112	135	246	GGGAAGCACCGCAAATGATG	60.179	20	GTATCTGCTGGAGTCAGGGC	59.894	20	102	135	236	GGGAAGCACCGCAAATGATG	60.179	20	GTAGGGGACGACTGGGGTAT	60.106	20	118
bctg00000004:3897163-3897476	1	p2	(TA)7	14	150	163	AAGATGCCAGCCAAACCCAT	60.252	20	AGGTTATCCTTGCTGTGGCC	60.034	20	100	189	288	GTGCCAGTGCTTGCTGAATG	60.388	20	AGGTTATCCTTGCTGTGGCC	60.034	20	199	90	288	GAACTACTGGCCACACACCT	59.603	20	AGGTTATCCTTGCTGTGGCC	60.034	20	274	15	288	AGAACTACTGGCCACACACC	59.603	20	AGGTTATCCTTGCTGTGGCC	60.034	20	275	14	288	GTGCCAGTGCTTGCTGAATG	60.388	20	AATGGACTTGTGACCCCACC	59.888	20	146
bctg00000004:3915640-3915959	1	p1	(A)20	20	150	169	GGGACAAACCTGGACAGACA	59.528	20	TGAGAAATGGCCATCTGCTGT	59.995	21	147	171	317	GGGACAAACCTGGACAGACA	59.528	20	TGGCCATCTGCTGTAGGATT	58.784	20	140	171	310	GGGACAAACCTGGACAGACA	59.528	20	AATGGCCATCTGCTGTAGGA	58.784	20	142	171	312	AGGGACAAACCTGGACAGAC	59.234	20	TGAGAAATGGCCATCTGCTGT	59.995	21	148	170	317	GGGACAAACCTGGACAGACA	59.528	20	ATGGCCATCTGCTGTAGGAT	58.557	20	141
bctg00000004:3949760-3950071	1	p2	(AT)6	12	150	161	GCCACACCTACAGCAAGGAT	60.035	20	ATTGGCAGGAGGTGTGCAAT	60.252	20	102	119	220	GCCACACCTACAGCAAGGAT	60.035	20	TATTGGCAGGAGGTGTGCAA	59.596	20	103	119	221	ATGCCACACCTACAGCAAGG	60.323	20	ATTGGCAGGAGGTGTGCAAT	60.252	20	104	117	220	TCATGCCACACCTACAGCAA	59.6	20	ATTGGCAGGAGGTGTGCAAT	60.252	20	106	115	220	GCCACACCTACAGCAAGGAT	60.035	20	ATATTGGCAGGAGGTGTGCA	59.375	20	104
bctg00000004:3958217-3958540	1	p3	(CGA)8	24	150	173	TGTGGGTCAAGCGCATAAGT	59.964	20	TTGGGCAGACTTGAACAGCA	60.107	20	263	7	269	TGTGGGTCAAGCGCATAAGT	59.964	20	GTGGTAGGCTGCAGAGAAGG	60.108	20	230	7	236	TGTGGGTCAAGCGCATAAGT	59.964	20	GGTGGTAGGCTGCAGAGAAG	60.108	20	231	7	237	GCATAAGTAAGGCGAACGCG	60.043	20	TTGGGCAGACTTGAACAGCA	60.107	20	251	19	269	GCATAAGTAAGGCGAACGCG	60.043	20	GTGGTAGGCTGCAGAGAAGG	60.108	20	218
bctg00000004:4046207-4046518	1	p2	(GA)6	12	150	161	TTCTGTTGGAAGGATGCCCA	59.223	20	AGAGCCATGTCTCCTCCAGT	59.958	20	104	33	136	TTCTGTTGGAAGGATGCCCA	59.223	20	GAGCCATGTCTCCTCCAGTG	59.822	20	103	33	135	TGTTGGAAGGATGCCCATCT	58.998	20	AGAGCCATGTCTCCTCCAGT	59.958	20	101	36	136	TCTGTTGGAAGGATGCCCAT	58.998	20	AGAGCCATGTCTCCTCCAGT	59.958	20	103	34	136	CTGTTGGAAGGATGCCCATCT	60.064	21	AGAGCCATGTCTCCTCCAGT	59.958	20	102
bctg00000004:4063405-4063718	1	p2	(TG)7	14	150	163	GAGTTGGGGTCTCCTTGCTC	60.036	20	ACACACACACACAAGCCTGA	60.036	20	143	19	161	GAGTTGGGGTCTCCTTGCTC	60.036	20	AATGACTGCCCATCCTTGCA	59.96	20	162	19	180	TGCTCAGGTGGATGGGACTA	59.957	20	ACACACACACACAAGCCTGA	60.036	20	128	34	161	TGCTCAGGTGGATGGGACTA	59.957	20	AATGACTGCCCATCCTTGCA	59.96	20	147	34	180	GAGTTGGGGTCTCCTTGCTC	60.036	20	CACACACACACACAAGCCTG	59.901	20	144
bctg00000004:4076825-4077139	1	p3	(CGT)5	15	150	164	GTGAGATCGTCCTGCAGAGG	59.898	20	CGGTTTGCACGATGGCTATG	59.972	20	134	1	134	GTGAGATCGTCCTGCAGAGG	59.898	20	GCACGATGGCTATGCACATG	60.041	20	128	1	128	GTGAGATCGTCCTGCAGAGG	59.898	20	ACGATGGCTATGCACATGGT	59.819	20	126	1	126	CATAGCCATCGTGCAAACCG	59.972	20	GACGGGTGGTCTAGGGAGTA	59.743	20	152	115	266	CATAGCCATCGTGCAAACCG	59.972	20	ACGGGTGGTCTAGGGAGTAG	59.742	20	151
bctg00000004:4088359-4088682	1	p3	(TCG)8	24	150	173	TATAACACGCTGGCACTGGG	60.108	20	ATTGCGCTCTCCCTGAGTTC	60.108	20	224	99	322	AGTCGAACAGGAGCTGGTTG	59.966	20	AAAACGTGAGCGAAGAAGCG	59.768	20	223	20	242	AGTCGAACAGGAGCTGGTTG	59.966	20	TCTTCACACCCGACAACGAC	60.249	20	169	20	188	AGTCGAACAGGAGCTGGTTG	59.966	20	GTCTTCACACCCGACAACGA	60.249	20	170	20	189	TATAACACGCTGGCACTGGG	60.108	20	AAAACGTGAGCGAAGAAGCG	59.768	20	144
bctg00000004:4102450-4102761	1	p2	(CA)6	12	150	161	GGGAAGGACGTTTTTAGCCG	59.199	20	CAAGTGCATTGTGTTGGGCA	59.896	20	266	3	268	GGGAAGGACGTTTTTAGCCG	59.199	20	GTGCATTGTGTTGGGCATGA	59.682	20	263	3	265	GGGAAGGACGTTTTTAGCCG	59.199	20	AGTGCATTGTGTTGGGCATG	59.681	20	264	3	266	GGCACCAGCTAGAATCACAGA	59.792	21	GACCATGCTCACTGTGGGAA	59.963	20	254	49	302	AAAACATCCACGACGGGCA	60.228	19	GACCATGCTCACTGTGGGAA	59.963	20	269
bctg00000004:4102722-4103033	1	p2	(TG)6	12	150	161	TTCCCACAGTGAGCATGGTC	59.963	20	GGCACCAGCTAGAATCACAGA	59.792	21	250	11	260	CCCACAGTGAGCATGGTCAA	60.251	20	GGCACCAGCTAGAATCACAGA	59.792	21	248	13	260	TGCGAGACATTTCCCACAGT	59.604	20	GGCACCAGCTAGAATCACAGA	59.792	21	260	1	260	TTCCCACAGTGAGCATGGTC	59.963	20	CAGGGCAGTCTTTACCTGTCT	59.374	21	201	11	211	TTTCCCACAGTGAGCATGGT	59.522	20	GGCACCAGCTAGAATCACAGA	59.792	21	251
bctg00000004:4107021-4107332	1	p2	(AG)6	12	150	161	CTAGTATCGCGCGAGGATGG	60.179	20	AGCCGCCGAGTTGTCATTAG	60.46	20	191	102	292	CTAGTATCGCGCGAGGATGG	60.179	20	CTAGCCGCCGAGTTGTCATT	60.46	20	193	102	294	CTAGTATCGCGCGAGGATGG	60.179	20	TATCTAGCCGCCGAGTTGTC	59.333	20	196	102	297	CTAGTATCGCGCGAGGATGG	60.179	20	GCCGCCGAGTTGTCATTAGT	60.74	20	190	102	291	ACTCGCGGATGCTAGTATCG	59.482	20	AGCCGCCGAGTTGTCATTAG	60.46	20	202
bctg00000004:4114318-4114629	1	p2	(AG)6	12	150	161	GGCACCACCAGAGACAAACT	60.179	20	AGCCGCCGAGTTGTCATTAG	60.46	20	219	74	292	GGCACCACCAGAGACAAACT	60.179	20	CTAGCCGCCGAGTTGTCATT	60.46	20	221	74	294	CTAGTATCGCGCGAGGATGG	60.179	20	AGCCGCCGAGTTGTCATTAG	60.46	20	191	102	292	CTAGTATCGCGCGAGGATGG	60.179	20	CTAGCCGCCGAGTTGTCATT	60.46	20	193	102	294	GGCACCACCAGAGACAAACT	60.179	20	TATCTAGCCGCCGAGTTGTC	59.333	20	224
bctg00000004:4116237-4116551	1	p3	(TTG)5	15	150	164	TCTCCCCAATTCTGCAGCAG	60.035	20	CCTTGCCATGTTCATCCCCT	60.033	20	207	104	310	CTCTCCCCAATTCTGCAGCA	60.035	20	CCTTGCCATGTTCATCCCCT	60.033	20	208	103	310	TCTCCCCAATTCTGCAGCAG	60.035	20	GGCATCCATTGTCCTCACCA	60.034	20	129	104	232	TCTCCCCAATTCTGCAGCAG	60.035	20	TGGCATCCATTGTCCTCACC	60.034	20	130	104	233	CTCTCCCCAATTCTGCAGCA	60.035	20	GGCATCCATTGTCCTCACCA	60.034	20	130
bctg00000004:4141351-4141732	1	c	(A)27gagcactcgtaagtatgcttc(T)34	82	150	231	GCAGACGGGGAGTATATGGC	60.037	20	GCAGACGGGGAGTATATGGC	60.037	20	234	74	307	GCAGACGGGGAGTATATGGC	60.037	20	TCCCCAAACATGTCCCTTGC	60.542	20	252	74	325	TCCCCAAACATGTCCCTTGC	60.542	20	GCAGACGGGGAGTATATGGC	60.037	20	252	56	307	GCAGACGGGGAGTATATGGC	60.037	20	CCCAAACATGTCCCTTGCAG	59.395	20	250	74	323	CCCAAACATGTCCCTTGCAG	59.395	20	GCAGACGGGGAGTATATGGC	60.037	20	250
bctg00000004:4204163-4204477	1	p3	(GGT)5	15	150	164	ATTGGGATTGCATGGGAGGG	60.105	20	TATCAGCACCTTGGAGCAGC	60.108	20	169	92	260	ATTGGGATTGCATGGGAGGG	60.105	20	TGGCATGACCTATCAGCACC	59.819	20	179	92	270	TGGAGTGGGTCATCATGCTG	59.746	20	CCCTCCCATGCAATCCCAAT	60.105	20	111	1	111	TGGAGTGGGTCATCATGCTG	59.746	20	TATCAGCACCTTGGAGCAGC	60.108	20	260	1	260	AGTGGGTCATCATGCTGCAT	59.742	20	CCCTCCCATGCAATCCCAAT	60.105	20	108
bctg00000004:4221051-4221395	1	c	(GCG)5(GAG)10	45	150	194	AGAAGGCAAGCCAGGTCTTC	59.963	20	TCAAAAGGCGAATCCCTGCT	59.962	20	221	77	297	GAAGAAGGCAAGCCAGGTCT	59.963	20	TCAAAAGGCGAATCCCTGCT	59.962	20	223	75	297	AGAAGGCAAGCCAGGTCTTC	59.963	20	ACACTTCCTCCTCCTCCTCC	59.958	20	124	77	200	GAAGAAGGCAAGCCAGGTCT	59.963	20	ACACTTCCTCCTCCTCCTCC	59.958	20	126	75	200	GGAGGAGGAGGAGGAAGTGT	59.958	20	TCAAAAGGCGAATCCCTGCT	59.962	20	117
bctg00000004:4270895-4271209	1	p3	(AAC)5	15	150	164	TGCCCATGGATGTTCAGCAT	60.033	20	GGGAACATCCAGGGTGTCTG	60.035	20	235	12	246	TGCCCATGGATGTTCAGCAT	60.033	20	GGGTCACCATGGTTCTCAGG	60.035	20	279	12	290	ATGCCCATGGATGTTCAGCA	60.033	20	GGGAACATCCAGGGTGTCTG	60.035	20	236	11	246	ATGCCCATGGATGTTCAGCA	60.033	20	GGGTCACCATGGTTCTCAGG	60.035	20	280	11	290	TGCCCATGGATGTTCAGCAT	60.033	20	GAACATCCAGGGTGTCTGCA	59.963	20	233
bctg00000004:4312123-4312437	1	p3	(CTG)5	15	150	164	AATGTGTGACGGAGCTCAGG	60.037	20	TACATTACCTCGCTCGGCAC	59.898	20	139	97	235	GAGATGTCAGGCTGCCATCA	59.82	20	TACATTACCTCGCTCGGCAC	59.898	20	199	37	235	AGATGTCAGGCTGCCATCAG	59.819	20	TACATTACCTCGCTCGGCAC	59.898	20	198	38	235	AATGTGTGACGGAGCTCAGG	60.037	20	GGTATCGCAGCGCACATCTA	60.319	20	193	97	289	CGCATAATGTGTGACGGAGC	59.698	20	TACATTACCTCGCTCGGCAC	59.898	20	144
bctg00000004:4460137-4460460	1	p3	(CAC)8	24	150	173	CATCACCATCACCACCACCA	59.962	20	GTGGGTTGGTTGGTTGGTTG	59.823	20	171	140	310	CATCACCATCACCACCACCA	59.962	20	GTTGGTGGGTTGGTTGGTTG	59.823	20	175	140	314	CATCACCATCACCACCACCA	59.962	20	GTTGGTTGGTGGGTTGGTTG	59.823	20	179	140	318	CATCACCATCACCACCACCA	59.962	20	GTTGGTTGGTTGGTGGGTTG	59.823	20	183	140	322	CACCATCACCATCACCACCA	59.962	20	GTGGGTTGGTTGGTTGGTTG	59.823	20	174
bctg00000004:4460137-4460460	2	p4	(AACC)5	20	289	308	CATCACCATCACCACCACCA	59.962	20	GTGGGTTGGTTGGTTGGTTG	59.823	20	171	140	310	CATCACCATCACCACCACCA	59.962	20	GTTGGTGGGTTGGTTGGTTG	59.823	20	175	140	314	CATCACCATCACCACCACCA	59.962	20	GTTGGTTGGTGGGTTGGTTG	59.823	20	179	140	318	CATCACCATCACCACCACCA	59.962	20	GTTGGTTGGTTGGTGGGTTG	59.823	20	183	140	322	CACCATCACCATCACCACCA	59.962	20	GTGGGTTGGTTGGTTGGTTG	59.823	20	174
bctg00000004:4460276-4460595	1	p3	(CAC)8	24	11	34	CATCACCATCACCACCACCA	59.962	20	AGTTGGTTGGTTGGTGGGTT	59.958	20	184	1	184	CCACCACCACCACTGCTATT	59.962	20	AGTTGGTTGGTTGGTGGGTT	59.958	20	164	21	184	ATCACCATCACCACCACCAC	59.962	20	AGTTGGTTGGTTGGTGGGTT	59.958	20	183	2	184	CATCACCATCACCACCACCA	59.962	20	GTGGGTTGGTTGGTTGGTTG	59.823	20	171	1	171	CATCACCATCACCACCACCA	59.962	20	GTTGGTGGGTTGGTTGGTTG	59.823	20	175
bctg00000004:4460276-4460595	2	p4	(AACC)5	20	150	169	CATCACCATCACCACCACCA	59.962	20	AGTTGGTTGGTTGGTGGGTT	59.958	20	184	1	184	CCACCACCACCACTGCTATT	59.962	20	AGTTGGTTGGTTGGTGGGTT	59.958	20	164	21	184	ATCACCATCACCACCACCAC	59.962	20	AGTTGGTTGGTTGGTGGGTT	59.958	20	183	2	184	CATCACCATCACCACCACCA	59.962	20	GTGGGTTGGTTGGTTGGTTG	59.823	20	171	1	171	CATCACCATCACCACCACCA	59.962	20	GTTGGTGGGTTGGTTGGTTG	59.823	20	175
bctg00000004:4460460-4460823	1	p4	(AACT)16	64	150	213	ACTCACTGTAGCAGCTTGGG	59.677	20	ACCTTTATGTCAGGCCTGCC	60.034	20	105	238	342	GACAGGCACAAGGGATCACA	59.963	20	CTGGTGTACAGGACCTGCAC	60.321	20	101	260	360	TGACAGGCACAAGGGATCAC	59.963	20	CTGGTGTACAGGACCTGCAC	60.321	20	102	259	360	ACAGGCACAAGGGATCACAG	59.963	20	CTGGTGTACAGGACCTGCAC	60.321	20	100	261	360	ACTCACTGTAGCAGCTTGGG	59.677	20	TATGTCAGGCCTGCCTTGAC	59.747	20	100
bctg00000004:4490017-4490416	1	c	(AGTT)6ggctggttagtta(GTTG)5gttagttgattgattgattagtt(AGTC)5	100	150	249	TGCAGTGACAGAGCAGACAG	59.967	20	ACCAACCAACCAACCAACCA	60.252	20	165	43	207	GACAGCATGCACCTCTCTGA	59.751	20	ACCAACCAACCAACCAACCA	60.252	20	150	58	207	ACAGCATGCACCTCTCTGAG	59.75	20	ACCAACCAACCAACCAACCA	60.252	20	149	59	207	AGACAGCATGCACCTCTCTG	59.75	20	ACCAACCAACCAACCAACCA	60.252	20	151	57	207	CAGACAGCATGCACCTCTCT	59.75	20	ACCAACCAACCAACCAACCA	60.252	20	152
bctg00000004:4490272-4490611	1	c	(GTG)8a(TGG)5	40	150	189	GCCCAACTACCTACCTTGCA	59.673	20	CAGACTGCCAGGTTACCACC	60.322	20	107	115	221	TGCCCAACTACCTACCTTGC	59.673	20	CAGACTGCCAGGTTACCACC	60.322	20	108	114	221	GCCCAACTACCTACCTTGCA	59.673	20	ACAGACTGCCAGGTTACCAC	59.603	20	108	115	222	TGCCCAACTACCTACCTTGC	59.673	20	ACAGACTGCCAGGTTACCAC	59.603	20	109	114	222	AACCAACTGCCCAACTACCT	59.149	20	ACCACCATCACCACCATCAC	59.962	20	101
bctg00000004:4556869-4557183	1	p3	(CTG)5	15	150	164	GTACGTCTGGCCGAGAGATG	59.97	20	GACGTCGCGTACTACCAGAG	59.974	20	234	23	256	GTCTGGCCGAGAGATGTCAG	59.898	20	GACGTCGCGTACTACCAGAG	59.974	20	230	27	256	AAGCTCAGGCCGTTCAAGAA	59.891	20	GACGTCGCGTACTACCAGAG	59.974	20	149	108	256	CAAAGTGCGTGACGAAGCTC	60.111	20	GACGTCGCGTACTACCAGAG	59.974	20	163	94	256	GTACGTCTGGCCGAGAGATG	59.97	20	TTCTTGAACGGCCTGAGCTT	59.891	20	105
bctg00000004:4579711-4580026	1	p2	(AT)8	16	150	165	ACAGTTGTGGACTCATCCCC	59.307	20	ACCACATCCATGTTGAGAGTGT	59.627	22	250	7	256	CAGTTGTGGACTCATCCCCT	59.013	20	ACCACATCCATGTTGAGAGTGT	59.627	22	249	8	256	ACAGTTGTGGACTCATCCCC	59.307	20	ACAAACAGCAAGTCAGAACCA	58.278	21	116	7	122	AACAGTTGTGGACTCATCCCC	59.926	21	ACCACATCCATGTTGAGAGTGT	59.627	22	251	6	256	ACAGTTGTGGACTCATCCCC	59.307	20	GTGAGAACACAAACCACATCCA	59.051	22	262
bctg00000004:4581012-4581341	1	p3	(TGG)10	30	150	179	CCATACAGGAGTGCACTGCA	60.036	20	ACAGTCTATGCCACCACAGC	60.036	20	207	12	218	CCATACAGGAGTGCACTGCA	60.036	20	GTCTATGCCACCACAGCCAT	60.107	20	204	12	215	CCATACAGGAGTGCACTGCA	60.036	20	CTATGCCACCACAGCCATCA	60.107	20	202	12	213	CCATACAGGAGTGCACTGCA	60.036	20	CACCACCACCACCACCATTA	59.889	20	154	12	165	CCATACAGGAGTGCACTGCA	60.036	20	TCTATGCCACCACAGCCATC	59.819	20	203
bctg00000004:4581398-4581709	1	p2	(AT)6	12	150	161	GGCTGTGCCTCTTGCTAACA	60.606	20	CCAGTGAGCCCTTAAGCACA	59.963	20	162	109	270	GGCTGTGCCTCTTGCTAACA	60.606	20	CTGTGTCTAGCCACCCATCC	59.821	20	108	109	216	GGCTGTGCCTCTTGCTAACA	60.606	20	CCTGTGTCTAGCCACCCATC	59.821	20	109	109	217	GGCTGTGCCTCTTGCTAACA	60.606	20	GCCCTTAAGCACACAAACCC	59.683	20	155	109	263	GGCTGTGCCTCTTGCTAACA	60.606	20	GGTGCACTGTACAGACCCTG	60.321	20	125
bctg00000004:4694766-4695191	1	c	(ACC)5at(CAC)5taacaattgtactt(ACTA)20	126	150	275	CACCACCACCACCACTAACA	59.818	20	GCCTTGTGCAAGTGTGTGAT	59.33	20	202	166	367	AGGCAATAACCACCACCACC	60.252	20	GCCTTGTGCAAGTGTGTGAT	59.33	20	227	141	367	CACCACCACCACCACTAACA	59.818	20	AAGTGGTTGCATTTGGGTGG	59.242	20	222	166	387	AGGCAATAACCACCACCACC	60.252	20	AAGTGGTTGCATTTGGGTGG	59.242	20	247	141	387	TAACCACCACCACCACCATC	59.597	20	GCCTTGTGCAAGTGTGTGAT	59.33	20	221
bctg00000004:4695083-4695478	1	c	(AGTT)12agtaagtacaattgtta(GTG)5a(TGG)5	96	150	245	TTGTGCCCTCACTTTGCTCA	60.107	20	CACCACCACCACCACTAACA	59.818	20	155	74	228	TGTGCCCTCACTTTGCTCAT	59.889	20	CACCACCACCACCACTAACA	59.818	20	154	75	228	TTGTGCCCTCACTTTGCTCA	60.107	20	AGGCAATAACCACCACCACC	60.252	20	180	74	253	TGTGCCCTCACTTTGCTCAT	59.889	20	AGGCAATAACCACCACCACC	60.252	20	179	75	253	TCTTGTGCCCTCACTTTGCT	59.817	20	CACCACCACCACCACTAACA	59.818	20	157
bctg00000004:4718613-4718927	1	p3	(GTT)5	15	150	164	GCCAATTGCACGGTAAGGAC	59.83	20	GAGGCTAAGGATGCTCCCAC	59.892	20	100	21	120	GCCAATTGCACGGTAAGGAC	59.83	20	AAGTTCACTGCACCTGGGAG	59.891	20	117	21	137	GCCAATTGCACGGTAAGGAC	59.83	20	GTAGCTTGGCCACATCCTCA	59.747	20	170	21	190	GCCAATTGCACGGTAAGGAC	59.83	20	GCCACATCCTCAAGCCTGAA	60.323	20	162	21	182	GCCAATTGCACGGTAAGGAC	59.83	20	AGCTTGGCCACATCCTCAAG	60.323	20	168
bctg00000004:4723259-4723573	1	p3	(GTT)5	15	150	164	GCCAATTGCACGGTAAGGAC	59.83	20	GAGGCTAAGGATGCTCCCAC	59.892	20	100	21	120	GCCAATTGCACGGTAAGGAC	59.83	20	AAGTTCACTGCACCTGGGAG	59.891	20	117	21	137	GCCAATTGCACGGTAAGGAC	59.83	20	GTAGCTTGGCCACATCCTCA	59.747	20	170	21	190	GCCAATTGCACGGTAAGGAC	59.83	20	GCCACATCCTCAAGCCTGAA	60.323	20	162	21	182	GCCAATTGCACGGTAAGGAC	59.83	20	AGCTTGGCCACATCCTCAAG	60.323	20	168
bctg00000004:4894260-4894574	1	p3	(ATG)5	15	150	164	ATCTGCCAATGACCTCCTGC	60.107	20	GAGCGGGCGGAGAATCATAA	59.966	20	174	11	184	CCTCCTGCCATTCCATCGTT	60.107	20	GAGCGGGCGGAGAATCATAA	59.966	20	162	23	184	TGCTTGAAACCCAGCCATCA	60.179	20	GAGCGGGCGGAGAATCATAA	59.966	20	123	62	184	TTATGATTCTCCGCCCGCTC	59.966	20	GCGAGACTTCAAGCGGAGAT	60.179	20	118	165	282	ATCTGCCAATGACCTCCTGC	60.107	20	CAGGAGCGCCATATCCGTAG	60.109	20	237
bctg00000004:4899443-4899756	1	p2	(CA)7	14	150	163	ACACACACACACAAGCCAGA	60.036	20	GTGAGTCAGGGTCTCCTTGC	60.037	20	144	150	293	CACACACACACACAAGCCAG	59.901	20	GTGAGTCAGGGTCTCCTTGC	60.037	20	145	149	293	ACACACACACACAAGCCAGA	60.036	20	GCTCAGGCAGATGGGACTAC	59.894	20	126	150	275	ATGCTCAGGGAATGACTGCC	60.107	20	GTGAGTCAGGGTCTCCTTGC	60.037	20	171	123	293	CCCATCCTCACACACACACA	59.892	20	GTGAGTCAGGGTCTCCTTGC	60.037	20	153
bctg00000004:4931380-4931693	1	p2	(AG)7	14	150	163	GGCTGCATCTGCTTGTCAAC	60.109	20	TTAGCCTGCGGACATCATCC	59.893	20	105	18	122	GGCTGCATCTGCTTGTCAAC	60.109	20	GTCAAGTTAGCCTGCGGACA	60.32	20	111	18	128	TTTTGGGAGGCACTTGGTGT	60.033	20	ACTGATGTTGCACCAGAGCT	59.601	20	174	44	217	GCAGAGACTTGCCAGCACTA	60.037	20	ACTGATGTTGCACCAGAGCT	59.601	20	153	65	217	GGCTGCATCTGCTTGTCAAC	60.109	20	AGTGTGCGTCAAGTTAGCCT	59.607	20	118
bctg00000004:4937489-4937802	1	p2	(AG)7	14	150	163	ATGTGGCAGAGACTCACTGG	59.388	20	ACTGATGTTGCACCAGAGCT	59.601	20	158	60	217	GCAGAGACTCACTGGCACTA	59.109	20	ACTGATGTTGCACCAGAGCT	59.601	20	153	65	217	CCTCAAGACCTGGGGTGGAT	60.916	20	ACTGATGTTGCACCAGAGCT	59.601	20	195	23	217	AATGTGGCAGAGACTCACTGG	59.997	21	ACTGATGTTGCACCAGAGCT	59.601	20	159	59	217	ATGTGGCAGAGACTCACTGG	59.388	20	GACTGATGTTGCACCAGAGC	59.199	20	159
bctg00000004:4985057-4985368	1	p2	(CA)6	12	150	161	ATTCCCAAGCCCCATTCCAG	60.032	20	TGCTCAGGTGGATGGGACTA	59.957	20	195	82	276	CTTCCATTCCCAAGCCCCAT	60.032	20	TGCTCAGGTGGATGGGACTA	59.957	20	200	77	276	TCCATTCCCAAGCCCCATTC	60.032	20	TGCTCAGGTGGATGGGACTA	59.957	20	198	79	276	TGTCCTTCCATTCCCAAGCC	59.96	20	TGCTCAGGTGGATGGGACTA	59.957	20	204	73	276	ATTCCCAAGCCCCATTCCAG	60.032	20	CTCCTTGCTCAGGTGGATGG	60.107	20	200
bctg00000004:5003220-5003531	1	p2	(TC)6	12	150	161	CTTATCTAGCCGCCGGACTG	60.039	20	GAAGATCCCGTAGATGCCCG	60.038	20	140	11	150	CGGGCATCTACGGGATCTTC	60.038	20	ATGAGAGTGGCGCCATAAGG	59.893	20	124	131	254	CTTATCTAGCCGCCGGACTG	60.039	20	ATGAGAGTGGCGCCATAAGG	59.893	20	244	11	254	CTTATCTAGCCGCCGGACTG	60.039	20	AGATCCCGTAGATGCCCGTA	59.888	20	138	11	148	TCTTATCTAGCCGCCGGACT	60.179	20	GAAGATCCCGTAGATGCCCG	60.038	20	141
bctg00000004:5010514-5010825	1	p2	(TC)6	12	150	161	CTTATCTAGCCGCCGGACTG	60.039	20	GAAGATCCCGTAGATGCCCG	60.038	20	140	11	150	CGGGCATCTACGGGATCTTC	60.038	20	ATGAGAGTGGCGCCATAAGG	59.893	20	124	131	254	CTTATCTAGCCGCCGGACTG	60.039	20	ATGAGAGTGGCGCCATAAGG	59.893	20	244	11	254	CTTATCTAGCCGCCGGACTG	60.039	20	AGATCCCGTAGATGCCCGTA	59.888	20	138	11	148	TCTTATCTAGCCGCCGGACT	60.179	20	GAAGATCCCGTAGATGCCCG	60.038	20	141
bctg00000004:5069678-5069992	1	p3	(CGA)5	15	150	164	GAGGGGGAATGCACCTTCAA	59.96	20	TGCTGCAGATCTTCGACGTT	60.038	20	191	111	301	GAGGGGGAATGCACCTTCAA	59.96	20	TTGCTGCAGATCTTCGACGT	60.038	20	192	111	302	AGGGGGAATGCACCTTCAAG	59.96	20	TGCTGCAGATCTTCGACGTT	60.038	20	190	112	301	AGGGGGAATGCACCTTCAAG	59.96	20	TTGCTGCAGATCTTCGACGT	60.038	20	191	112	302	CCCCCAGAGCAACAAAGGAT	59.96	20	TTGAAGGTGCATTCCCCCTC	59.96	20	126
bctg00000004:5112352-5112663	1	p2	(AT)6	12	150	161	GAGCTGTTGTACCTGCCCTT	59.963	20	TGTGGCGAGGTACATCTGTG	59.754	20	187	11	197	GAGCTGTTGTACCTGCCCTT	59.963	20	AGGTGCGAGCATGTTGTCTT	60.25	20	270	11	280	CACAGATGTACCTCGCCACA	59.754	20	TGTTCACGACTGTGGAGGTG	59.896	20	118	178	295	CACAGATGTACCTCGCCACA	59.754	20	TGTGTTCACGACTGTGGAGG	59.896	20	120	178	297	CACAGATGTACCTCGCCACA	59.754	20	GTGTTCACGACTGTGGAGGT	59.896	20	119
bctg00000004:5181220-5181540	1	p3	(ACA)7	21	150	170	AGGACCCTATTCCCCCTTCC	60.029	20	GTGTCTGGGGTGTTGGTAGG	59.964	20	173	79	251	AGGACCCTATTCCCCCTTCC	60.029	20	GGTGGTCCTGTTCCCTGAAG	59.963	20	199	79	277	TCCCTATGGAACCTGGGGAG	60.03	20	GTGTCTGGGGTGTTGGTAGG	59.964	20	138	114	251	TCCCTATGGAACCTGGGGAG	60.03	20	GGTGGTCCTGTTCCCTGAAG	59.963	20	164	114	277	AGGACCCTATTCCCCCTTCC	60.029	20	GTCACCATCCAAGGCTCTCC	60.107	20	149
bctg00000004:5193909-5194220	1	p2	(TG)6	12	150	161	TGCTCAGGTGGATGGGACTA	59.957	20	ATTCCCAAGCCCCATTCCAG	60.032	20	195	33	227	TGCTCAGGTGGATGGGACTA	59.957	20	CTTCCATTCCCAAGCCCCAT	60.032	20	200	33	232	TGCTCAGGTGGATGGGACTA	59.957	20	TCCATTCCCAAGCCCCATTC	60.032	20	198	33	230	TGCTCAGGTGGATGGGACTA	59.957	20	TGTCCTTCCATTCCCAAGCC	59.96	20	204	33	236	CTCCTTGCTCAGGTGGATGG	60.107	20	ATTCCCAAGCCCCATTCCAG	60.032	20	200
bctg00000004:5294401-5294721	1	p1	(A)21	21	150	170	CGCGGTTCATTCATCCCCTA	59.894	20	ACTCCCATTATTAGGGCGCG	59.965	20	252	34	285	CGCGGTTCATTCATCCCCTA	59.894	20	GGCTCCCATGTGGACTGTAC	60.108	20	270	34	303	GCCGCGCTCGTTGATAAAAA	60.179	20	ACTCCCATTATTAGGGCGCG	59.965	20	152	134	285	CGCGGTTCATTCATCCCCTA	59.894	20	GAGCTTCGCTTTGGTTGTCG	60.111	20	233	34	266	CGCGGTTCATTCATCCCCTA	59.894	20	CGAGCTTCGCTTTGGTTGTC	60.111	20	234
bctg00000005:1-229	1	p6	(CCCTAA)11	66	13	78	CTAACCCGACTGTTGGTCCC	60.037	20	AGGGCACAGGGTATTGTTGG	59.96	20	107	113	219	CCTAACCCGACTGTTGGTCC	60.037	20	AGGGCACAGGGTATTGTTGG	59.96	20	108	112	219	CCCTAACCCGACTGTTGGTC	60.037	20	AGGGCACAGGGTATTGTTGG	59.96	20	109	111	219	AACCCTAACCCCTAACCCGA	59.881	20	AGGGCACAGGGTATTGTTGG	59.96	20	118	102	219	CTAACCCGACTGTTGGTCCC	60.037	20	ACGTTCTAGGGCACAGGGTA	60.252	20	114
bctg00000005:131693-132006	1	p2	(AC)7	14	150	163	ATGCATGGGCCTCTGTTGAA	59.96	20	TTCCAGACATGTGACAGGCA	59.236	20	126	109	234	TTGATGCATGGGCCTCTGTT	59.96	20	TTCCAGACATGTGACAGGCA	59.236	20	129	106	234	ATGCATGGGCCTCTGTTGAA	59.96	20	TCCAGACATGTGACAGGCAT	59.013	20	125	109	233	TTGATGCATGGGCCTCTGTT	59.96	20	TCCAGACATGTGACAGGCAT	59.013	20	128	106	233	ATGCATGGGCCTCTGTTGAA	59.96	20	AGCTTCCAGACATGTGACAGG	59.997	21	129
bctg00000005:184035-184349	1	p3	(GTG)5	15	150	164	GGGGATGTCATGGCCATAGG	59.961	20	TGACTAGCCTCCTGCCTCAT	60.032	20	199	37	235	GGGGATGTCATGGCCATAGG	59.961	20	ATGACTAGCCTCCTGCCTCA	60.032	20	200	37	236	GGGGATGTCATGGCCATAGG	59.961	20	CCTTCTTGACCTCCACCACC	59.963	20	140	37	176	GGGGATGTCATGGCCATAGG	59.961	20	CCCTTCTTGACCTCCACCAC	59.963	20	141	37	177	TGGCAGCCCAACAAGAAAGA	60.106	20	TGACTAGCCTCCTGCCTCAT	60.032	20	125
bctg00000005:185317-185628	1	p2	(AT)6	12	150	161	TGTTCCATCTGATGCTGGCA	59.671	20	GTAGCTGGTGCCCATTGTGA	60.322	20	112	37	148	TGTTCCATCTGATGCTGGCA	59.671	20	ATGTAGCTGGTGCCCATTGT	59.667	20	114	37	150	TGTTCCATCTGATGCTGGCA	59.671	20	TAGCTGGTGCCCATTGTGAA	59.596	20	111	37	147	TCCATCTGATGCTGGCAGAG	59.531	20	GTAGCTGGTGCCCATTGTGA	60.322	20	109	40	148	TCCATCTGATGCTGGCAGAG	59.531	20	ATGTAGCTGGTGCCCATTGT	59.667	20	111
bctg00000005:185598-185913	1	p2	(AC)8	16	150	165	TATGCAGAGCCTCACCTCCT	60.032	20	GTGTGTGTGTGTGTATGTGCC	60.003	21	117	46	162	TATGCAGAGCCTCACCTCCT	60.032	20	TGTGTGTGTGTGTATGTGCCT	60.134	21	116	46	161	TATGCAGAGCCTCACCTCCT	60.032	20	ATTTGCTGCATTCTGCTGGT	58.737	20	231	46	276	TATGCAGAGCCTCACCTCCT	60.032	20	TGTGTGTGTGTGTATGTGCC	58.696	20	116	46	161	GCAGAGCCTCACCTCCTTTC	60.392	20	GTGTGTGTGTGTGTATGTGCC	60.003	21	114
bctg00000005:246741-247056	1	p2	(CT)8	16	150	165	TCGGCGTCACATCTTTTGGA	59.966	20	TGATCAGACCCGGACAGCTA	60.034	20	107	111	217	TCGGCGTCACATCTTTTGGA	59.966	20	GAGTGTGTTGTAGGCCGGAA	59.966	20	136	111	246	TCGGCGTCACATCTTTTGGA	59.966	20	AGTGTGTTGTAGGCCGGAAG	59.965	20	135	111	245	CTCCCTTGTCCCTGTTCGTC	60.037	20	TGATCAGACCCGGACAGCTA	60.034	20	125	93	217	CTCCCTTGTCCCTGTTCGTC	60.037	20	GAGTGTGTTGTAGGCCGGAA	59.966	20	154
bctg00000005:249493-249806	1	p2	(TG)7	14	150	163	TGTCTGCCCTGACATGTTGA	59.236	20	TATGCAGAGCCTCACCTCCT	60.032	20	188	75	262	GTGTGTGTGTGTGTATGTGCC	60.003	21	TATGCAGAGCCTCACCTCCT	60.032	20	113	150	262	TGTCTGCCCTGACATGTTGA	59.236	20	GCAGAGCCTCACCTCCTTTC	60.392	20	185	75	259	TGTGTGTGTGTGTATGTGCCT	60.134	21	TATGCAGAGCCTCACCTCCT	60.032	20	112	151	262	ATTTGCTGCATTCTGCTGGT	58.737	20	TATGCAGAGCCTCACCTCCT	60.032	20	225
bctg00000005:265577-265888	1	p2	(TA)6	12	150	161	CTGAGGAAAGGTGATCCCAGT	59.088	21	TCAAACATGCCCCTGGGAAA	59.81	20	202	87	288	CTGAGGAAAGGTGATCCCAGT	59.088	21	TTCAAACATGCCCCTGGGAA	59.81	20	203	87	289	CTGAGGAAAGGTGATCCCAGT	59.088	21	CTTCAAACATGCCCCTGGGA	60.252	20	204	87	290	TGAGGAAAGGTGATCCCAGT	57.955	20	TCAAACATGCCCCTGGGAAA	59.81	20	201	88	288	TGAGGAAAGGTGATCCCAGT	57.955	20	TTCAAACATGCCCCTGGGAA	59.81	20	202
bctg00000005:276861-277176	1	p2	(TC)8	16	150	165	GAGTGGGGGAGTTCTGATGC	60.107	20	TCCTGGCATCACAACTGCTC	60.322	20	104	211	314	GAGTGGGGGAGTTCTGATGC	60.107	20	CCTGGCATCACAACTGCTCT	60.322	20	103	211	313	GTTCCATGTTGGTGCTGCAA	59.611	20	GCATCAGAACTCCCCCACTC	60.107	20	147	84	230	TTGTTCCATGTTGGTGCTGC	59.611	20	GCATCAGAACTCCCCCACTC	60.107	20	149	82	230	GTTCCATGTTGGTGCTGCAA	59.611	20	CTCTACCCCCACCTTGCATC	59.819	20	214
bctg00000005:281593-281974	1	c	(CAGG)6taggcaggcaggcaggcaggtaggcaggcaggcaggca(GGTG)5	82	150	231	TCAACATGCCTCCAACAGCT	59.889	20	TCCCTCAAGGTGCAATGCAA	60.179	20	268	38	305	TCAACATGCCTCCAACAGCT	59.889	20	TTCCCTCAAGGTGCAATGCA	60.179	20	269	38	306	CCTCCAACAGCTCCAAGCAT	60.323	20	TCCCTCAAGGTGCAATGCAA	60.179	20	260	46	305	CCTCCAACAGCTCCAAGCAT	60.323	20	TTCCCTCAAGGTGCAATGCA	60.179	20	261	46	306	ATGCCTCCAACAGCTCCAAG	60.323	20	TCCCTCAAGGTGCAATGCAA	60.179	20	263
bctg00000005:322422-322736	1	p3	(CCG)5	15	150	164	AAACGCGAACAACCTCCTCA	60.179	20	GGGAGGGCCATACCGGTATA	60.252	20	102	174	275	GCTGTCATCCTCCTCCATCC	59.604	20	GGGCCATACCGGTATAAGGC	60.036	20	234	38	271	CAAACGCGAACAACCTCCTC	59.765	20	GGGAGGGCCATACCGGTATA	60.252	20	103	173	275	GCTGTCATCCTCCTCCATCC	59.604	20	ATAAGGCGAGAAGAAGGCGG	59.895	20	221	38	258	AACTGCAAACGCGAACAACC	60.525	20	GGGCCATACCGGTATAAGGC	60.036	20	104
bctg00000005:325103-325417	1	p3	(GAT)5	15	150	164	TACATGAGGGGGATGGAGCA	60.03	20	ACCACCCCCATCAATGTTGA	59.217	20	220	88	307	AGGTCTGAGAGGGGGATGTC	60.032	20	ACCACCCCCATCAATGTTGA	59.217	20	260	48	307	TACATGAGGGGGATGGAGCA	60.03	20	GCAACCACCCCCATCAATGT	60.904	20	223	88	310	AGGTCTGAGAGGGGGATGTC	60.032	20	GCAACCACCCCCATCAATGT	60.904	20	263	48	310	GGGGATGGAGCATGCAAGAT	60.179	20	ACCACCCCCATCAATGTTGA	59.217	20	212
bctg00000005:326432-326743	1	p2	(CT)6	12	150	161	CCAGCTTGTCCTCCTTGTGT	59.891	20	AGGAATGCATGAAGGGTGCT	59.666	20	135	91	225	TACCCCAGCTTGTCCTCCTT	60.179	20	AGGAATGCATGAAGGGTGCT	59.666	20	139	87	225	TAAACCCTGGCAAGCTGTGG	60.539	20	GGGAGAGAGAGAGAGCACCA	60.034	20	100	64	163	CCAGCTTGTCCTCCTTGTGT	59.891	20	CCAGGGGGTTAGGAATGCAT	59.442	20	145	91	235	CCAGCTTGTCCTCCTTGTGT	59.891	20	CTTGAGCACCCCCAGAGAAT	59.377	20	117
bctg00000005:345451-345770	1	p1	(T)20	20	150	169	AATGTCTGCCACCCAGCAAT	60.252	20	ATGCATGCCCAACTCACTGA	59.961	20	173	52	224	AATGTCTGCCACCCAGCAAT	60.252	20	CATGGTGATGCATGCCGATG	60.04	20	190	52	241	AATGTCTGCCACCCAGCAAT	60.252	20	GACACATGGTGATGCATGCC	59.898	20	194	52	245	AATGTCTGCCACCCAGCAAT	60.252	20	ACTGAGGTGAGCGCATACAG	59.826	20	137	52	188	AATGTCTGCCACCCAGCAAT	60.252	20	CGACACATGGTGATGCATGC	60.248	20	195
bctg00000005:366433-366744	1	p2	(AT)6	12	150	161	AGGTCTCTTCAGGGCACTCA	60.179	20	ATCCAGATTGCGCTGAGGAC	60.179	20	104	204	307	TCAGGTCTCTTCAGGGCACT	60.179	20	ATCCAGATTGCGCTGAGGAC	60.179	20	106	202	307	AGGTCTCTTCAGGGCACTCA	60.179	20	CATCCAGATTGCGCTGAGGA	60.179	20	105	204	308	TCAGGTCTCTTCAGGGCACT	60.179	20	CATCCAGATTGCGCTGAGGA	60.179	20	107	202	308	GTCTCTTCAGGGCACTCAGG	59.751	20	ATCCAGATTGCGCTGAGGAC	60.179	20	102
[truncated: 1,282 more rows]
[truncated: 2 more columns]

## Sheet: Table S9
Table S9. Statistics of variation types in 47 Polyporus umbellatus samples
[truncated: 48 more rows]

## Sheet: Table S10
Table S10. Jaccard genetic distance of 95 Polyporus umbellatus
[truncated: 96 more rows]
[truncated: 46 more columns]

[truncated: 3 more sheets: Table S11, Table S12, Table S13]
